# Supplementary material for: Alteration in the Cerebrospinal Fluid Lipidome in Parkinson’s Disease: A Post-Mortem Pilot Study
Source: Biomedicines. 2021 Apr 29;9(5):491. doi: 10.3390/biomedicines9050491 (PMC8146703; doi:10.3390/biomedicines9050491)
Supplement: Supplementary file 1 [file biomedicines-09-00491-s001.zip]

Archive with 3 entries (3 files):
- Table S3. SQRT transformed data by stage and disease duration.xlsx
- Table S1. Raw data_CSF lipid measurements.xlsx
- Table S2. Raw data CSF lipidomics by stage and disease duration.xlsx
