# Supplementary material for: Alteration in the Cerebrospinal Fluid Lipidome in Parkinson’s Disease: A Post-Mortem Pilot Study
Source: Biomedicines. 2021 Apr 29;9(5):491. doi: 10.3390/biomedicines9050491 (PMC8146703; doi:10.3390/biomedicines9050491)
Supplement: Supplementary file 1 [file biomedicines-09-00491-s001.zip › Table S3. SQRT transformed data by stage and disease duration.xlsx]

## Sheet: Data per metabolite
COD.OWL	SAMPLE.ID	Age	Sex	Onset	Duration	Duration_group	Dementia	PMI	NPD	Weight	Suitable	RIN	Group		AC02	AC04	AC11	BA03	BA05	BA06_BA07	BA15	BA16H	BA18	Cer_02	Cer_03	Cer_04	Cer_05	Cer_06	Cer_07	Cer_09	Cer_10_Cer_11	Cer_12	Cer_13	Cer_16	ChoE_07	ChoE_08	ChoE_12	ChoE_17	DAPC03	DAPC04	DAPC05	DAPC06	DAPC07	DAPC08	DAPC09	DAPC11	DAPC12	DAPC13	DAPC14
														VARIABLE OWL ID	AC02	AC04	AC11	BA03	BA05	BA06_BA07	BA15	BA16H	BA18	Cer_02	Cer_03	Cer_04	Cer_05	Cer_06	Cer_07	Cer_09	Cer_10_Cer_11	Cer_12	Cer_13	Cer_16	ChoE_07	ChoE_08	ChoE_12	ChoE_17	DAPC03	DAPC04	DAPC05	DAPC06	DAPC07	DAPC08	DAPC09	DAPC11	DAPC12	DAPC13	DAPC14
														CLASS	Fatty esters	Fatty esters	Fatty esters	Bile acids	Bile acids	Bile acids	Bile acids	Bile acids	Bile acids	Sphingolipids	Sphingolipids	Sphingolipids	Sphingolipids	Sphingolipids	Sphingolipids	Sphingolipids	Sphingolipids	Sphingolipids	Sphingolipids	Sphingolipids	Sterols	Sterols	Sterols	Sterols	Glycerophospholipids	Glycerophospholipids	Glycerophospholipids	Glycerophospholipids	Glycerophospholipids	Glycerophospholipids	Glycerophospholipids	Glycerophospholipids	Glycerophospholipids	Glycerophospholipids	Glycerophospholipids
														SUBCLASS A	Acylcarnitines	Acylcarnitines	Acylcarnitines	Primary bile acids	Primary bile acids		Glycine-conjugated bile acids	Glycine-conjugated bile acids	Glycine-conjugated bile acids	Ceramides	Ceramides	Ceramides	Ceramides	Ceramides	Ceramides	Ceramides	Ceramides	Ceramides	Ceramides	Ceramides	Cholesteryl Ester	Cholesteryl Ester	Cholesteryl Ester	Cholesteryl Ester	Diacylglycerophosphocholine	Diacylglycerophosphocholine	Diacylglycerophosphocholine	Diacylglycerophosphocholine	Diacylglycerophosphocholine	Diacylglycerophosphocholine	Diacylglycerophosphocholine	Diacylglycerophosphocholine	Diacylglycerophosphocholine	Diacylglycerophosphocholine	Diacylglycerophosphocholine
														SUBCLASS B										CER[NS]	CER[NS]	CER[NS]	CER[NS]	CER[NS]	CER[NS]	CER[NS]	CER[NS]	CER[NS]	CER[NS]	CER[NS]
														SUBCLASS C										Sphingoid base d18:1	Sphingoid base d18:1	Sphingoid base d18:1	Sphingoid base d18:1	Mixed sphingoid base	Sphingoid base d18:1	Sphingoid base d18:1	Mixed sphingoid base	Mixed sphingoid base	Sphingoid base d18:1	Sphingoid base d18:1
														COMMON NAME	L-Octanoylcarnitine	Decanoylcarnitine	Oleoylcarnitine	CA (31% bile)	CDCA (45% bile)	UDCA + HDCA	GCA	GCDCA	GDCA
														INDIVIDUAL NOTATION	AC(8:0)	AC(10:0)	AC(18:1n-9)	Cholic acid	Chenodeoxycholic acid	Ursodeoxycholic + Hyodeoxycholic acid	Glycocholic acid	Glycochenodeoxycholic acid	Glycodeoxycholic acid	Cer(d18:1/16:0)	Cer(d18:1/20:0)	Cer(d18:1/21:0)	Cer(d18:1/22:0)	Cer(40:2)	Cer(d18:1/23:0)	Cer(d18:1/24:0)	Cer(d18:1/24:1)+Cer(d18:2/24:0)	Cer(42:3)	Cer(d18:1/18:0)	Cer(d18:1/19:0)	ChoE(18:1)	ChoE(18:2)	ChoE(20:4)	ChoE(22:6)	PC(16:0/16:0)	PC(32:1)	PC(14:0/18:2)	PC(16:0/18:0)	PC(16:0/18:1)	PC(16:0/18:2)	PC(14:0/20:4)	PC(18:0/18:1)	PC(18:0/18:2)	PC(18:2/18:2)	PC(16:0/20:4)
														INDIVIDUAL COMPOSITION OR PROBABLE ID																										PC(16:0/16:1) + PC(14:1/18:0) + PC(14:0/18:1)
														SIMPLIFIED NAME	AC	AC	AC	BA	BA	BA	BA	BA	BA	Cer	Cer	Cer	Cer	Cer	Cer	Cer	Cer	Cer	Cer	Cer	ChoE	ChoE	ChoE	ChoE	PC_DAPC	PC_DAPC	PC_DAPC	PC_DAPC	PC_DAPC	PC_DAPC	PC_DAPC	PC_DAPC	PC_DAPC	PC_DAPC	PC_DAPC
														SIMPLE NAME	AC	AC	AC	BA	BA	BA	BA	BA	BA	Cer	Cer	Cer	Cer	Cer	Cer	Cer	Cer	Cer	Cer	Cer	ChoE	ChoE	ChoE	ChoE	PC	PC	PC	PC	PC	PC	PC	PC	PC	PC	PC
														HMDB	HMDB00791	HMDB00651	HMDB05065	HMDB00619	HMDB00518	HMDB00946	HMDB00138	HMDB00637	HMDB00631	HMDB04949	HMDB04951		HMDB04952		HMDB00950	HMDB04956			HMDB04950		HMDB00918	HMDB00610	HMDB06726	HMDB06733	HMDB00564		HMDB07874	HMDB07970	HMDB07972	HMDB07973	HMDB07883	HMDB08038	HMDB08039	HMDB08138	HMDB07982
														KEGG	C02838			C00695	C02528	C07880	C01921	C05466	C05464	C00195	C00195		C00195			C00195			C00195		C14641	C15441	C02530	C02530	C00157		C00157	C00157	C00157	C00157	C00157	C00157	C00157	C00157	C00157
														CHEMICAL FORMULA	C15H29NO4	C17H33NO4	C25H47NO4	C24H40O5	C24H40O4	C24H40O4	C26H43NO6	C26H43NO5	C26H43NO5	C34H67NO3	C38H75NO3		C40H79NO3		C41H81NO3	C42H83NO3			C36H71NO3		C45H78O2	C45H76O2	C47H76O2	C49H76O2	C40H80NO8P		C40H76NO8P	C42H84NO8P	C42H82NO8P	C42H80NO8P	C42H76NO8P	C44H86NO8P	C44H84NO8P	C44H80NO8P	C44H80NO8P
														COMMON NAME (HMDB)	L-Octanoylcarnitine	Decanoylcarnitine	Oleoylcarnitine	Cholic acid	Chenodeoxycholic acid	Ursodeoxycholic acid	Glycocholic acid	Chenodeoxycholic acid glycine conjugate	Deoxycholic acid glycine conjugate	Ceramide (d18:1/16:0)	Ceramide (d18:1/20:0)		Ceramide (d18:1/22:0)		Cer(d18:1/23:0)	Ceramide (d18:1/24:0)			Ceramide (d18:1/18:0)		CE(18:1(9Z))	CE(18:2(9Z,12Z))	CE(20:4(5Z,8Z,11Z,14Z)	CE(22:6(4Z,7Z,10Z,13Z,16Z,19Z))	PC(16:0/16:0)		PC(14:0/18:2(9Z,12Z))	PC(16:0/18:0)	PC(16:0/18:1(9Z))	PC(16:0/18:2(9Z,12Z))	PC(14:0/20:4(5Z,8Z,11Z,14Z))	PC(18:0/18:1(9Z))	PC(18:0/18:2(9Z,12Z))	PC(18:2(9Z,12Z)/18:2(9Z,12Z))	PC(16:0/20:4(5Z,8Z,11Z,14Z))
														BIOFUNCTION	Cell signaling	Cell signaling	Cell signaling	Cell signaling	Cell signaling	Cell signaling	Cell signaling	Cell signaling	Cell signaling	Cell signaling	Cell signaling		Cell signaling		Cell signaling	Cell signaling			Cell signaling		Cell signaling	Cell signaling	Cell signaling	Cell signaling	Cell signaling		Cell signaling	Cell signaling	Cell signaling	Cell signaling	Cell signaling	Cell signaling	Cell signaling	Cell signaling	Cell signaling
														CLASS (HMDB)	Fatty Acid Esters	Fatty Acid Esters	Fatty Acid Esters	Steroids and Steroid Derivatives	Steroids and Steroid Derivatives	Steroids and Steroid Derivatives	Steroids and Steroid Derivatives	Steroids and Steroid Derivatives	Steroids and Steroid Derivatives	Sphingolipids	Sphingolipids		Sphingolipids		Sphingolipids	Sphingolipids			Sphingolipids		Steroids and Steroid Derivatives	Steroids and Steroid Derivatives	Steroids and Steroid Derivatives	Steroids and Steroid Derivatives	Glycerophospholipids		Glycerophospholipids	Glycerophospholipids	Glycerophospholipids	Glycerophospholipids	Glycerophospholipids	Glycerophospholipids	Glycerophospholipids	Glycerophospholipids	Glycerophospholipids
														SUPER CLASS (HMDB)	Lipids	Lipids	Lipids	Lipids	Lipids	Lipids	Lipids	Lipids	Lipids	Lipids	Lipids		Lipids		Lipids	Lipids			Lipids		Lipids	Lipids	Lipids	Lipids	Lipids		Lipids	Lipids	Lipids	Lipids	Lipids	Lipids	Lipids	Lipids	Lipids
Owl-NBM-002	PD354	88	F	77	11	≥10	n	8	LBDE				PD		0.258728		0.486066	1.14251	0.926505	0.645297	1.12908	0.43248	0.678754	4.76329	2.71544	1.05264	4.01277	2.60073	1.65625	2.82304	4.02372	1.61961	2.98713	0.650247	0.283203	0.321295	0.225716	0.343548	6.21411	1.91224		1.99901	8.45995	2.78189		3.98391	2.81572	0.827722	2.45052
Owl-NBM-003	PD423	66	F	53	13	≥10	n	19	LBDE				PD		2.35271	2.10372	2.86326	2.30093	2.0611	1.18374	0.925183	0.94216	0.712206	0.66673	0.372092	0.14214	0.482949	0.338337	0.221676	0.370502	0.613832	0.329931	0.48246	0.284446	0.483535	0.674368	0.378506	0.426641	5.96219	3.26212	0.585574	1.77531	14.7641	4.29297	0.246289	4.67134	4.03991	0.728444	3.37592
Owl-NBM-004	PD436	90	M	82	8	<10	n	14	LBDE				PD		1.61252	1.3126	1.51964	0.310599	0.656588		0.749833	0.591363	0.342892	1.29769	1.05004	0.360069	1.46297	0.853102	0.521993	0.758261	0.938723	0.393552	0.992758	0.228821	0.0883332	0.0895569	0.0602783	0.14965	4.69432	2.11792	0.420647	2.17457	9.56293	1.95067	0.190463	4.92042	3.06538	0.284413	2.4149
Owl-NBM-005	PD520	80	M	56	24	≥10	n	22	LBDE				PD		1.22661	1.13693	2.10913	0.313555	0.53937	0.485093	1.36882	0.758015	0.753751	0.754726	0.402074	0.164924	0.547906	0.452783	0.245668	0.441219	0.733555	0.406184	0.545856	0.10683	0.105358	0.198871	0.112747	0.097438	4.67815	2.22463	0.402183	1.42396	7.64864	3.07798	0.26667	3.24419	3.02238	0.56779	3.93712
Owl-NBM-006	PD530	85	M	77	8	<10	y	12	LBDE				PD		2.16626	1.53374	2.63142	2.08828	1.94315	3.13363	1.88965	1.71037	1.65116	1.09349	0.7919	0.30131	1.03936	0.70287	0.398946	0.594756	0.915122	0.411826	0.629396	0.24461	0.38822	0.542264	0.443052	0.387666	5.1016	2.11653	0.364007	1.41275	11.8843	2.78757	0.241999	4.27868	2.71497	0.501233	3.5472
Owl-NBM-007	PD357	71	M	37	34	≥10	2006	15	LBDN				PD		0.483377		0.58452	0.417299	0.425148		0.469498	0.670577	0.485652	5.0009	2.58678	1.31831	3.75499	2.20506	1.55224	2.69471	4.08792	1.9091	4.11129	0.730645	0.744326	1.23647	0.671954	0.8288	3.61379	1.18755	0.497449	1.13565	3.59516	2.39081		1.97108	3.05853	5.31337	0.95904
Owl-NBM-008	PD450	66	M	47	19	≥10	n	13	LBDN				PD		3.29179	2.33682	4.02504	2.73292	2.91212	3.02404	3.81842	4.32985	6.63801	1.94816	1.55936	0.514762	1.84082	1.17579	0.635959	1.0685	1.57946	0.725275	1.24682	0.426324	0.178722	0.226217	0.13949	0.170675	8.02887	3.58845	0.688114	2.3597	17.4748	4.73979	0.413195	6.95828	5.45772	0.638342	4.29974
Owl-NBM-009	PD495	88	F		10	≥10		25	LBDN				PD		1.46765	2.10712	4.24309	1.27523	1.3688	0.950694	1.42778	1.50537	1.96117	1.11717	0.866089	0.344034	1.23026	0.693853	0.513026	0.748665	0.892032	0.37628	0.600992	0.212813	0.231066	0.257059	0.184743	0.185032	4.71176	1.90023	0.376081	1.29013	10.268	3.11539	0.285956	4.34298	3.62865	0.569008	3.33013
Owl-NBM-010	PD501	89	F	82	7	<10	y	16	LBDN				PD		2.08144	1.76736	3.21273	0.570489	2.12863	1.25561	1.00718	1.60307	1.25561	0.318959	0.217886	0.0820539	0.298562	0.198855	0.108559	0.210624	0.289058	0.139305	0.254818	0.0755206	0.0943366	0.2077	0.175897	0.142361	2.28642	1.00181	0.188901	0.706339	4.43969	1.70393	0.110378	1.68181	1.48253	0.293546	1.63369
Owl-NBM-011	PD537	84	M	84	9	<10	y	18	LBDN				PD		1.59724	1.47411	4.89037	3.56772	1.71364	1.12942	2.22697	1.42734	1.37439	0.470916	0.366329	0.124845	0.508372	0.293634	0.176345	0.273194	0.415958	0.183014	0.344038	0.0879642	0.108838	0.201704	0.186519	0.147878	2.52045	1.33988	0.223046	0.918044	4.59151	1.96966	0.112727	2.23859	1.95248	0.345554	2.04761
Owl-NBM-012	PD550	83	F	77	7	<10	ci	24	LBDN				PD		2.42413	2.73512	3.61496	0.569746	1.06459	0.491059	1.56654	1.59471	0.853805	0.766689	0.3465	0.147616	0.567023	0.359382	0.204125	0.545918	0.730128	0.34284	0.517782	0.0898183	0.11792	0.275544	0.164532	0.148005	3.23193	1.84544	0.408022	1.24375	5.90601	3.0094	0.220085	2.63564	3.0412	0.616457	3.06081
Owl-NBM-013	PD562	79	M	72	7	<10	y	16	LBDN				PD		3.28613	2.1193	2.57168	0.770833	1.22408	1.00007	0.801349	0.996376	0.923322	0.502151	0.363998	0.125661	0.492055	0.341386	0.192269	0.309411	0.411056	0.212185	0.311034	0.119333	0.144254	0.144032	0.158103	0.132472	2.87872	1.26847	0.245564	0.857565	7.01622	1.53132	0.147378	2.39519	1.80222	0.175403	1.84926
Owl-NBM-014	PD636	84	M	65	20	≥10	y	22	LBDN				PD		1.56345	1.54362	4.72363	3.22839	9.09887	7.66803	2.64809	3.62523	8.26552	0.202537	0.126095	0.0496435	0.190526	0.11772	0.0761258	0.145512	0.222352	0.0999844	0.11755	0.0302712	0.0371987	0.0924968	0.0678143	0.0720573	1.21914	0.627447	0.115395	0.39405	2.21972	1.25838	0.0618569	0.923194	1.07821	0.214756	1.04994
Owl-NBM-015	PD295	83	M	67	16	≥10	82	26	LBDL				PD		2.03637	1.42072	3.48792	1.17904	1.6172	2.12323	1.45351	2.2681	2.28706	0.756419	0.481982	0.181355	0.706582	0.482801	0.276238	0.501819	0.712421	0.327076	0.58092	0.147382	0.218213	0.289206	0.198197	0.160687	5.08392	2.40502	0.459824	1.46114	9.92841	3.27322	0.243796	3.95515	3.73119	0.594062	3.47581
Owl-NBM-016	PD340	67	M	53	14	≥10	2005	12	LBDL				PD		2.22232	1.7062	4.16258	2.26106	2.09913	1.15449	9.03131	10.2075	7.16884	0.897192	0.59622	0.170376	0.774081	0.46531	0.268619	0.485474	0.770476	0.331768	0.642946	0.147222	0.140282	0.172562	0.119624	0.102178	5.41502	2.2234	0.400139	1.56498	10.4345	3.70634	0.197358	3.72464	3.79775	0.615607	3.00129
Owl-NBM-017	PD356	86	F	75	9	<10	n	19	LBDL				PD		0.548777		0.514114	1.28575	1.45193	1.1178	2.34574	1.42857	1.49165	1.72203	1.27566	0.424862	1.62951	0.79454	0.56107	0.808052	1.36471	0.596468	1.78636	0.291771	0.242021	0.421519	0.278652	0.205395	5.11734	2.0664	0.284555	1.44766	9.64022	3.95735	0.156054	3.68356	3.54957	0.511108	2.89649
Owl-NBM-018	PD541	72	M	66	6	<10	ci	11	LBDL				PD		1.65992	1.34203	2.71642	0.563206	1.61228	0.845604	2.12131	2.92191	1.31982	1.10655	0.749757	0.309622	1.06229	0.602001	0.426547	0.605615	0.875211	0.404933	0.917341	0.227987	0.217618	0.253298	0.221032	0.225693	5.34283	2.18943	0.401581	1.43246	11.2628	2.89859	0.237521	3.98628	3.06843	0.560737	3.58289
Owl-NBM-019	PD546	84	F	71	13	≥10	n	25	LBDL				PD		1.64945	1.54787	5.08649	0.858355	1.79854	1.52553	3.98527	3.38003	1.72749	0.308787	0.219842	0.0701328	0.262199	0.244004	0.101495	0.198521	0.331884	0.180444	0.318312	0.068776	0.114239	0.217759	0.166055	0.127763	3.19112	1.44711	0.234776	1.1774	5.80591	2.6766	0.122373	2.47517	2.43011	0.421257	2.44601
Owl-NBM-020	PD579	76	M	55	21	≥10		9	LBDL				PD		2.7191	2.03039	3.27034	5.06978	3.78963	3.18734	4.77292	2.24528	1.60206	1.47283	1.10711	0.449901	1.44345	1.19081	0.565887	0.774582	1.00605	0.522984	0.861833	0.316834	0.245809	0.149233	0.178221	0.192619	4.94778	2.03176	0.431538	1.34505	11.5296	2.32304	0.234859	4.92161	3.47697	0.348806	3.07506
Owl-NBM-021	PD591	77	M	68	9	<10	y	17	LBDL				PD		1.39118	0.926288	3.24575	0.998887	0.994993	0.484649	0.525024	0.577829	0.444974	1.22494	0.915144	0.311225	1.27984	0.796966	0.46543	0.666748	1.01092	0.461444	0.624652	0.205212	0.158311	0.247504	0.168952	0.130645	3.88084	1.77141	0.350371	1.16074	8.25984	3.37408	0.185972	3.95087	3.33665	0.519719	3.36043
Owl-NBM-022	C022	65	M			Control		12	Control	1489	YES	6.5	Control		1.38755	1.38904	4.75447	1.02413	0.994286		2.67758	2.54516	0.995329	0.452969	0.404078	0.128025	0.557129	0.283402	0.17347	0.316748	0.510623	0.206176	0.375914	0.081705	0.0820137	0.177718	0.151361	0.102543	1.98871	1.17296	0.190431	0.782523	3.94025	2.2693	0.116391	2.17624	1.96784	0.45132	1.85064
Owl-NBM-023	C023	78	F			Control		23	Control	1418	YES	7.5	Control		0.625441	0.722729	3.08975	0.638306	0.80939	0.406844	1.36783	2.34487	1.71034	0.0467934	0.0203837	0.0125139	0.0391445	0.0305825	0.0254023	0.0524294	0.0800462	0.0414465	0.0310657	0.00641798	0.003337	0.0231808	0.0105938	0.0274951	0.321771	0.246225	0.0577838	0.145832	0.722346	0.710426	0.0252061	0.346884	0.540377	0.155531	0.542365
Owl-NBM-025	C030	77	M			Control		17	Control	688	YES	3.6	Control		1.66661	1.93926	3.40161	2.25862	2.01062	1.80522	1.19008	0.803908		1.41705	0.924654	0.334375	1.36302	0.836353	0.555441	0.851792	1.13087	0.504257	0.823586	0.221351	0.173759	0.226894	0.170977	0.146777	5.83763	2.23152	0.442193	1.42856	11.9293	3.79037	0.207809	4.08861	4.0245	0.674605	3.34824
Owl-NBM-026	C008	93	F			Control		9	Control	1100	YES	6.1	Control		2.34787	1.87166	3.61546	7.77897	8.76584	7.04191	2.42637	1.52588	1.32246	0.647159	0.466942	0.16212	0.635587	0.398235	0.23279	0.357333	0.534792	0.272891	0.469288	0.136918	0.208482	0.300881	0.185156	0.171404	4.30615	2.24774	0.429415	1.27834	9.12439	3.02008	0.145435	3.30474	3.25356	0.46038	2.72474
Owl-NBM-027	C015	82	M			Control		21	Control	1166	YES	4.5	Control		0.746774	0.591721	1.87175	3.60283	4.26729	2.17493	2.20475	3.04931	3.74548	0.272506	0.247637	0.0459795	0.188111	0.124323	0.0837708	0.241054	0.309918	0.141275	0.449306	0.0598046	0.0595328	0.0845242	0.0567434	0.0451381	4.35912	2.12385	0.377344	1.91253	7.1694	3.12351	0.154284	3.19813	2.61535	0.55052	2.62786
Owl-NBM-028	C026	78	F			Control		33	Control	1250	YES	6.8	Control		3.54078	3.0627	8.9951	0.907095	1.09651	0.73533	3.38661	3.48195	3.40885	0.171362	0.0856301	0.0295854	0.132729	0.0931271	0.0504434	0.142226	0.261746	0.119446	0.147818	0.0239957	0.0324486	0.103202	0.0706371	0.0867948	0.911708	0.582743	0.0974034	0.370062	2.09599	1.553	0.0398452	0.965233	1.13737	0.248578	1.10486
Owl-NBM-029	C032	88	M			Control		22	Control	1233	YES	5.4	Control		2.99708	3.13217	5.74598	1.26404	1.61958	1.13866	1.65722	1.77972	3.0553	0.14182	0.109464	0.0369313	0.144716	0.0842497	0.06482	0.106641	0.171129	0.0822076	0.155219	0.0294146	0.0800404	0.204536	0.127563	0.143987	1.24442	0.82741	0.15212	0.484766	2.7366	2.17338	0.0564186	1.03395	1.37337	0.36978	1.52305
Owl-NBM-031	C054	66	M			Control		16	Control	1441	YES	5.8	Control		1.18798	1.03277	3.14827	1.75384	2.73467	0.794138	0.736946	0.816121	0.169935	0.358302	0.303755	0.0850225	0.271329	0.192138	0.112373	0.19362	0.374333	0.174388	0.563292	0.072204	0.0963639	0.129451	0.100423	0.0840342	3.87937	1.87037	0.355522	1.77884	6.81589	2.71595	0.151639	2.98056	2.64239	0.428864	2.68863
Owl-NBM-032	C064	63	F			Control		21	Control	1217	YES	7.7	Control		0.423626	0.277825	1.06384	0.280131	0.432269	0.244581	1.06005	1.67119	0.261731	1.59802	1.55036	0.445687	2.16822	0.956774	0.616353	0.756963	1.22393	0.474187	0.894821	0.244029	0.0975585	0.131353	0.139682	0.0954479	2.37976	1.57546	0.301845	0.854978	7.97679	1.96298	0.146572	5.24225	3.14431	0.368854	2.40016
Owl-NBM-033	C076	87	M			Control		31	Control	1303	YES	7.6	Control		0.902033	0.723414	1.68558	0.32501	0.629259	0.691853	0.622993	0.629738	0.614702	0.184593	0.19598	0.0686546	0.275296	0.165344	0.0929512	0.157086	0.26399	0.118611	0.271333	0.0499901	0.0473983	0.121586	0.0848717	0.0824616	1.52266	0.949463	0.15221	0.811173	2.55283	1.36302	0.0817723	1.46498	1.2212	0.288595	1.3918
													GROUPS	ANALYSIS	AC02	AC04	AC11	BA03	BA05	BA06_BA07	BA15	BA16H	BA18	Cer_02	Cer_03	Cer_04	Cer_05	Cer_06	Cer_07	Cer_09	Cer_10_Cer_11	Cer_12	Cer_13	Cer_16	ChoE_07	ChoE_08	ChoE_12	ChoE_17	DAPC03	DAPC04	DAPC05	DAPC06	DAPC07	DAPC08	DAPC09	DAPC11	DAPC12	DAPC13	DAPC14
														Class	Fatty esters	Fatty esters	Fatty esters	Bile acids	Bile acids	Bile acids	Bile acids	Bile acids	Bile acids	Sphingolipids	Sphingolipids	Sphingolipids	Sphingolipids	Sphingolipids	Sphingolipids	Sphingolipids	Sphingolipids	Sphingolipids	Sphingolipids	Sphingolipids	Sterols	Sterols	Sterols	Sterols	Glycerophospholipids	Glycerophospholipids	Glycerophospholipids	Glycerophospholipids	Glycerophospholipids	Glycerophospholipids	Glycerophospholipids	Glycerophospholipids	Glycerophospholipids	Glycerophospholipids	Glycerophospholipids
														Subclass A	Acylcarnitines	Acylcarnitines	Acylcarnitines	Primary bile acids	Primary bile acids		Glycine-conjugated bile acids	Glycine-conjugated bile acids	Glycine-conjugated bile acids	Ceramides	Ceramides	Ceramides	Ceramides	Ceramides	Ceramides	Ceramides	Ceramides	Ceramides	Ceramides	Ceramides	Cholesteryl Ester	Cholesteryl Ester	Cholesteryl Ester	Cholesteryl Ester	Diacylglycerophosphocholine	Diacylglycerophosphocholine	Diacylglycerophosphocholine	Diacylglycerophosphocholine	Diacylglycerophosphocholine	Diacylglycerophosphocholine	Diacylglycerophosphocholine	Diacylglycerophosphocholine	Diacylglycerophosphocholine	Diacylglycerophosphocholine	Diacylglycerophosphocholine
														Subclass B										CER[NS]	CER[NS]	CER[NS]	CER[NS]	CER[NS]	CER[NS]	CER[NS]	CER[NS]	CER[NS]	CER[NS]	CER[NS]
														Subclass C										Sphingoid base d18:1	Sphingoid base d18:1	Sphingoid base d18:1	Sphingoid base d18:1	Mixed sphingoid base	Sphingoid base d18:1	Sphingoid base d18:1	Mixed sphingoid base	Mixed sphingoid base	Sphingoid base d18:1	Sphingoid base d18:1
														Common name	L-Octanoylcarnitine	Decanoylcarnitine	Oleoylcarnitine	CA (31% bile)	CDCA (45% bile)	UDCA + HDCA	GCA	GCDCA	GDCA
														Individual notation	AC(8:0)	AC(10:0)	AC(18:1n-9)	Cholic acid	Chenodeoxycholic acid	Ursodeoxycholic + Hyodeoxycholic acid	Glycocholic acid	Glycochenodeoxycholic acid	Glycodeoxycholic acid	Cer(d18:1/16:0)	Cer(d18:1/20:0)	Cer(d18:1/21:0)	Cer(d18:1/22:0)	Cer(40:2)	Cer(d18:1/23:0)	Cer(d18:1/24:0)	Cer(d18:1/24:1)+Cer(d18:2/24:0)	Cer(42:3)	Cer(d18:1/18:0)	Cer(d18:1/19:0)	ChoE(18:1)	ChoE(18:2)	ChoE(20:4)	ChoE(22:6)	PC(16:0/16:0)	PC(32:1)	PC(14:0/18:2)	PC(16:0/18:0)	PC(16:0/18:1)	PC(16:0/18:2)	PC(14:0/20:4)	PC(18:0/18:1)	PC(18:0/18:2)	PC(18:2/18:2)	PC(16:0/20:4)
														Individual composition or probable ID																										PC(16:0/16:1) + PC(14:1/18:0) + PC(14:0/18:1)
														Link	HMDB00791	HMDB00651	HMDB05065	HMDB00619	HMDB00518	HMDB00946	HMDB00138	HMDB00637	HMDB00631	HMDB04949	HMDB04951		HMDB04952		HMDB00950	HMDB04956			HMDB04950		HMDB00918	HMDB00610	HMDB06726	HMDB06733	HMDB00564		HMDB07874	HMDB07970	HMDB07972	HMDB07973	HMDB07883	HMDB08038	HMDB08039	HMDB08138	HMDB07982
														Simplified name	AC	AC	AC	BA	BA	BA	BA	BA	BA	Cer	Cer	Cer	Cer	Cer	Cer	Cer	Cer	Cer	Cer	Cer	ChoE	ChoE	ChoE	ChoE	PC_DAPC	PC_DAPC	PC_DAPC	PC_DAPC	PC_DAPC	PC_DAPC	PC_DAPC	PC_DAPC	PC_DAPC	PC_DAPC	PC_DAPC
														Simple name	AC	AC	AC	BA	BA	BA	BA	BA	BA	Cer	Cer	Cer	Cer	Cer	Cer	Cer	Cer	Cer	Cer	Cer	ChoE	ChoE	ChoE	ChoE	PC	PC	PC	PC	PC	PC	PC	PC	PC	PC	PC
												CONTROL	Control	Mean	1.58257	1.47433	3.73718	1.9833	2.33597	1.67039	1.73304	1.86479	1.69824	0.529057	0.430888	0.134889	0.577528	0.316453	0.200782	0.317589	0.486138	0.213488	0.418164	0.092583	0.0880933	0.150333	0.109801	0.0986083	2.67513	1.38278	0.255627	0.98476	5.50638	2.2682	0.112537	2.48016	2.19202	0.399703	2.02024
														90% Winsored mean	1.58257	1.47433	3.73718	1.9833	2.33597		1.73304	1.86479		0.529057	0.430888	0.134889	0.577528	0.316453	0.200782	0.317589	0.486138	0.213488	0.418164	0.092583	0.0880933	0.150333	0.109801	0.0986083	2.67513	1.38278	0.255627	0.98476	5.50638	2.2682	0.112537	2.48016	2.19202	0.399703	2.02024
														Median	1.28776	1.21091	3.27494	1.14408	1.35805	0.794138	1.51252	1.72545	1.32246	0.315404	0.275696	0.0768385	0.273313	0.178741	0.102662	0.217337	0.342126	0.157832	0.41261	0.0660043	0.081027	0.130402	0.113993	0.0911214	2.18424	1.37421	0.246138	0.833075	5.37807	2.22134	0.130913	2.5784	2.29159	0.399322	2.1254
														SEM	0.334046	0.319497	0.733674	0.717994	0.803154	0.703541	0.287536	0.309512	0.458981	0.172403	0.148885	0.0456579	0.215067	0.102676	0.0671014	0.0864453	0.123395	0.0502786	0.0901623	0.0260392	0.0196761	0.0250681	0.0174027	0.0142334	0.572802	0.230087	0.0449413	0.188384	1.14646	0.292006	0.0187411	0.491284	0.353976	0.0473948	0.277151
														SD	1.05635	1.01034	2.32008	2.2705	2.53979	2.11062	0.909268	0.978764	1.37694	0.545186	0.470814	0.144383	0.680102	0.324689	0.212193	0.273364	0.39021	0.158995	0.285118	0.0823432	0.0622213	0.0792722	0.0550323	0.0450099	1.81136	0.7276	0.142117	0.595724	3.62542	0.923403	0.0592646	1.55358	1.11937	0.149875	0.876428
														Coefficient of Variation	0.667487	0.685286	0.62081	1.14481	1.08725	1.26355	0.524666	0.524867	0.810807	1.03049	1.09266	1.07038	1.17761	1.02603	1.05684	0.860747	0.802674	0.744746	0.681833	0.889399	0.706312	0.527312	0.5012	0.456451	0.67711	0.526188	0.555955	0.604943	0.658403	0.407108	0.526622	0.626402	0.510655	0.374967	0.433825
														IQR	1.39196	1.19946	2.29347	1.42693	1.69805	1.11337	1.2784	1.50153	2.44059	0.423941	0.320133	0.114403	0.460408	0.268601	0.148403	0.201246	0.266443	0.137393	0.355544	0.0885566	0.0468279	0.0900333	0.0742459	0.0507716	2.88547	1.20256	0.219746	0.831802	5.17617	1.28856	0.0876152	2.13638	1.75959	0.149455	1.24883
														Kurtosis	-1.1993	-1.33759	-0.0220061	1.35312	1.22047	1.7122	-1.33728	-1.48616	-1.73652	-0.690933	0.43477	-0.367058	0.26324	-0.701887	-0.640716	-0.716588	-0.790627	-0.943586	-1.3032	-1.03659	-0.80812	-0.864427	-1.28101	-1.25577	-1.47863	-1.6981	-1.81024	-1.50078	-1.42487	-1.19904	-1.48269	-1.33301	-1.5057	-0.922987	-1.40621
														Skewness	0.626639	0.522801	0.959046	1.57626	1.54396	1.74454	0.390027	0.217465	0.335328	1.01463	1.30183	1.09381	1.29357	1.00525	1.06277	0.966418	0.912864	0.821878	0.340716	0.780757	0.62365	0.312273	-0.264737	0.0762666	0.322467	-0.117722	0.0154788	0.212198	0.281711	-0.0317013	-0.0882174	0.240169	0.0874607	0.153101	-0.163583
														Shapiro test (W)	0.904323	0.894391	0.893357	0.735444	0.735919	0.655612	0.945906	0.94246	0.891381	0.78364	0.793533	0.795585	0.758462	0.788226	0.754549	0.814559	0.82516	0.84907	0.947448	0.856951	0.925072	0.975172	0.972964	0.95283	0.936946	0.923637	0.913394	0.950048	0.943393	0.990437	0.935243	0.960536	0.959296	0.985906	0.961617
														Shapiro test (p)	0.244225	0.189918	0.184939	0.00237318	0.00240496	0.000429417	0.620387	0.580695	0.206148	0.00916831	0.0120973	0.012813	0.00452458	0.0104261	0.00405422	0.0217768	0.0292537	0.0566265	0.638417	0.0702365	0.401202	0.934225	0.916886	0.702029	0.519558	0.388293	0.305131	0.669064	0.591349	0.997314	0.501387	0.791972	0.777812	0.988921	0.80414
														Box-Cox Transformation (lambda)	0	0.2	0.1	-0.1	-0.3	-0.3	0.3	0.7	0.4	0	0.2	0	0	0	-0.2	0	0.1	0.1	0.6	0.3	0.6	0.8	1.3	0.9	0.5	0.9	0.6	0.7	0.6	1	1	0.7	0.8	0.8	1.2
														N	10	10	10	10	10	9	10	10	9	10	10	10	10	10	10	10	10	10	10	10	10	10	10	10	10	10	10	10	10	10	10	10	10	10	10
												PD	< 10 years duration	Mean	1.86306	1.65132	2.76856	1.19172	1.4211	1.18223	1.4704	1.42795	1.07307	0.944825	0.675246	0.243029	0.926666	0.549193	0.339476	0.530287	0.772321	0.349508	0.708686	0.17456	0.173317	0.264791	0.206335	0.18553	3.89494	1.74637	0.320744	1.26154	8.06261	2.57584	0.178064	3.30789	2.66816	0.42313	2.71036
														90% Winsored mean	1.86306		2.76856	1.19172	1.4211		1.4704	1.42795	1.07307	0.944825	0.675246	0.243029	0.926666	0.549193	0.339476	0.530287	0.772321	0.349508	0.708686	0.17456	0.173317	0.264791	0.206335	0.18553	3.89494	1.74637	0.320744	1.26154	8.06261	2.57584	0.178064	3.30789	2.66816	0.42313	2.71036
														Median	1.65992	1.50393	2.71642	0.770833	1.45193	1.05894	1.56654	1.42857	1.25561	1.09349	0.749757	0.30131	1.03936	0.602001	0.398946	0.594756	0.875211	0.393552	0.624652	0.205212	0.144254	0.247504	0.175897	0.148005	3.88084	1.84544	0.350371	1.24375	8.25984	2.78757	0.185972	3.68356	3.0412	0.501233	2.89649
														SEM	0.252879	0.197682	0.414094	0.34594	0.159346	0.296741	0.236363	0.235082	0.153323	0.153627	0.122884	0.0411641	0.159215	0.0839653	0.0564362	0.0721582	0.115431	0.0490496	0.159535	0.0271115	0.0321935	0.0463427	0.0352774	0.0275557	0.401987	0.145879	0.0290525	0.145309	0.917008	0.276191	0.0166171	0.365717	0.245823	0.0504014	0.249135
														SD	0.758637	0.559129	1.24228	1.03782	0.478039	0.839311	0.70909	0.705247	0.459968	0.46088	0.368652	0.123492	0.477645	0.251896	0.169309	0.216475	0.346294	0.147149	0.478604	0.0813345	0.0965806	0.139028	0.105832	0.0826671	1.20596	0.437638	0.0871574	0.435926	2.75102	0.828574	0.0498514	1.09715	0.737469	0.151204	0.747405
														Coefficient of Variation	0.407198	0.338596	0.44871	0.870857	0.336387	0.709939	0.482243	0.493888	0.428647	0.487794	0.545952	0.508138	0.515445	0.458665	0.498735	0.408222	0.448381	0.421018	0.67534	0.465941	0.557249	0.525048	0.512914	0.445574	0.309623	0.2506	0.271735	0.34555	0.341208	0.321671	0.279963	0.331676	0.276396	0.357347	0.275758
														IQR	0.569021	0.520667	0.674074	0.716005	0.649044	0.403998	1.31996	0.606699	0.520584	0.722794	0.551146	0.185564	0.77147	0.453155	0.273161	0.357337	0.522765	0.199641	0.573303	0.139002	0.10878	0.0738396	0.0565002	0.063034	2.22288	0.776656	0.156017	0.51442	3.73421	1.05873	0.0727074	1.59109	1.11594	0.226173	1.31282
														Kurtosis	-0.566402	-0.79031	-0.707489	0.218796	-1.45579	0.77323	-1.92764	-0.288784	-1.51524	-1.44606	-1.63355	-1.8186	-1.75872	-1.92421	-1.89129	-1.67229	-1.3358	-1.34549	0.0573162	-1.87311	-0.0914967	-0.706075	0.218453	1.04067	-1.91368	-1.56508	-1.784	-0.436467	-1.70078	-1.54951	-1.69232	-1.67731	-1.61991	-1.64079	-1.80395
														Skewness	0.172677	0.658151	-0.17744	1.25647	-0.0494687	1.42008	-0.0510464	0.660967	-0.38362	0.112274	0.208624	0.00696873	0.101803	-0.0950754	-0.0570974	-0.261929	0.0661778	0.0163696	1.08514	-0.021201	1.08088	0.72888	0.961396	1.531	-0.0614314	-0.485563	-0.234851	0.667125	-0.0248118	0.195409	-0.0721441	-0.071301	-0.421151	-0.277216	-0.167404
														Shapiro test (W)	0.961197	0.93112	0.960996	0.781245	0.981521	0.732836	0.893967	0.887222	0.923782	0.948572	0.920708	0.894001	0.92355	0.886507	0.897813	0.914341	0.938582	0.946312	0.848379	0.881393	0.836356	0.911594	0.858074	0.689749	0.891662	0.872955	0.907795	0.918324	0.936001	0.936453	0.925265	0.939833	0.890939	0.918198	0.912723
														Shapiro test (p)	0.810768	0.526326	0.808684	0.0124479	0.971638	0.00526649	0.219067	0.186786	0.424467	0.674392	0.398134	0.21924	0.422437	0.183625	0.239593	0.347451	0.567052	0.649666	0.071517	0.162402	0.0526002	0.327194	0.0913624	0.00107721	0.207515	0.132229	0.300742	0.378542	0.540487	0.545097	0.4376	0.580137	0.204009	0.37753	0.335401
														Box-Cox Transformation (lambda)	0.9	-0.2	1.2	-0.4	1.1	-0.4	0.8	0.3	2	0.8	0.6	1	0.7	0.8	1.2	2	0.9	1	-0.3	1.5	-1	0.2	0.4	-4.7	0.5	3.9	1.9	-0.2	1.2	0.4	1.3	1.2	3.4	1.8	1.6
														N	9	8	9	9	9	8	9	9	9	9	9	9	9	9	9	9	9	9	9	9	9	9	9	9	9	9	9	9	9	9	9	9	9	9	9
													≥ 10 years duration	Mean	1.75196	1.77038	3.18564	1.88901	2.42149	2.19475	2.8209	2.76042	2.93459	1.62625	1.00301	0.405293	1.38605	0.906109	0.555744	0.932048	1.36125	0.620785	1.13601	0.283799	0.252905	0.348685	0.222097	0.246131	4.82417	2.07363	0.419107	1.44785	9.28443	3.05786	0.230261	3.74287	3.32156	0.985379	2.8546
														90% Winsored mean	1.75196		3.18564	1.88901	2.42149		2.8209	2.76042	2.93459	1.62625	1.00301	0.405293	1.38605	0.906109	0.555744	0.932048	1.36125	0.620785	1.13601	0.283799	0.252905	0.348685	0.222097	0.246131	4.82417	2.07363		1.44785	9.28443	3.05786		3.74287	3.32156	0.985379	2.8546
														Median	1.64945	1.7062	3.48792	1.27523	1.79854	1.35463	1.45351	2.24528	1.72749	0.897192	0.59622	0.181355	0.774081	0.482801	0.276238	0.501819	0.770476	0.37628	0.600992	0.212813	0.218213	0.226217	0.178221	0.170675	4.94778	2.03176	0.416861	1.42396	9.92841	3.07798	0.243796	3.95515	3.47697	0.594062	3.07506
														SEM	0.273219	0.131314	0.468758	0.427251	0.731372	0.67543	0.754769	0.843365	0.881341	0.507638	0.275653	0.125827	0.402182	0.24715	0.165616	0.283762	0.415569	0.17846	0.377614	0.0700319	0.0605316	0.0999061	0.0510762	0.0666273	0.531645	0.255649	0.0512881	0.152956	1.35709	0.290291	0.0332156	0.486168	0.327998	0.435866	0.321847
														SD	0.906166	0.393943	1.5547	1.41703	2.42569	2.1359	2.50329	2.79713	2.92308	1.68365	0.914239	0.417321	1.33389	0.819704	0.549287	0.941133	1.37829	0.591884	1.2524	0.23227	0.200761	0.331351	0.169401	0.220978	1.76327	0.847893	0.162187	0.507297	4.50097	0.962785	0.0996469	1.61244	1.08784	1.4456	1.06744
														Coefficient of Variation	0.51723	0.22252	0.488032	0.750147	1.00173	0.973184	0.887408	1.0133	0.996076	1.03529	0.911497	1.02968	0.962366	0.904642	0.988382	1.00975	1.01252	0.953443	1.10246	0.818429	0.793819	0.950287	0.762733	0.897807	0.365507	0.408892	0.386982	0.350379	0.484787	0.314856	0.432755	0.430803	0.327511	1.46706	0.373939
														IQR	0.940388	0.560106	1.71665	1.51649	1.35797	1.79719	2.6529	2.65254	3.72956	0.999763	0.946153	0.3288	1.12671	0.787742	0.367251	0.515679	0.629629	0.295626	0.54017	0.244553	0.137246	0.119534	0.0823992	0.153113	1.54264	0.64115	0.105947	0.436385	4.25479	0.956076	0.0693124	1.64748	0.845418	0.188869	0.977596
														Kurtosis	-1.06817	-1.55238	-1.10848	-0.320967	2.32218	1.41073	0.630775	1.69373	-1.21633	-0.329769	-0.873117	-0.263559	-0.579412	-0.603343	-0.420527	-0.294743	-0.250017	-0.119457	0.405914	-0.929628	0.601224	1.82963	1.68457	1.51992	-0.28047	-0.815422	-0.729337	-0.194182	-0.979321	-0.724152	-0.664615	-0.506475	0.064912	4.3193	-0.928546
														Skewness	-0.079077	-0.0823438	-0.61237	0.834152	1.7862	1.56412	1.25501	1.57746	0.820332	1.17028	0.872438	1.11899	1.01553	0.969441	1.10045	1.18715	1.2255	1.23188	1.39435	0.755508	1.27142	1.73824	1.64416	1.6006	-0.260136	0.182273	-0.228291	-0.183251	0.143799	0.0334315	0.0316797	0.125347	-0.130283	2.40308	-0.600422
														Shapiro test (W)	0.979048	0.949604	0.902129	0.904041	0.722336	0.74597	0.816275	0.765274	0.766441	0.740496	0.828109	0.790527	0.798882	0.823899	0.768169	0.734627	0.705163	0.74275	0.712781	0.885209	0.829854	0.679968	0.737774	0.733476	0.9652	0.962592	0.967137	0.957356	0.976438	0.976616	0.949878	0.973048	0.948078	0.45894	0.907846
														Shapiro test (p)	0.960636	0.685713	0.196224	0.206968	0.000908232	0.00318736	0.0154061	0.00329166	0.00340949	0.00156289	0.0220474	0.00706043	0.0090939	0.0194088	0.00359189	0.00131102	0.00054508	0.00167211	0.0006834	0.121092	0.0232429	0.000259	0.00144053	0.00126666	0.83439	0.803555	0.86311	0.738322	0.943135	0.944432	0.688719	0.915529	0.619495	4.88216e-07	0.229925
														Box-Cox Transformation (lambda)	1.1	1.1	2.1	0.3	-0.1	-0.3	-0.1	-0.1	-0.4	-0.1	0	-0.1	-0.1	0	-0.1	-0.2	-0.2	-0.1	-0.1	0.2	0.2	-0.5	-0.4	-0.6	1.3	0.8	1.3	1.3	0.8	1	1	0.9	1.2	-0.6	2.2
														N	11	9	11	11	11	10	11	11	11	11	11	11	11	11	11	11	11	11	11	11	11	11	11	11	11	11	10	11	11	11	9	11	11	11	11
													LBDL	Mean	1.74673	1.49558	3.21195	1.74515	1.9091	1.49124	3.46215	3.28989	2.2917	1.06982	0.763674	0.273925	1.02256	0.653776	0.380755	0.577259	0.867382	0.403588	0.818909	0.200741	0.190928	0.250154	0.190105	0.163569	4.71126	2.01922	0.366112	1.36992	9.55162	3.17275	0.196848	3.8139	3.34152	0.510185	3.11971
														90% Winsored mean	1.74673		3.21195	1.74515	1.9091	1.49124	3.46215	3.28989	2.2917	1.06982	0.763674	0.273925	1.02256	0.653776	0.380755	0.577259	0.867382	0.403588	0.818909	0.200741	0.190928	0.250154	0.190105	0.163569	4.71126	2.01922	0.366112	1.36992	9.55162	3.17275	0.196848	3.8139	3.34152	0.510185	3.11971
														Median	1.65992	1.48429	3.27034	1.17904	1.6172	1.15449	2.34574	2.2681	1.60206	1.10655	0.749757	0.309622	1.06229	0.602001	0.426547	0.605615	0.875211	0.404933	0.642946	0.205212	0.217618	0.247504	0.178221	0.160687	5.08392	2.0664	0.400139	1.43246	9.92841	3.27322	0.197358	3.95087	3.47697	0.519719	3.07506
														SEM	0.259766	0.15126	0.535017	0.589414	0.338154	0.34366	1.07695	1.20467	0.839153	0.177308	0.13856	0.0528335	0.179486	0.115889	0.0650162	0.0784633	0.120257	0.0524661	0.177511	0.0329692	0.0198743	0.0338636	0.0188965	0.0173177	0.318266	0.120574	0.0307164	0.0572723	0.74752	0.217906	0.0173429	0.27223	0.177743	0.0361043	0.147922
														SD	0.687276	0.37051	1.41552	1.55944	0.894672	0.909238	2.84935	3.18726	2.22019	0.469113	0.366596	0.139784	0.474876	0.306614	0.172017	0.207594	0.31817	0.138812	0.469649	0.0872283	0.0525824	0.0895946	0.0499954	0.0458182	0.842051	0.31901	0.081268	0.151528	1.97775	0.576525	0.0458849	0.720254	0.470263	0.095523	0.391365
														Coefficient of Variation	0.393464	0.247736	0.440705	0.893584	0.468636	0.609721	0.823	0.968805	0.968797	0.438497	0.480043	0.510302	0.464397	0.468989	0.451778	0.359621	0.366816	0.343945	0.573506	0.434532	0.275405	0.358157	0.262988	0.280116	0.178732	0.157987	0.221976	0.110611	0.207059	0.181711	0.233099	0.18885	0.140733	0.187232	0.125449
														IQR	0.609037	0.304916	0.844165	0.844787	0.416733	0.842676	2.59169	1.31404	0.601538	0.52208	0.472026	0.192178	0.621314	0.321698	0.240821	0.227018	0.267037	0.162792	0.286801	0.112577	0.0808208	0.0760916	0.0421108	0.0698027	0.815776	0.304834	0.0990969	0.193175	1.89864	0.752617	0.0651771	0.266614	0.437838	0.111217	0.469228
														Kurtosis	-1.06134	-1.3249	-0.644289	0.026019	-0.042433	-0.979156	-0.701652	0.264653	0.404574	-1.36615	-1.59446	-1.72977	-1.54058	-1.15235	-1.58915	-1.06952	-0.980571	-1.40758	-0.226614	-1.59237	-1.89282	-0.770156	-0.996368	-1.84309	-1.21851	-1.12906	-1.55828	-1.68373	-0.907127	-1.64314	-1.60683	-0.494722	-0.767836	-1.42086	-1.33064
														Skewness	-0.314403	-0.085519	-0.619017	1.27483	1.14612	0.713172	0.851466	1.33413	1.40685	-0.179924	-0.0281271	-0.0722639	-0.228466	0.396342	-0.320502	-0.555913	-0.131097	-0.152651	1.04093	-0.056828	-0.272787	0.707697	0.399226	0.0363419	-0.802286	-0.578629	-0.432452	-0.304188	-0.761145	-0.0835826	-0.379373	-0.39475	-0.840459	-0.494045	-0.381714
														Shapiro test (W)	0.970901	0.987646	0.917651	0.734452	0.802964	0.913576	0.8859	0.733656	0.689584	0.991069	0.98745	0.94062	0.97173	0.956306	0.922445	0.931156	0.969204	0.981695	0.833326	0.963633	0.886425	0.915853	0.958223	0.947284	0.806803	0.93625	0.930229	0.901156	0.897125	0.979285	0.910471	0.873242	0.884042	0.929741	0.950518
														Shapiro test (p)	0.904862	0.982658	0.451364	0.00870475	0.0438201	0.421192	0.253951	0.0085371	0.00285028	0.995028	0.987519	0.644306	0.910627	0.786487	0.488626	0.560775	0.892657	0.967357	0.0860277	0.849227	0.25653	0.437881	0.803353	0.704926	0.0477979	0.605209	0.552846	0.338041	0.313925	0.955994	0.399144	0.1981	0.245004	0.548697	0.734409
														Box-Cox Transformation (lambda)	1.5	1.3	1.7	-0.7	-0.7	0.1	0.2	0	-0.1	1.3	1	1	1.4	0.5	1.5	2.1	1.2	1.4	-0.2	1.1	2.4	-0.5	0.2	0.7	10	4	3.4	4.9	4.3	1.4	2.2	1.9	6.6	3.9	3.6
														N	7	6	7	7	7	7	7	7	7	7	7	7	7	7	7	7	7	7	7	7	7	7	7	7	7	7	7	7	7	7	7	7	7	7	7
													LBDE	Mean	1.52336	1.52175	1.9219	1.23118	1.22534	1.36194	1.21251	0.886878	0.827753	1.71519	1.06631	0.404217	1.50919	0.989565	0.608907	0.997555	1.44499	0.632221	1.12752	0.302991	0.26973	0.365271	0.24406	0.280989	5.33007	2.32669	0.443103	1.75712	10.464	2.97821	0.236355	4.21971	3.13167	0.58192	3.14513
														90% Winsored mean	1.52336		1.9219	1.23118	1.22534		1.21251	0.886878	0.827753	1.71519	1.06631	0.404217	1.50919	0.989565	0.608907	0.997555	1.44499	0.632221	1.12752	0.302991	0.26973	0.365271	0.24406	0.280989	5.33007	2.32669		1.75712	10.464	2.97821		4.21971	3.13167	0.58192	3.14513
														Median	1.61252	1.42317	2.10913	1.14251	0.926505	0.914519	1.12908	0.758015	0.712206	1.09349	0.7919	0.30131	1.03936	0.70287	0.398946	0.594756	0.915122	0.406184	0.629396	0.24461	0.283203	0.321295	0.225716	0.343548	5.1016	2.11792	0.411415	1.77531	9.56293	2.78757	0.244144	4.27868	3.02238	0.56779	3.37592
														SEM	0.373928	0.21029	0.427087	0.422869	0.323812	0.60917	0.19831	0.222667	0.218417	0.770503	0.431181	0.167174	0.650694	0.41285	0.267437	0.461226	0.647452	0.24728	0.473227	0.0917386	0.0774135	0.107821	0.0738339	0.0661244	0.321129	0.239267	0.0489326	0.1521	1.28962	0.378766	0.0162163	0.292035	0.236083	0.0941032	0.304787
														SD	0.836128	0.42058	0.954995	0.945564	0.724065	1.21834	0.443434	0.497899	0.488395	1.7229	0.964151	0.373812	1.455	0.923161	0.598008	1.03133	1.44775	0.552935	1.05817	0.205134	0.173102	0.241096	0.165098	0.147859	0.718067	0.535018	0.0978652	0.340107	2.88368	0.846946	0.0324327	0.653009	0.527897	0.210421	0.681524
														Coefficient of Variation	0.548869	0.276379	0.496901	0.768016	0.590908	0.894563	0.365715	0.561406	0.590025	1.0045	0.904195	0.92478	0.964088	0.932896	0.982102	1.03386	1.00191	0.874591	0.938492	0.67703	0.64176	0.660046	0.676464	0.526209	0.13472	0.229948	0.220863	0.193559	0.275582	0.28438	0.13722	0.154752	0.168567	0.361598	0.216692
														IQR	0.939649	0.407551	1.11179	1.77473	1.28657	1.06597	0.443632	0.350798	0.0749967	0.542964	0.647961	0.195146	0.915068	0.400319	0.276326	0.317042	0.205168	0.0182741	0.446902	0.0556249	0.282862	0.343393	0.265759	0.238016	1.26787	0.108097	0.069239	0.575052	3.42434	0.296082	0.0222695	0.687426	0.249663	0.227211	1.09668
														Kurtosis	-1.68666	-1.89295	-1.72167	-2.18024	-2.20875	-1.78496	-1.63689	-1.3389	-1.1874	-0.989823	-1.188	-1.10615	-1.15703	-1.07007	-1.05275	-0.987398	-0.946848	-0.930846	-1.03659	-1.18561	-2.08682	-2.01392	-2.10279	-2.15159	-2.15961	-1.0493	-1.76212	-2.10054	-1.76904	-1.40414	-1.80451	-1.68958	-1.14388	-1.77704	-2.12899
														Skewness	-0.414617	0.440142	-0.419605	0.0710526	0.221364	0.623907	0.43798	0.707841	0.75372	1.01553	0.856165	0.917995	0.884302	0.947046	0.96603	1.01833	1.0503	1.06378	0.985705	0.781122	0.03971	0.134496	0.0814265	-0.241344	0.214722	0.950614	0.618045	0.0461941	0.42773	0.386552	-0.495638	-0.362768	0.875125	-0.190278	-0.095069
														Shapiro test (W)	0.936783	0.926603	0.93646	0.857494	0.833294	0.819067	0.950504	0.879747	0.825771	0.685905	0.789965	0.761151	0.778112	0.751253	0.727561	0.684527	0.639707	0.606996	0.701514	0.833692	0.913757	0.956429	0.930708	0.872662	0.853628	0.744505	0.83989	0.899499	0.92795	0.923994	0.893117	0.960564	0.794138	0.976857	0.876937
														Shapiro test (p)	0.64329	0.574582	0.641033	0.21939	0.147221	0.141043	0.740785	0.308165	0.129267	0.00678033	0.0669564	0.0376287	0.0530957	0.0305677	0.0181996	0.00655119	0.00200561	0.000775764	0.00993147	0.148226	0.490492	0.782926	0.60121	0.27737	0.206261	0.0264513	0.195081	0.407125	0.582462	0.556028	0.397682	0.811904	0.0725309	0.917147	0.295661
														Box-Cox Transformation (lambda)	1.8	-2.1	2	1	-1.1	-0.9	-0.6	-0.7	-0.2	-1.5	-0.5	-0.8	-0.6	-0.8	-1	-1.5	-2.1	-3.5	-2.1	-0.1	1.3	0.6	0.5	3.7	-3.4	-5.6	-5.1	2.4	-1.8	0	6.9	3.9	-7.6	1.6	3.8
														N	5	4	5	5	5	4	5	5	5	5	5	5	5	5	5	5	5	5	5	5	5	5	5	5	5	5	4	5	5	5	4	5	5	5	5
													LBDN	Mean	2.0244	2.01192	3.48325	1.64158	2.49198	2.21699	1.74573	1.96907	2.71969	1.29093	0.80413	0.338366	1.11033	0.67321	0.432331	0.749566	1.0785	0.498498	0.93804	0.221586	0.207083	0.330153	0.218632	0.22841	3.56138	1.59491	0.342822	1.11315	6.93888	2.46484	0.193082	2.89335	2.68769	1.0208	2.27878
														90% Winsored mean	2.0244		3.48325	1.64158	2.49198		1.74573	1.96907	2.71969	1.29093	0.80413	0.338366	1.11033	0.67321	0.432331	0.749566	1.0785	0.498498	0.93804	0.221586	0.207083	0.330153	0.218632	0.22841	3.56138	1.59491	0.342822	1.11315	6.93888	2.46484		2.89335	2.68769	1.0208	2.27878
														Median	1.83934	2.10712	3.82	1.02303	1.54122	1.12942	1.49716	1.55004	1.315	0.63442	0.365164	0.136638	0.537698	0.350384	0.198197	0.427665	0.573043	0.277513	0.43091	0.104576	0.131087	0.216958	0.170215	0.147942	3.05532	1.30417	0.310823	1.02685	5.24876	2.18024	0.147378	2.31689	2.49684	0.457281	1.94843
														SEM	0.339141	0.170261	0.494859	0.464957	0.979647	0.957868	0.390539	0.457691	1.05507	0.56576	0.303265	0.150459	0.424412	0.249493	0.174699	0.29889	0.457172	0.21338	0.469442	0.0850153	0.0794098	0.131146	0.0661583	0.0865703	0.732587	0.320588	0.066509	0.206534	1.73394	0.402045	0.0463964	0.675705	0.503352	0.616576	0.416341
														SD	0.959236	0.450467	1.39967	1.3151	2.77086	2.53428	1.10461	1.29455	2.98419	1.60021	0.857762	0.425561	1.20042	0.705673	0.494124	0.845388	1.29308	0.60353	1.32778	0.24046	0.224605	0.370937	0.187124	0.244858	2.07207	0.906759	0.188116	0.584167	4.90434	1.13715	0.122753	1.91118	1.4237	1.74394	1.17759
														Coefficient of Variation	0.473837	0.223899	0.401829	0.801117	1.11191	1.14312	0.632752	0.657442	1.09725	1.23958	1.0667	1.2577	1.08114	1.04822	1.14293	1.12784	1.19896	1.2107	1.41548	1.08517	1.08461	1.12353	0.855887	1.07201	0.581816	0.568533	0.548728	0.524786	0.70679	0.461351	0.635756	0.660544	0.529709	1.7084	0.516764
														IQR	1.10013	0.572572	1.31076	2.28648	1.14029	1.16444	1.37652	0.789012	2.22444	0.89199	0.725061	0.272569	0.939222	0.544398	0.38436	0.571071	0.683334	0.291442	0.46547	0.181337	0.0865955	0.0743941	0.0317371	0.0343753	1.42634	0.718023	0.215869	0.435585	3.60061	1.37512	0.141468	1.16372	1.47876	0.34808	1.64039
														Kurtosis	-1.38274	-1.54205	-0.459365	-1.87172	1.09776	0.114249	-1.07482	-1.10871	-1.04976	0.676202	-0.489623	0.581934	0.0531597	-0.0972604	0.380461	0.581366	0.729687	0.788598	1.11808	-0.329104	1.14916	1.48817	1.36508	1.54748	-0.0554742	0.115571	-1.16956	-0.0843029	-0.161661	-0.73306	-1.23098	-0.230071	-0.887821	1.6087	-1.45285
														Skewness	0.0142268	0.221549	-0.904419	0.408722	1.60267	1.32836	0.592532	0.819914	0.946728	1.46268	1.05327	1.42616	1.22564	1.18141	1.33855	1.4096	1.48147	1.5059	1.63093	1.12056	1.61965	1.76083	1.69222	1.78606	1.04372	1.129	0.509449	0.928942	1.09601	0.771754	0.621371	1.0669	0.657183	1.81613	0.41185
														Shapiro test (W)	0.933843	0.950514	0.887956	0.821844	0.672166	0.684617	0.938919	0.809408	0.72556	0.701783	0.779995	0.70311	0.764584	0.774476	0.733399	0.72951	0.693501	0.6846	0.631119	0.769996	0.665639	0.5755	0.607011	0.547757	0.865043	0.837116	0.945235	0.884914	0.836318	0.903577	0.912811	0.834274	0.918597	0.51523	0.92943
														Shapiro test (p)	0.551688	0.734375	0.223974	0.0487916	0.00108684	0.00251251	0.600472	0.0360627	0.00436763	0.00235948	0.0174174	0.00244237	0.0118239	0.0151679	0.00534316	0.00483502	0.00190134	0.00150648	0.000366217	0.0135524	0.000915124	8.19844e-05	0.000192019	3.8501e-05	0.134737	0.0703464	0.663201	0.209701	0.0690247	0.311036	0.415679	0.065749	0.418587	1.5749e-05	0.510903
														Box-Cox Transformation (lambda)	0.9	0.2	2.5	-0.7	-0.2	-0.5	0.2	-0.3	-0.5	-0.4	-0.3	-0.4	-0.3	-0.3	-0.4	-0.4	-0.5	-0.5	-0.3	-0.1	-0.2	-0.7	-0.4	-0.7	0	-0.2	0.2	0.1	-0.3	-0.6	0	-0.1	-0.1	-0.8	0.2
														N	8	7	8	8	8	7	8	8	8	8	8	8	8	8	8	8	8	8	8	8	8	8	8	8	8	8	8	8	8	8	7	8	8	8	8
													COMPARISONS	ANALYSIS	AC02	AC04	AC11	BA03	BA05	BA06_BA07	BA15	BA16H	BA18	Cer_02	Cer_03	Cer_04	Cer_05	Cer_06	Cer_07	Cer_09	Cer_10_Cer_11	Cer_12	Cer_13	Cer_16	ChoE_07	ChoE_08	ChoE_12	ChoE_17	DAPC03	DAPC04	DAPC05	DAPC06	DAPC07	DAPC08	DAPC09	DAPC11	DAPC12	DAPC13	DAPC14
														Class	Fatty esters	Fatty esters	Fatty esters	Bile acids	Bile acids	Bile acids	Bile acids	Bile acids	Bile acids	Sphingolipids	Sphingolipids	Sphingolipids	Sphingolipids	Sphingolipids	Sphingolipids	Sphingolipids	Sphingolipids	Sphingolipids	Sphingolipids	Sphingolipids	Sterols	Sterols	Sterols	Sterols	Glycerophospholipids	Glycerophospholipids	Glycerophospholipids	Glycerophospholipids	Glycerophospholipids	Glycerophospholipids	Glycerophospholipids	Glycerophospholipids	Glycerophospholipids	Glycerophospholipids	Glycerophospholipids
														Subclass A	Acylcarnitines	Acylcarnitines	Acylcarnitines	Primary bile acids	Primary bile acids		Glycine-conjugated bile acids	Glycine-conjugated bile acids	Glycine-conjugated bile acids	Ceramides	Ceramides	Ceramides	Ceramides	Ceramides	Ceramides	Ceramides	Ceramides	Ceramides	Ceramides	Ceramides	Cholesteryl Ester	Cholesteryl Ester	Cholesteryl Ester	Cholesteryl Ester	Diacylglycerophosphocholine	Diacylglycerophosphocholine	Diacylglycerophosphocholine	Diacylglycerophosphocholine	Diacylglycerophosphocholine	Diacylglycerophosphocholine	Diacylglycerophosphocholine	Diacylglycerophosphocholine	Diacylglycerophosphocholine	Diacylglycerophosphocholine	Diacylglycerophosphocholine
														Subclass B										CER[NS]	CER[NS]	CER[NS]	CER[NS]	CER[NS]	CER[NS]	CER[NS]	CER[NS]	CER[NS]	CER[NS]	CER[NS]
														Subclass C										Sphingoid base d18:1	Sphingoid base d18:1	Sphingoid base d18:1	Sphingoid base d18:1	Mixed sphingoid base	Sphingoid base d18:1	Sphingoid base d18:1	Mixed sphingoid base	Mixed sphingoid base	Sphingoid base d18:1	Sphingoid base d18:1
														Common name	L-Octanoylcarnitine	Decanoylcarnitine	Oleoylcarnitine	CA (31% bile)	CDCA (45% bile)	UDCA + HDCA	GCA	GCDCA	GDCA
														Individual notation	AC(8:0)	AC(10:0)	AC(18:1n-9)	Cholic acid	Chenodeoxycholic acid	Ursodeoxycholic + Hyodeoxycholic acid	Glycocholic acid	Glycochenodeoxycholic acid	Glycodeoxycholic acid	Cer(d18:1/16:0)	Cer(d18:1/20:0)	Cer(d18:1/21:0)	Cer(d18:1/22:0)	Cer(40:2)	Cer(d18:1/23:0)	Cer(d18:1/24:0)	Cer(d18:1/24:1)+Cer(d18:2/24:0)	Cer(42:3)	Cer(d18:1/18:0)	Cer(d18:1/19:0)	ChoE(18:1)	ChoE(18:2)	ChoE(20:4)	ChoE(22:6)	PC(16:0/16:0)	PC(32:1)	PC(14:0/18:2)	PC(16:0/18:0)	PC(16:0/18:1)	PC(16:0/18:2)	PC(14:0/20:4)	PC(18:0/18:1)	PC(18:0/18:2)	PC(18:2/18:2)	PC(16:0/20:4)
														Individual composition or probable ID																										PC(16:0/16:1) + PC(14:1/18:0) + PC(14:0/18:1)
														Link	HMDB00791	HMDB00651	HMDB05065	HMDB00619	HMDB00518	HMDB00946	HMDB00138	HMDB00637	HMDB00631	HMDB04949	HMDB04951		HMDB04952		HMDB00950	HMDB04956			HMDB04950		HMDB00918	HMDB00610	HMDB06726	HMDB06733	HMDB00564		HMDB07874	HMDB07970	HMDB07972	HMDB07973	HMDB07883	HMDB08038	HMDB08039	HMDB08138	HMDB07982
														Simplified name	AC	AC	AC	BA	BA	BA	BA	BA	BA	Cer	Cer	Cer	Cer	Cer	Cer	Cer	Cer	Cer	Cer	Cer	ChoE	ChoE	ChoE	ChoE	PC_DAPC	PC_DAPC	PC_DAPC	PC_DAPC	PC_DAPC	PC_DAPC	PC_DAPC	PC_DAPC	PC_DAPC	PC_DAPC	PC_DAPC
														Simple name	AC	AC	AC	BA	BA	BA	BA	BA	BA	Cer	Cer	Cer	Cer	Cer	Cer	Cer	Cer	Cer	Cer	Cer	ChoE	ChoE	ChoE	ChoE	PC	PC	PC	PC	PC	PC	PC	PC	PC	PC	PC
													<10 years duration vs. Control	Diff mean	0.280491	0.17699	-0.968616	-0.791573	-0.914875	-0.488156	-0.262643	-0.436837	-0.625166	0.415768	0.244357	0.10814	0.349138	0.23274	0.138695	0.212697	0.286184	0.136019	0.290522	0.0819766	0.0852235	0.114459	0.0965343	0.0869212	1.21981	0.36359	0.065117	0.276783	2.55624	0.307639	0.0655269	0.827738	0.476135	0.0234274	0.690128
														Effect size (Glass's Delta)	0.265529	0.175179	-0.417493	-0.348634	-0.360216	-0.231285	-0.288851	-0.446315	-0.454025	0.762616	0.51901	0.748979	0.513362	0.71681	0.653624	0.778074	0.73341	0.855494	1.01895	0.995548	1.36968	1.44387	1.75414	1.93116	0.673421	0.499711	0.458193	0.464616	0.705087	0.333158	1.10567	0.532795	0.425361	0.156312	0.787432
														F test to compare two variances (F)	0.515768	0.306261	0.286704	0.208931	0.0354266	0.158134	0.608161	0.51919	0.11159	0.714637	0.613102	0.731559	0.493245	0.601877	0.636641	0.627092	0.787578	0.85654	2.81775	0.97565	2.40936	3.07584	3.6983	3.37326	0.443259	0.361781	0.376112	0.535471	0.575802	0.805156	0.707561	0.498731	0.434051	1.01781	0.727243
														F test to compare two variances (p)	0.363819	0.132878	0.0926102	0.0380185	8.01086e-05	0.0249659	0.495036	0.368594	0.00553553	0.646597	0.502122	0.670227	0.332682	0.486026	0.535863	0.522181	0.747001	0.837797	0.143919	0.983126	0.212111	0.114213	0.0680732	0.0885948	0.265837	0.167033	0.183247	0.391433	0.448699	0.770563	0.636663	0.340218	0.253954	0.969189	0.664217
														Student's t-test (t)	0.657677	0.442521	-1.11481	-0.993205	-1.11732	-0.639315	-0.696111	-1.10431	-1.2919	1.78387	1.249	1.74397	1.28034	1.7306	1.5624	1.86495	1.68252	1.92814	1.62809	2.17926	2.31147	2.23503	2.53406	2.88881	1.70609	1.30023	1.1865	1.14394	1.7153	0.760812	2.59131	1.32656	1.08081	0.338786	1.83564
														Student's t-test (p)	0.519553	0.664036	0.280445	0.3389	0.29075	0.53605	0.495767	0.284847	0.226134	0.0923045	0.228591	0.0992173	0.217621	0.101632	0.136615	0.0795465	0.110742	0.070711	0.121896	0.0436676	0.0336078	0.0391254	0.0214	0.0102015	0.106192	0.210875	0.251744	0.268502	0.104459	0.457193	0.0190187	0.2022	0.294875	0.73892	0.083966
														Student's t-test (power)	0.0847821	0.0639588	0.137683	0.110601	0.114793	0.0731089	0.0912792	0.150562	0.148086	0.347138	0.187061	0.336896	0.184022	0.313232	0.269045	0.358886	0.325353	0.419572	0.552378	0.533376	0.802125	0.841556	0.948924	0.977012	0.282538	0.176817	0.156135	0.159213	0.304794	0.105228	0.621406	0.19462	0.141108	0.0619168	0.366066
														Wilcoxon rank-sum test (W)	56	48	34	35	44	38	37	30	33	69	64	66	67	68	67	67	66	67	64	73	74	70	75	78	66	55	56	60	65	52	72	61	58	51	67
														Wilcoxon rank-sum test (p)	0.400182	0.514786	0.400182	0.446968	0.968239	0.888359	0.548962	0.242807	0.545701	0.0534759	0.1333	0.0947195	0.0788932	0.0652536	0.0788932	0.0788932	0.0947195	0.0788932	0.1333	0.0220182	0.0172119	0.0434736	0.0132716	0.00567235	0.0947195	0.446968	0.400182	0.242807	0.112754	0.60378	0.0279287	0.211024	0.315378	0.66072	0.0788932
														fold change	1.17724	1.12005	0.740816	0.60088	0.608354	0.707759	0.84845	0.765744	0.631873	1.78587	1.5671	1.80169	1.60454	1.73547	1.69077	1.66972	1.58869	1.63713	1.69476	1.88544	1.96742	1.76137	1.87918	1.88148	1.45598	1.26294	1.25473	1.28107	1.46423	1.13563	1.58227	1.33374	1.21721	1.05861	1.34161
														log2(fold change)	0.235405	0.16356	-0.432812	-0.73485	-0.717018	-0.49867	-0.237099	-0.385065	-0.662293	0.836624	0.648098	0.849352	0.682159	0.795323	0.757684	0.73961	0.667837	0.711165	0.761077	0.914901	0.976307	0.816698	0.9101	0.911867	0.541991	0.336789	0.327382	0.357345	0.550144	0.183494	0.661995	0.415482	0.283581	0.082174	0.423963
														robust fold change	1.289	1.24198	0.829457	0.673757	1.06913	1.33344	1.03571	0.827939	0.949454	3.46696	2.7195	3.92133	3.80284	3.36801	3.88602	2.73656	2.55816	2.49349	1.5139	3.10907	1.78032	1.89801	1.54305	1.62426	1.77675	1.34291	1.42347	1.49296	1.53584	1.2549	1.42058	1.42862	1.32711	1.25521	1.36279
														log2(robust fold change)	0.366251	0.312647	-0.269761	-0.569701	0.0964384	0.415156	0.0506265	-0.272403	-0.0748295	1.79367	1.44334	1.97134	1.92708	1.7519	1.95829	1.45236	1.3551	1.31817	0.598275	1.63648	0.832136	0.924484	0.625784	0.699787	0.829238	0.425359	0.509413	0.578176	0.619024	0.327575	0.506482	0.514626	0.40829	0.32793	0.446568
														fold change - bootsrap resampling method	1.2409	1.19165	0.771375	0.71878	0.691892	0.846556	0.864494	0.799223	0.700757	2.00105	1.85494	2.103	1.9397	1.97464	1.96215	1.78702	1.71206	1.75732	1.80947	2.12759	2.10671	1.82207	1.92044	1.93284	1.55486	1.30005	1.31304	1.34645	1.56584	1.15854	1.63178	1.38594	1.24343	1.06716	1.37501
														log2(fold change) - bootstrap resampling method	0.31139	0.252959	-0.374496	-0.476378	-0.531382	-0.240322	-0.210072	-0.32333	-0.513014	1.00076	0.891374	1.07245	0.955835	0.981589	0.972435	0.837554	0.775731	0.813373	0.85557	1.08922	1.07499	0.86558	0.941435	0.950724	0.636787	0.378562	0.392911	0.429165	0.646935	0.212309	0.706442	0.470863	0.314323	0.0937816	0.459442
														95% lower confidence interval	-0.550619	-0.520787	-1.19133	-2.07381	-1.64172	-1.827	-0.977848	-1.07838	-1.51376	-0.166556	-0.383033	-0.18699	-0.419895	-0.166437	-0.234099	-0.0931517	-0.202811	-0.0769796	-0.216222	0.052161	0.144444	0.0913751	0.239978	0.334913	-0.101458	-0.179462	-0.199606	-0.286885	-0.0706698	-0.313898	0.113744	-0.247	-0.242065	-0.462801	-0.0323788
														95% upper confidence interval	1.05386	0.946411	0.338254	0.830826	0.499079	1.05533	0.489704	0.406221	0.516418	2.143	2.00707	2.24964	2.25426	2.09049	2.18843	1.68911	1.66964	1.59079	1.80166	2.07834	1.97728	1.58667	1.63897	1.56685	1.38804	0.976296	1.01885	1.14681	1.39798	0.676014	1.30696	1.19891	0.892093	0.594366	0.962428
													ROC Analysis	AUC	0.622222	0.6	0.622222	0.611111	0.511111	0.527778	0.588889	0.666667	0.592593	0.766667	0.711111	0.733333	0.744444	0.755556	0.744444	0.744444	0.733333	0.744444	0.711111	0.811111	0.822222	0.777778	0.833333	0.866667	0.733333	0.611111	0.622222	0.666667	0.722222	0.577778	0.8	0.677778	0.644444	0.566667	0.744444
														AUC (se)	0.131746	0.138293	0.131746	0.132552	0.136093	0.144222	0.133912	0.127657	0.13695	0.112956	0.122118	0.118768	0.116939	0.115003	0.116939	0.116939	0.118768	0.116939	0.122118	0.103574	0.100901	0.110795	0.0980816	0.0886423	0.118768	0.132552	0.131746	0.127657	0.120494	0.134468	0.10611	0.126412	0.129877	0.134941	0.116939
														AUC(p)	0.321375	0.358844	0.321375	0.337563	0.483719	0.46164	0.369985	0.256945	0.367662	0.118921	0.193692	0.162974	0.14797	0.133266	0.14797	0.14797	0.162974	0.14797	0.193692	0.0665644	0.0551632	0.105	0.0446347	0.0193088	0.162974	0.337563	0.321375	0.256945	0.17823	0.386212	0.078735	0.240976	0.289077	0.402446	0.14797
														Sensitivity	0.888889	1	0.4	0.6	0.3	0.75	0.3	0.5	0.444444	0.888889	0.888889	1	1	1	0.888889	1	0.888889	0.888889	0.666667	1	1	0.888889	0.888889	1	1	1	1	0.888889	1	0.555556	0.666667	1	1	0.555556	0.555556
														Specificity	0.6	0.4	0.888889	0.666667	1	0.555556	1	0.888889	1	0.7	0.6	0.5	0.6	0.6	0.7	0.5	0.6	0.6	0.7	0.6	0.6	0.6	0.8	0.7	0.5	0.4	0.4	0.6	0.5	0.7	0.9	0.4	0.4	0.8	0.9
														Positive predictive value	0.666667	0.571429	0.8	0.666667	1	0.6	1	0.833333	1	0.727273	0.666667	0.642857	0.692308	0.692308	0.727273	0.642857	0.666667	0.666667	0.666667	0.692308	0.692308	0.666667	0.8	0.75	0.642857	0.6	0.6	0.666667	0.642857	0.625	0.857143	0.6	0.6	0.714286	0.833333
														Negative predictive value	0.857143	1	0.571429	0.6	0.5625	0.714286	0.5625	0.615385	0.642857	0.875	0.857143	1	1	1	0.875	1	0.857143	0.857143	0.7	1	1	0.857143	0.888889	1	1	1	1	0.857143	1	0.636364	0.75	1	1	0.666667	0.692308
														Precision	0.666667	0.571429	0.8	0.666667	1	0.6	1	0.833333	1	0.727273	0.666667	0.642857	0.692308	0.692308	0.727273	0.642857	0.666667	0.666667	0.666667	0.692308	0.692308	0.666667	0.8	0.75	0.642857	0.6	0.6	0.666667	0.642857	0.625	0.857143	0.6	0.6	0.714286	0.833333
														Recall	0.888889	1	0.4	0.6	0.3	0.75	0.3	0.5	0.444444	0.888889	0.888889	1	1	1	0.888889	1	0.888889	0.888889	0.666667	1	1	0.888889	0.888889	1	1	1	1	0.888889	1	0.555556	0.666667	1	1	0.555556	0.555556
														Youden Index	0.488889	0.4	0.288889	0.266667	0.3	0.305556	0.3	0.388889	0.444444	0.588889	0.488889	0.5	0.6	0.6	0.588889	0.5	0.488889	0.488889	0.366667	0.6	0.6	0.488889	0.688889	0.7	0.5	0.4	0.4	0.488889	0.5	0.255556	0.566667	0.4	0.4	0.355556	0.455556
														Cutoff	1.39118	0.926288	3.61546	1.02413	2.73467	0.845604	2.42637	1.77972	1.71034	0.470916	0.3465	0.0820539	0.298562	0.198855	0.176345	0.210624	0.411056	0.183014	0.517782	0.0755206	0.0883332	0.144032	0.158103	0.130645	2.28642	1.00181	0.188901	0.857565	4.43969	2.78757	0.156054	1.68181	1.48253	0.501233	2.89649
													≥10 years duration vs. Control	Diff mean	0.169386	0.296047	-0.551538	-0.0942899	0.0855194	0.524363	1.08785	0.895631	1.23636	1.09719	0.57212	0.270403	0.808521	0.589656	0.354962	0.614459	0.875109	0.407297	0.717846	0.191216	0.164811	0.198353	0.112296	0.147522	2.14904	0.690858	0.16348	0.463093	3.77806	0.789655	0.117724	1.26271	1.12953	0.585676	0.834362
														Effect size (Glass's Delta)	0.16035	0.293018	-0.237724	-0.0415283	0.0336718	0.24844	1.19641	0.915063	0.8979	2.01251	1.21517	1.87282	1.18882	1.81607	1.67282	2.24777	2.24266	2.5617	2.51771	2.32219	2.64879	2.50217	2.04055	3.27755	1.18642	0.949502	1.15032	0.777362	1.0421	0.855158	1.98642	0.812777	1.00908	3.90775	0.952002
														F test to compare two variances (F)	0.735872	0.152032	0.44904	0.389509	0.912162	1.02409	7.57944	8.1671	4.5066	9.537	3.77069	8.35429	3.84671	6.37354	6.70094	11.8528	12.4762	13.8582	19.2947	7.95663	10.4107	17.4717	9.47536	24.1036	0.947604	1.35799	1.30239	0.72516	1.54133	1.08712	2.82707	1.07721	0.944468	93.0332	1.4834
														F test to compare two variances (p)	0.637175	0.0142578	0.228314	0.15806	0.881192	0.984079	0.00547034	0.00414593	0.0434547	0.00230405	0.0582911	0.00380854	0.0548437	0.0102455	0.00856621	0.000987335	0.000805575	0.000528871	0.000136363	0.00456989	0.00164234	0.000205631	0.00236206	5.36797e-05	0.926489	0.656258	0.700293	0.621575	0.527268	0.909595	0.142696	0.920462	0.922539	1.51815e-07	0.564795
														Student's t-test (t)	0.395511	0.857039	-0.645689	-0.115371	0.0789098	0.537296	1.34688	0.996955	1.2442	2.04656	1.77383	2.02012	1.72141	2.20326	1.98643	2.07141	2.01869	2.19677	1.84903	2.55923	2.58937	1.9257	2.08111	2.16528	2.75359	1.99342	2.39734	1.92371	2.10407	1.91381	3.17017	1.82351	2.34398	1.33583	1.94537
														Student's t-test (p)	0.696871	0.408331	0.526203	0.909362	0.93793	0.598026	0.201358	0.337518	0.232771	0.0627666	0.0921205	0.0652186	0.101419	0.0457658	0.0682191	0.0608671	0.0669569	0.0492142	0.0911646	0.0241458	0.0235852	0.0797846	0.0589994	0.0534134	0.0126363	0.0607733	0.0275767	0.069505	0.0489182	0.0708314	0.00559523	0.0839982	0.0301035	0.210544	0.0666785
														Student's t-test (power)	0.0640512	0.092501	0.0811504	0.0509355	0.0506149	0.0803871	0.738202	0.511219	0.472502	0.991865	0.751259	0.982183	0.732827	0.976062	0.952425	0.998196	0.998131	0.999833	0.999761	0.998934	0.99992	0.999729	0.993117	1	0.731114	0.54093	0.682003	0.393452	0.61924	0.459485	0.982497	0.423249	0.591698	1	0.54308
														Wilcoxon rank-sum test (W)	63	61	53	63	60	59	68	59	61	88	82	89	82	88	86	87	85	88	82	89	95	85	84	89	89	79	79	79	82	80	77	78	83	84	81
														Wilcoxon rank-sum test (p)	0.60473	0.211024	0.91769	0.60473	0.756444	0.277512	0.386679	0.809405	0.411896	0.0196645	0.0610009	0.0158711	0.0610009	0.0196645	0.0294798	0.0241554	0.0357001	0.0196645	0.0610009	0.0158711	0.00365166	0.0357001	0.0429637	0.0158711	0.0158711	0.0986176	0.0288056	0.0986176	0.0610009	0.0845213	0.00762086	0.114466	0.0513444	0.0429637	0.0720013
														fold change	1.10703	1.2008	0.852419	0.952458	1.03661	1.31392	1.62771	1.48029	1.72802	3.07386	2.32777	3.00463	2.39997	2.86333	2.7679	2.93476	2.80013	2.90782	2.71666	3.06535	2.87087	2.31943	2.02272	2.49604	1.80334	1.49962	1.63953	1.47026	1.68612	1.34814	2.04609	1.50913	1.51529	2.46528	1.413
														log2(fold change)	0.146697	0.263997	-0.230366	-0.0702726	0.0518729	0.393875	0.702847	0.565876	0.789123	1.62005	1.21895	1.58719	1.26302	1.51769	1.46879	1.55324	1.48549	1.53994	1.44183	1.61605	1.52149	1.21377	1.0163	1.31964	0.85067	0.584594	0.71328	0.556071	0.75371	0.430972	1.03287	0.593713	0.599596	1.30175	0.498764
														robust fold change	1.28086	1.40903	1.06503	1.11463	1.32436	1.70579	0.960981	1.30127	1.30627	2.84458	2.1626	2.3602	2.83221	2.70112	2.69076	2.30895	2.25203	2.38406	1.45656	3.22422	2.69309	1.73476	1.56343	1.87305	2.26522	1.47849	1.6936	1.70928	1.84609	1.38564	1.86228	1.53396	1.51727	1.48768	1.44681
														log2(robust fold change)	0.357118	0.494702	0.0908985	0.15657	0.405295	0.770443	-0.0574204	0.379922	0.385451	1.50822	1.11277	1.23891	1.50193	1.43356	1.42801	1.20723	1.17122	1.25342	0.542569	1.68895	1.42926	0.794739	0.644717	0.905388	1.17965	0.564123	0.760096	0.773392	0.884473	0.470551	0.897072	0.617257	0.60148	0.573062	0.532877
														fold change - bootsrap resampling method	1.18372	1.25726	0.901383	1.14677	1.16484	1.61726	1.68781	1.54802	1.87422	3.51424	2.76522	3.4261	2.96204	3.31367	3.16595	3.10673	3.09941	3.09088	2.89457	3.37965	3.09106	2.41098	2.10682	2.58309	1.90497	1.5511	1.70447	1.54689	1.75558	1.35408	2.12699	1.56585	1.57132	2.53881	1.45389
														log2(fold change) - bootstrap resampling method	0.243323	0.330287	-0.149788	0.197572	0.220131	0.693549	0.755156	0.630424	0.906289	1.81321	1.46739	1.77657	1.56659	1.72843	1.66264	1.6354	1.632	1.62802	1.53335	1.75688	1.6281	1.26962	1.07507	1.3691	0.929765	0.633291	0.76932	0.629375	0.811945	0.437313	1.08882	0.646947	0.651977	1.34415	0.539918
														95% lower confidence interval	-0.615806	-0.339661	-0.943682	-1.26093	-1.24865	-1.15703	-0.252695	-0.576153	-0.659984	0.264561	-0.167353	0.080771	-0.0726493	0.290253	0.046262	0.130506	0.335579	0.32852	0.105907	0.454005	0.51167	0.188463	0.230125	0.392255	0.195924	0.00406632	0.113417	-0.0186961	-0.0300443	-0.0356448	0.359945	-0.13737	0.0611649	0.0441725	-0.0337568
														95% upper confidence interval	1.0389	1.01696	0.533107	1.40368	1.4339	1.96287	1.59125	1.53831	1.99061	2.95576	2.76399	3.11516	2.92896	2.97386	2.98423	2.74531	2.76461	2.71773	2.56322	2.81381	2.59635	2.15546	1.86748	2.17097	1.69196	1.27388	1.4247	1.30154	1.56445	0.889231	1.73635	1.43304	1.22573	2.43892	1.01384
													ROC Analysis	AUC	0.572727	0.677778	0.518182	0.572727	0.545455	0.655556	0.618182	0.536364	0.616162	0.8	0.745455	0.809091	0.745455	0.8	0.781818	0.790909	0.772727	0.8	0.745455	0.809091	0.863636	0.772727	0.763636	0.809091	0.809091	0.718182	0.79	0.718182	0.745455	0.727273	0.855556	0.709091	0.754545	0.763636	0.736364
														AUC (se)	0.127183	0.126412	0.128927	0.127183	0.128285	0.127443	0.124308	0.12855	0.127678	0.0984732	0.108883	0.0964745	0.108883	0.0984732	0.102234	0.100392	0.104002	0.0984732	0.108883	0.0964745	0.0825873	0.104002	0.105698	0.0964745	0.0964745	0.113168	0.104115	0.113168	0.108883	0.111804	0.091965	0.114471	0.107325	0.105698	0.110376
														AUC(p)	0.387471	0.240976	0.471893	0.387471	0.429691	0.270833	0.317265	0.443762	0.32459	0.0638472	0.129841	0.0545856	0.129841	0.0638472	0.084056	0.0736878	0.0949018	0.0638472	0.129841	0.0545856	0.0138493	0.0949018	0.106177	0.0545856	0.0545856	0.167531	0.0818572	0.167531	0.129841	0.154721	0.0266118	0.180545	0.117838	0.106177	0.142147
														Sensitivity	0.727273	1	0.3	0.454545	0.727273	0.7	0.363636	0.272727	0.272727	0.818182	0.636364	0.727273	0.636364	0.727273	0.727273	0.818182	0.818182	0.818182	0.818182	0.727273	0.909091	0.909091	0.545455	0.636364	0.727273	0.727273	0.7	0.909091	0.545455	0.909091	0.777778	0.636364	0.818182	0.727273	0.636364
														Specificity	0.6	0.5	0.909091	0.8	0.5	0.666667	1	1	1	0.8	0.8	0.8	0.8	0.8	0.8	0.8	0.8	0.8	0.7	0.8	0.8	0.6	0.9	0.9	0.9	0.7	0.8	0.6	0.9	0.6	0.9	0.8	0.7	0.9	0.9
														Positive predictive value	0.666667	0.642857	0.75	0.714286	0.615385	0.7	1	1	1	0.818182	0.777778	0.8	0.777778	0.8	0.8	0.818182	0.818182	0.818182	0.75	0.8	0.833333	0.714286	0.857143	0.875	0.888889	0.727273	0.777778	0.714286	0.857143	0.714286	0.875	0.777778	0.75	0.888889	0.875
														Negative predictive value	0.666667	1	0.588235	0.571429	0.625	0.666667	0.588235	0.555556	0.529412	0.8	0.666667	0.727273	0.666667	0.727273	0.727273	0.8	0.8	0.8	0.777778	0.727273	0.888889	0.857143	0.642857	0.692308	0.75	0.7	0.727273	0.857143	0.642857	0.857143	0.818182	0.666667	0.777778	0.75	0.692308
														Precision	0.666667	0.642857	0.75	0.714286	0.615385	0.7	1	1	1	0.818182	0.777778	0.8	0.777778	0.8	0.8	0.818182	0.818182	0.818182	0.75	0.8	0.833333	0.714286	0.857143	0.875	0.888889	0.727273	0.777778	0.714286	0.857143	0.714286	0.875	0.777778	0.75	0.888889	0.875
														Recall	0.727273	1	0.3	0.454545	0.727273	0.7	0.363636	0.272727	0.272727	0.818182	0.636364	0.727273	0.636364	0.727273	0.727273	0.818182	0.818182	0.818182	0.818182	0.727273	0.909091	0.909091	0.545455	0.636364	0.727273	0.727273	0.7	0.909091	0.545455	0.909091	0.777778	0.636364	0.818182	0.727273	0.636364
														Youden Index	0.327273	0.5	0.209091	0.254545	0.227273	0.366667	0.363636	0.272727	0.272727	0.618182	0.436364	0.527273	0.436364	0.527273	0.527273	0.618182	0.618182	0.618182	0.518182	0.527273	0.709091	0.509091	0.445455	0.536364	0.627273	0.427273	0.5	0.509091	0.445455	0.509091	0.677778	0.436364	0.518182	0.627273	0.536364
														Cutoff	1.46765	1.13693	4.75447	2.26106	1.3688	1.15449	3.81842	3.62523	6.63801	0.66673	0.481982	0.164924	0.706582	0.452783	0.245668	0.370502	0.613832	0.327076	0.48246	0.147222	0.105358	0.149233	0.178221	0.160687	4.67815	1.90023	0.400139	1.13565	9.92841	2.32304	0.197358	3.72464	2.81572	0.56779	3.00129
													LBDL vs. Control	Diff mean	0.164159	0.0212538	-0.525235	-0.238143	-0.426873	-0.179151	1.72911	1.4251	0.593463	0.540764	0.332785	0.139035	0.445037	0.337323	0.179974	0.259669	0.381245	0.1901	0.400745	0.108158	0.102834	0.0998218	0.0803038	0.0649603	2.03613	0.636444	0.110485	0.38516	4.04524	0.904546	0.0843104	1.33374	1.1495	0.110483	1.09948
														Effect size (Glass's Delta)	0.155402	0.0210363	-0.226387	-0.104886	-0.168074	-0.0848804	1.90165	1.45602	0.431001	0.991889	0.706829	0.962962	0.654368	1.03891	0.848159	0.949904	0.977024	1.19563	1.40554	1.3135	1.65272	1.25923	1.45921	1.44324	1.12409	0.874716	0.777424	0.646541	1.1158	0.979579	1.42261	0.858499	1.02692	0.737163	1.2545
														F test to compare two variances (F)	0.423301	0.134483	0.372243	0.471733	0.124088	0.185581	9.81994	10.6042	2.59985	0.740398	0.606286	0.937316	0.487543	0.891762	0.657171	0.576698	0.664847	0.762235	2.71329	1.12217	0.714171	1.27739	0.825324	1.03624	0.216107	0.19223	0.327	0.0646989	0.297596	0.38981	0.599445	0.214934	0.176496	0.406214	0.199402
														F test to compare two variances (p)	0.307599	0.0397599	0.241688	0.372795	0.0194761	0.0547939	0.00319104	0.00239772	0.211649	0.737713	0.558433	0.973467	0.394433	0.92235	0.627762	0.517655	0.638102	0.765667	0.173114	0.841045	0.703616	0.711192	0.844015	0.922925	0.0759157	0.0577045	0.186973	0.00339633	0.153897	0.263947	0.549029	0.0749672	0.0470199	0.285147	0.062927
														Student's t-test (t)	0.359524	0.0601249	-0.530841	-0.239655	-0.489849	-0.208756	1.55122	1.14577	0.658725	2.12616	1.56261	1.97901	1.48922	2.15534	1.8528	2.11489	2.13052	2.55049	2.19698	2.60252	3.56359	2.42427	3.07023	2.90763	2.75311	2.15741	1.84537	1.95614	2.67014	2.28626	3.15013	2.10334	2.90208	1.71306	3.08756
														Student's t-test (p)	0.724214	0.953017	0.603301	0.813842	0.633137	0.837645	0.165637	0.290616	0.52076	0.0505026	0.138992	0.066475	0.157153	0.0477888	0.0836879	0.051588	0.0500876	0.0221763	0.0441492	0.0199984	0.00282926	0.0284415	0.00777575	0.0108259	0.0147932	0.0476016	0.0848165	0.0772934	0.0174731	0.0371987	0.00660461	0.0527224	0.0124577	0.107288	0.0075055
														Student's t-test (power)	0.0600741	0.0501656	0.0715082	0.0545749	0.0617951	0.0528359	0.949699	0.788526	0.125493	0.469594	0.269196	0.447874	0.237607	0.505066	0.363823	0.438117	0.458417	0.621411	0.759892	0.702649	0.879524	0.666199	0.790266	0.781475	0.569014	0.382844	0.314907	0.233083	0.562841	0.460336	0.769806	0.371191	0.49601	0.288414	0.662937
														Wilcoxon rank-sum test (W)	41	35	34	37	40	39	48	42	37	56	54	56	54	56	55	55	55	58	57	58	64	57	60	59	58	51	51	51	58	56	62	54	57	51	63
														Wilcoxon rank-sum test (p)	0.600884	0.635365	0.962258	0.886775	0.669066	0.469755	0.229535	0.536199	0.606469	0.0430893	0.0702386	0.0430893	0.0702386	0.0430893	0.055327	0.055327	0.055327	0.0249897	0.0330111	0.0249897	0.00308515	0.0330111	0.0135747	0.0185109	0.0249897	0.133073	0.133073	0.133073	0.0249897	0.0430893	0.00678733	0.0702386	0.0330111	0.133073	0.00462773
														fold change	1.10373	1.01442	0.859457	0.879926	0.817261	0.892749	1.99773	1.76422	1.34946	2.02213	1.77232	2.03073	1.77059	2.06595	1.89637	1.81763	1.78423	1.89044	1.95834	2.16823	2.16733	1.66401	1.73136	1.65877	1.76113	1.46027	1.43221	1.39112	1.73465	1.39879	1.74918	1.53777	1.5244	1.27641	1.54423
														log2(fold change)	0.142386	0.0206493	-0.218503	-0.184546	-0.291131	-0.163674	0.998363	0.819028	0.43238	1.01587	0.825642	1.022	0.82423	1.04681	0.923237	0.862056	0.835303	0.918726	0.969633	1.11651	1.11592	0.734661	0.791904	0.730114	0.816505	0.546231	0.518246	0.476247	0.794641	0.484184	0.806677	0.620836	0.608243	0.352094	0.626889
														robust fold change	1.289	1.22577	0.998597	1.03055	1.19083	1.45377	1.55088	1.31449	1.21142	3.50835	2.7195	4.02951	3.88671	3.36801	4.15487	2.78653	2.55816	2.5656	1.55824	3.10907	2.68574	1.89801	1.56343	1.76344	2.32755	1.5037	1.62567	1.71949	1.84609	1.47353	1.50755	1.5323	1.51727	1.3015	1.44681
														log2(robust fold change)	0.366251	0.293688	-0.002026	0.0434187	0.251964	0.539798	0.633088	0.394506	0.276703	1.81079	1.44334	2.01061	1.95855	1.7519	2.0548	1.47847	1.3551	1.3593	0.63992	1.63648	1.42532	0.924484	0.644717	0.81839	1.21881	0.588513	0.70103	0.78198	0.884473	0.559281	0.592209	0.615695	0.60148	0.380179	0.532877
														fold change - bootsrap resampling method	1.17406	1.06753	0.905438	1.04404	0.93623	1.12707	2.0802	1.81309	1.46063	2.33971	2.01897	2.32795	2.12114	2.33397	2.20003	1.99768	1.91527	2.03179	2.07248	2.42473	2.30457	1.69687	1.77103	1.72336	1.86037	1.50418	1.49384	1.4515	1.80015	1.42446	1.80834	1.63655	1.55887	1.30443	1.58518
														log2(fold change) - bootstrap resampling method	0.231508	0.0942805	-0.143312	0.0621737	-0.0950647	0.172577	1.05672	0.85845	0.546593	1.22633	1.01362	1.21906	1.08484	1.22279	1.13752	0.998329	0.937545	1.02275	1.05136	1.27783	1.2045	0.762872	0.824586	0.785222	0.895587	0.588981	0.579023	0.537549	0.848114	0.510417	0.854668	0.710659	0.640497	0.383424	0.664649
														95% lower confidence interval	-0.632619	-0.604764	-1.05074	-1.64022	-1.33768	-1.4961	-0.172191	-0.313748	-0.819624	0.0718054	-0.243288	-0.0557207	-0.209692	0.135991	-0.0213338	0.0460182	0.00888455	0.161688	0.110088	0.338419	0.457313	0.121864	0.278267	0.245137	0.228483	0.0755399	0.0068784	-0.0225703	0.178317	0.0878803	0.311542	0.0929039	0.157728	-0.0329073	0.260385
														95% upper confidence interval	0.993047	0.791349	0.581455	1.3222	1.0002	1.33949	1.88679	1.84414	1.87506	2.40206	2.15351	2.40747	2.33582	2.37569	2.28782	1.89562	1.79928	1.82105	1.92833	2.2466	1.91028	1.39961	1.33708	1.32191	1.63728	1.16951	1.2203	1.19368	1.52884	0.977833	1.44268	1.38417	1.17974	0.785258	1.15276
													ROC Analysis	AUC	0.585714	0.583333	0.514286	0.528571	0.571429	0.619048	0.685714	0.6	0.587302	0.8	0.771429	0.8	0.771429	0.8	0.785714	0.785714	0.785714	0.828571	0.814286	0.828571	0.914286	0.814286	0.857143	0.842857	0.828571	0.728571	0.728571	0.728571	0.828571	0.8	0.885714	0.771429	0.814286	0.728571	0.9
														AUC (se)	0.145199	0.153102	0.146546	0.146565	0.145759	0.14625	0.136994	0.144491	0.148252	0.117108	0.123302	0.117108	0.123302	0.117108	0.120319	0.120319	0.120319	0.109936	0.113653	0.109936	0.0803876	0.113653	0.101624	0.105936	0.109936	0.130997	0.130997	0.130997	0.109936	0.117108	0.0919177	0.123302	0.113653	0.130997	0.0864188
														AUC(p)	0.383935	0.392753	0.480563	0.461177	0.403219	0.342004	0.248943	0.364655	0.384212	0.10012	0.135522	0.10012	0.135522	0.10012	0.117552	0.117552	0.117552	0.0675393	0.0833854	0.0675393	0.00498595	0.0833854	0.0394437	0.0528064	0.0675393	0.191488	0.191488	0.191488	0.0675393	0.10012	0.0179459	0.135522	0.0833854	0.191488	0.0103254
														Sensitivity	0.857143	1	0.2	1	1	0.857143	0.428571	0.714286	0.857143	0.857143	0.857143	0.857143	0.857143	0.857143	0.857143	0.857143	0.857143	0.857143	0.857143	0.857143	1	1	0.857143	1	0.714286	1	1	1	0.857143	1	0.857143	0.857143	0.714286	0.714286	0.857143
														Specificity	0.6	0.4	1	0.2	0.4	0.555556	1	0.6	0.444444	0.8	0.8	0.8	0.8	0.8	0.8	0.8	0.8	0.8	0.8	0.8	0.8	0.6	0.8	0.6	0.9	0.5	0.5	0.6	0.8	0.6	0.9	0.8	0.9	0.8	0.9
														Positive predictive value	0.6	0.5	1	0.466667	0.538462	0.6	1	0.555556	0.545455	0.75	0.75	0.75	0.75	0.75	0.75	0.75	0.75	0.75	0.75	0.75	0.777778	0.636364	0.75	0.636364	0.833333	0.583333	0.583333	0.636364	0.75	0.636364	0.857143	0.75	0.833333	0.714286	0.857143
														Negative predictive value	0.857143	1	0.466667	1	1	0.833333	0.714286	0.75	0.8	0.888889	0.888889	0.888889	0.888889	0.888889	0.888889	0.888889	0.888889	0.888889	0.888889	0.888889	1	1	0.888889	1	0.818182	1	1	1	0.888889	1	0.9	0.888889	0.818182	0.8	0.9
														Precision	0.6	0.5	1	0.466667	0.538462	0.6	1	0.555556	0.545455	0.75	0.75	0.75	0.75	0.75	0.75	0.75	0.75	0.75	0.75	0.75	0.777778	0.636364	0.75	0.636364	0.833333	0.583333	0.583333	0.636364	0.75	0.636364	0.857143	0.75	0.833333	0.714286	0.857143
														Recall	0.857143	1	0.2	1	1	0.857143	0.428571	0.714286	0.857143	0.857143	0.857143	0.857143	0.857143	0.857143	0.857143	0.857143	0.857143	0.857143	0.857143	0.857143	1	1	0.857143	1	0.714286	1	1	1	0.857143	1	0.857143	0.857143	0.714286	0.714286	0.857143
														Youden Index	0.457143	0.4	0.2	0.2	0.4	0.412698	0.428571	0.314286	0.301587	0.657143	0.657143	0.657143	0.657143	0.657143	0.657143	0.657143	0.657143	0.657143	0.657143	0.657143	0.8	0.6	0.657143	0.6	0.614286	0.5	0.5	0.6	0.657143	0.6	0.757143	0.657143	0.614286	0.514286	0.757143
														Cutoff	1.39118	0.926288	5.74598	0.563206	0.994993	0.845604	3.98527	2.24528	1.31982	0.756419	0.481982	0.170376	0.706582	0.46531	0.268619	0.485474	0.712421	0.327076	0.58092	0.147222	0.114239	0.149233	0.166055	0.102178	4.94778	1.44711	0.234776	1.16074	8.25984	2.32304	0.156054	3.68356	3.33665	0.511108	2.89649
													LBDE vs. Control	Diff mean	-0.0592099	0.047421	-1.81528	-0.752121	-1.11063	-0.308447	-0.520531	-0.977908	-0.870483	1.18613	0.63542	0.269327	0.931666	0.673112	0.408125	0.679966	0.958854	0.418732	0.709356	0.210408	0.181636	0.214938	0.134259	0.18238	2.65494	0.943913	0.187476	0.772362	4.9576	0.710012	0.123818	1.73955	0.939648	0.182218	1.1249
														Effect size (Glass's Delta)	-0.0560515	0.0469358	-0.782421	-0.331258	-0.437291	-0.14614	-0.572473	-0.999125	-0.632186	2.17564	1.34962	1.86537	1.36989	2.0731	1.92337	2.4874	2.45728	2.63362	2.48794	2.55525	2.9192	2.7114	2.43964	4.052	1.46572	1.2973	1.31917	1.29651	1.36746	0.768908	2.08924	1.11971	0.839444	1.21579	1.2835
														F test to compare two variances (F)	0.626515	0.173286	0.169432	0.173436	0.0812752	0.333209	0.237834	0.258777	0.125809	9.98687	4.19364	6.70308	4.57694	8.08391	7.94239	14.2336	13.7654	12.0943	13.774	6.20609	7.7397	9.2499	9.0001	10.7914	0.157152	0.540693	0.474204	0.325942	0.632672	0.841257	0.299485	0.176674	0.222409	1.97114	0.604686
														F test to compare two variances (p)	0.688881	0.176438	0.102811	0.106975	0.0277136	0.396212	0.180089	0.205832	0.0621202	0.00458028	0.0690253	0.017473	0.0544159	0.00948025	0.0100568	0.00125327	0.00142155	0.0022988	0.00141823	0.0222496	0.0109589	0.00598864	0.00658274	0.0034767	0.0903782	0.579561	0.584262	0.292455	0.696506	0.934627	0.349871	0.11038	0.161661	0.365569	0.661601
														Student's t-test (t)	-0.108776	0.0890728	-1.65564	-0.700377	-1.28252	-0.268864	-1.19461	-2.0762	-1.34644	1.50227	1.74996	1.55414	1.72566	1.58221	1.48018	1.44902	1.45478	1.6594	1.47249	2.2064	2.27401	1.94168	1.76989	2.69638	3.10942	2.55602	2.39259	2.65882	2.65092	1.43942	3.88832	2.36581	1.75717	1.94772	2.50033
														Student's t-test (p)	0.915041	0.930493	0.121722	0.496036	0.224949	0.79301	0.253581	0.0582721	0.203044	0.201	0.103676	0.185765	0.108083	0.180825	0.205027	0.216358	0.214706	0.166847	0.21014	0.082441	0.0776342	0.117098	0.14416	0.0493804	0.00829493	0.0239186	0.0339746	0.0196788	0.0199766	0.173673	0.00215516	0.0342027	0.102399	0.073374	0.0265721
														Student's t-test (power)	0.0510348	0.0506141	0.262949	0.0868053	0.11485	0.0557028	0.162658	0.39359	0.181285	0.955893	0.625429	0.882087	0.638274	0.937406	0.900193	0.986985	0.985203	0.993239	0.987015	0.990332	0.998388	0.99533	0.984065	0.999999	0.696688	0.591648	0.535911	0.591133	0.63674	0.255611	0.899328	0.473285	0.295095	0.537717	0.582612
														Wilcoxon rank-sum test (W)	26	24	10	22	19	18	18	9	16	42	39	42	39	42	41	43	42	42	42	46	44	39	37	45	47	39	33	42	43	35	39	42	38	39	42
														Wilcoxon rank-sum test (p)	0.953047	0.635365	0.0752581	0.767899	0.513487	1	0.43956	0.0552781	0.437562	0.03996	0.0992341	0.03996	0.0992341	0.03996	0.0552781	0.027972	0.03996	0.03996	0.03996	0.00799201	0.019314	0.0992341	0.164502	0.012654	0.004662	0.0992341	0.0759241	0.03996	0.027972	0.254412	0.003996	0.03996	0.129204	0.0992341	0.03996
														fold change	0.962586	1.03216	0.514265	0.620773	0.524554	0.815344	0.699643	0.475593	0.487419	3.24197	2.47468	2.99665	2.6132	3.12705	3.03268	3.14102	2.97239	2.96138	2.69636	3.27264	3.06186	2.42975	2.22275	2.84954	1.99245	1.68262	1.7334	1.78431	1.90034	1.31303	2.10024	1.70139	1.42867	1.45588	1.55681
														log2(fold change)	-0.0550122	0.0456728	-0.959416	-0.687863	-0.930838	-0.294519	-0.515309	-1.0722	-1.03677	1.69687	1.30724	1.58335	1.38582	1.6448	1.60059	1.65123	1.57162	1.56627	1.43101	1.71045	1.61441	1.28081	1.15234	1.51073	0.994545	0.750711	0.793602	0.83537	0.926256	0.392898	1.07056	0.766711	0.514669	0.541895	0.638597
														robust fold change	1.25219	1.17529	0.64402	0.998629	0.682234	1.15159	0.746487	0.439314	0.538547	3.46696	2.87237	3.92133	3.80284	3.93234	3.88602	2.73656	2.67481	2.57353	1.5254	3.70596	3.49516	2.46388	1.98008	3.77022	2.33564	1.54119	1.67148	2.13103	1.77813	1.2549	1.86494	1.65943	1.3189	1.42188	1.58837
														log2(robust fold change)	0.32445	0.233022	-0.634822	-0.00197926	-0.551661	0.203625	-0.421811	-1.18668	-0.892856	1.79367	1.52224	1.97134	1.92708	1.97539	1.95829	1.45236	1.41944	1.36375	0.609191	1.88985	1.80536	1.30093	0.985559	1.91465	1.22382	0.624042	0.741125	1.09155	0.830363	0.327575	0.899128	0.730688	0.399337	0.507804	0.667544
														fold change - bootsrap resampling method	1.01019	1.09827	0.53889	0.731028	0.606191	0.998407	0.725431	0.499499	0.543715	3.73433	2.9169	3.56891	3.07144	3.45579	3.59705	3.43997	3.11991	3.16369	2.86057	3.7318	3.21497	2.46987	2.30976	2.96605	2.10023	1.73115	1.79721	1.85656	1.98638	1.34849	2.16357	1.81566	1.47395	1.48666	1.58741
														log2(fold change) - bootstrap resampling method	0.0146238	0.135227	-0.891936	-0.452001	-0.722157	-0.00229957	-0.46309	-1.00145	-0.879078	1.90085	1.54444	1.83548	1.61891	1.78902	1.84681	1.7824	1.6415	1.66161	1.5163	1.89987	1.6848	1.30443	1.20774	1.56854	1.07055	0.791727	0.845762	0.892633	0.990142	0.431343	1.11342	0.860492	0.559691	0.57207	0.666678
														95% lower confidence interval	-1.17869	-0.665857	-1.94429	-2.3222	-2.18154	-2.02672	-1.1166	-2.01819	-2.00589	0.152516	-0.228109	0.0179677	-0.283953	0.0576275	0.0770686	0.0541466	0.105768	0.332647	0.0901269	0.594491	0.420193	0.00336961	-0.212618	0.58003	0.455824	0.21196	0.226283	0.282524	0.278965	-0.102294	0.589962	0.244292	0.0529951	-0.0700939	0.16833
														95% upper confidence interval	0.872492	0.907386	-0.128754	0.778297	0.445162	1.44243	0.222149	-0.131494	0.225071	3.36583	2.97766	3.20103	3.02877	3.19162	3.27851	3.04889	2.8619	2.77107	2.67112	3.02008	2.5593	2.15733	1.97633	2.25534	1.78777	1.43085	1.5396	1.57323	1.7121	0.953485	1.68547	1.56654	1.17373	1.12032	1.2107
													ROC Analysis	AUC	0.52	0.6	0.8	0.56	0.62	0.5	0.64	0.82	0.644444	0.84	0.78	0.84	0.78	0.84	0.82	0.86	0.84	0.84	0.84	0.92	0.88	0.78	0.74	0.9	0.94	0.78	0.825	0.84	0.86	0.7	0.975	0.84	0.76	0.78	0.84
														AUC (se)	0.163824	0.17718	0.13466	0.163928	0.161655	0.180021	0.160223	0.129319	0.162475	0.12335	0.139437	0.12335	0.139437	0.12335	0.129319	0.116667	0.12335	0.12335	0.12335	0.0908633	0.109154	0.139437	0.147488	0.100639	0.0793877	0.139437	0.141091	0.12335	0.116667	0.153758	0.0579779	0.12335	0.1437	0.139437	0.12335
														AUC(p)	0.475663	0.388896	0.132658	0.427396	0.355259	0.5	0.331095	0.107997	0.328336	0.0840719	0.157681	0.0840719	0.157681	0.0840719	0.107997	0.0614338	0.0840719	0.0840719	0.0840719	0.0104119	0.040871	0.157681	0.20793	0.0234446	0.00279242	0.157681	0.124715	0.0840719	0.0614338	0.257726	2.09824e-05	0.0840719	0.182822	0.157681	0.0840719
														Sensitivity	0.8	1	0.7	0.9	0.3	0.777778	0.4	0.5	0.666667	1	1	1	1	1	1	1	1	1	1	0.8	0.6	0.6	0.6	0.8	1	1	1	1	1	0.8	1	1	1	0.8	0.6
														Specificity	0.5	0.5	1	0.4	1	0.5	1	1	0.8	0.8	0.6	0.7	0.6	0.7	0.7	0.8	0.8	0.8	0.7	0.9	1	1	1	0.9	0.9	0.7	0.7	0.7	0.7	0.7	0.9	0.7	0.7	0.8	1
														Positive predictive value	0.444444	0.444444	1	0.75	1	0.777778	1	1	0.857143	0.714286	0.555556	0.625	0.555556	0.625	0.625	0.714286	0.714286	0.714286	0.625	0.8	1	1	1	0.8	0.833333	0.625	0.571429	0.625	0.625	0.571429	0.8	0.625	0.625	0.666667	1
														Negative predictive value	0.833333	1	0.625	0.666667	0.416667	0.5	0.454545	0.5	0.571429	1	1	1	1	1	1	1	1	1	1	0.9	0.833333	0.833333	0.833333	0.9	1	1	1	1	1	0.875	1	1	1	0.888889	0.833333
														Precision	0.444444	0.444444	1	0.75	1	0.777778	1	1	0.857143	0.714286	0.555556	0.625	0.555556	0.625	0.625	0.714286	0.714286	0.714286	0.625	0.8	1	1	1	0.8	0.833333	0.625	0.571429	0.625	0.625	0.571429	0.8	0.625	0.625	0.666667	1
														Recall	0.8	1	0.7	0.9	0.3	0.777778	0.4	0.5	0.666667	1	1	1	1	1	1	1	1	1	1	0.8	0.6	0.6	0.6	0.8	1	1	1	1	1	0.8	1	1	1	0.8	0.6
														Youden Index	0.3	0.5	0.7	0.3	0.3	0.277778	0.4	0.5	0.466667	0.8	0.6	0.7	0.6	0.7	0.7	0.8	0.8	0.8	0.7	0.7	0.6	0.6	0.6	0.7	0.9	0.7	0.7	0.7	0.7	0.5	0.9	0.7	0.7	0.6	0.6
														Cutoff	1.22661	1.13693	3.08975	0.32501	2.73467	0.691853	2.20475	1.77972	0.995329	0.66673	0.372092	0.14214	0.482949	0.338337	0.221676	0.370502	0.613832	0.329931	0.48246	0.228821	0.283203	0.321295	0.225716	0.14965	4.67815	1.91224	0.364007	1.41275	7.64864	2.78189	0.190463	3.24419	2.71497	0.501233	3.37592
													LBDN vs. Control	Diff mean	0.441825	0.53759	-0.253928	-0.341718	0.156012	0.546604	0.0126853	0.10428	1.02145	0.761877	0.373242	0.203476	0.532799	0.356757	0.231549	0.431977	0.592359	0.28501	0.519876	0.129003	0.118989	0.17982	0.108831	0.129802	0.886253	0.212135	0.0871947	0.128393	1.43251	0.196634	0.0805451	0.413191	0.495667	0.621102	0.258541
														Effect size (Glass's Delta)	0.418257	0.53209	-0.109448	-0.150503	0.0614272	0.258978	0.0139511	0.106543	0.741825	1.39746	0.792759	1.40928	0.783411	1.09877	1.09122	1.58023	1.51805	1.79257	1.82337	1.56665	1.91235	2.26839	1.97758	2.88385	0.489276	0.291554	0.613542	0.215525	0.395129	0.212945	1.35908	0.265961	0.442809	4.14412	0.294994
														F test to compare two variances (F)	0.824587	0.19879	0.363954	0.335485	1.19023	1.44174	1.47583	1.74936	4.69701	8.6152	3.31921	8.68746	3.11543	4.7236	5.42262	9.56378	10.9813	14.4089	21.6872	8.52764	13.0304	21.8956	11.5617	29.5946	1.30858	1.55309	1.7521	0.961577	1.82997	1.51655	4.29018	1.51335	1.61766	135.395	1.80532
														F test to compare two variances (p)	0.817409	0.0624725	0.196385	0.16389	0.788949	0.615754	0.574079	0.426842	0.0450862	0.00448826	0.0978496	0.00435304	0.115968	0.034817	0.022397	0.00305089	0.00181033	0.000628221	0.000119641	0.00465901	0.000933837	0.000114999	0.00148584	3.25848e-05	0.691099	0.527446	0.425599	0.981595	0.391951	0.548962	0.0510204	0.550891	0.491681	4.3163e-08	0.402263
														Student's t-test (t)	0.917679	1.30981	-0.271599	-0.376745	0.124425	0.471219	0.026758	0.194922	0.887769	1.28816	1.17747	1.2941	1.19022	1.32233	1.23729	1.38837	1.25094	1.30009	1.08756	1.45088	1.45444	1.34677	1.59088	1.47951	0.968197	0.551532	1.12198	0.458233	0.71348	0.405445	1.81214	0.506677	0.828295	1.00438	0.534786
														Student's t-test (p)	0.372413	0.209965	0.789403	0.711312	0.902528	0.644743	0.978984	0.847908	0.396364	0.23242	0.256227	0.230501	0.251321	0.217449	0.247074	0.201682	0.2462	0.230761	0.310423	0.183455	0.184549	0.217266	0.15043	0.180378	0.347355	0.58889	0.278429	0.652947	0.485827	0.69052	0.0900279	0.619292	0.419688	0.348269	0.600152
														Student's t-test (power)	0.131834	0.172967	0.0554231	0.0602828	0.0517046	0.0767355	0.0500878	0.0551382	0.298279	0.789784	0.34898	0.796442	0.342179	0.585604	0.579786	0.878173	0.851617	0.943407	0.949977	0.872682	0.965597	0.994121	0.97429	0.999903	0.162912	0.0891409	0.229389	0.0712088	0.122824	0.0706988	0.731768	0.0824732	0.141996	1	0.0900865
														Wilcoxon rank-sum test (W)	52	50	43	39	45	40	39	38	41	59	53	57	56	58	57	56	54	55	47	58	61	59	62	63	50	44	51	46	46	41	48	43	46	45	43
														Wilcoxon rank-sum test (p)	0.315417	0.161251	0.828557	0.965401	0.696467	0.407867	0.965401	0.89675	0.672974	0.101102	0.274281	0.14571	0.172814	0.121989	0.14571	0.172814	0.236985	0.203071	0.572604	0.121989	0.0675991	0.101102	0.0545272	0.0434206	0.408245	0.761826	0.359934	0.633438	0.633438	0.965401	0.229535	0.828557	0.633438	0.696467	0.828557
														fold change	1.27918	1.36463	0.932054	0.827702	1.06679	1.32723	1.00732	1.05592	1.60148	2.44007	1.86622	2.50847	1.92255	2.12736	2.15324	2.36017	2.2185	2.33501	2.24323	2.39338	2.35072	2.19615	1.99116	2.31634	1.33129	1.15341	1.3411	1.13038	1.26015	1.08669	1.71572	1.1666	1.22612	2.55391	1.12798
														log2(fold change)	0.355221	0.448514	-0.101515	-0.272816	0.093272	0.408421	0.0105216	0.0785017	0.679403	1.28692	0.900116	1.32681	0.943023	1.08907	1.10651	1.23889	1.14958	1.22343	1.16558	1.25905	1.2331	1.13498	0.993611	1.21184	0.412829	0.205908	0.423418	0.176808	0.3336	0.119942	0.778814	0.222308	0.294104	1.35271	0.173736
														robust fold change	1.42832	1.74011	1.16643	0.894195	1.13488	1.42219	0.989842	0.898338	0.994361	2.01145	1.32451	1.77825	1.96733	1.96029	1.93058	1.96775	1.67495	1.75828	1.04435	1.58438	1.61782	1.66376	1.4932	1.62357	1.3988	0.949034	1.2628	1.2326	0.975956	0.981495	1.12577	0.898577	1.08957	1.14514	0.916737
														log2(robust fold change)	0.514321	0.799181	0.222104	-0.161339	0.182539	0.508116	-0.01473	-0.15467	-0.00815883	1.00824	0.405464	0.83046	0.976242	0.971067	0.949035	0.976546	0.744118	0.814167	0.0626087	0.663916	0.694049	0.734451	0.578406	0.699169	0.484194	-0.0754688	0.336622	0.301703	-0.0351125	-0.0269465	0.170913	-0.154286	0.123754	0.195528	-0.125421
														fold change - bootsrap resampling method	1.34651	1.45788	0.973487	0.955504	1.21775	1.59619	1.02015	1.08206	1.75509	2.75758	2.15536	2.90282	2.26233	2.48177	2.4459	2.5929	2.45278	2.4878	2.4842	2.62337	2.43327	2.30359	2.03684	2.341	1.40518	1.19985	1.39171	1.20158	1.3295	1.11229	1.78197	1.21748	1.25492	2.58675	1.15583
														log2(fold change) - bootstrap resampling method	0.429229	0.543872	-0.0387664	-0.0656663	0.284217	0.674633	0.0287869	0.113776	0.811547	1.4634	1.10793	1.53746	1.17781	1.31137	1.29037	1.37457	1.29442	1.31487	1.31278	1.39142	1.2829	1.20388	1.02633	1.22712	0.49076	0.262859	0.476858	0.264928	0.410884	0.153539	0.83347	0.2839	0.3276	1.37114	0.208926
														95% lower confidence interval	-0.437444	-0.165049	-0.82974	-1.72516	-1.44188	-1.43869	-0.916965	-0.908271	-1.19023	-0.475623	-0.899249	-0.643422	-0.776003	-0.49167	-0.572273	-0.293574	-0.44838	-0.31459	-0.620774	-0.387719	-0.0877317	-0.109901	0.0380042	0.176459	-0.489044	-0.523161	-0.397984	-0.585183	-0.652914	-0.514842	-0.160555	-0.73403	-0.476635	-0.547446	-0.595967
														95% upper confidence interval	1.26505	1.32486	0.631832	1.22001	1.62595	2.12466	0.772006	0.858847	2.17274	2.8102	2.55488	3.07355	2.67133	2.7397	2.63483	2.59747	2.59557	2.54535	2.66747	2.68057	2.36513	2.38483	1.97742	2.28351	1.36934	1.04583	1.24843	1.07844	1.35147	0.801861	1.63788	1.20532	1.04969	2.72428	0.871507
													ROC Analysis	AUC	0.65	0.714286	0.5375	0.5125	0.5625	0.634921	0.5125	0.525	0.569444	0.7375	0.6625	0.7125	0.7	0.725	0.7125	0.7	0.675	0.6875	0.5875	0.725	0.7625	0.7375	0.775	0.7875	0.625	0.55	0.6375	0.575	0.575	0.5125	0.685714	0.5375	0.575	0.5625	0.5375
														AUC (se)	0.134488	0.133175	0.140582	0.140754	0.139988	0.144963	0.140754	0.14072	0.143051	0.123233	0.13325	0.127087	0.128815	0.125227	0.127087	0.128815	0.131894	0.130417	0.138966	0.125227	0.118822	0.123233	0.116393	0.113807	0.136616	0.140338	0.135609	0.139531	0.139531	0.140754	0.136994	0.140582	0.139531	0.139988	0.140582
														AUC(p)	0.288535	0.210547	0.446949	0.482291	0.411677	0.320836	0.482291	0.464609	0.404109	0.167618	0.271012	0.201565	0.218784	0.184495	0.201565	0.218784	0.253533	0.236116	0.376447	0.184495	0.134668	0.167618	0.118734	0.103276	0.323661	0.429306	0.306087	0.394058	0.394058	0.482291	0.248943	0.446949	0.394058	0.411677	0.446949
														Sensitivity	0.875	1	0.75	0.2	0.875	0.857143	0.8	0.6	0.25	0.75	0.75	1	0.875	0.875	0.75	0.875	0.75	0.75	0.25	0.875	0.75	0.875	0.75	0.875	0.875	0.875	0.875	0.75	0.875	0.125	0.428571	0.875	0.875	0.5	0.375
														Specificity	0.6	0.6	0.5	1	0.4	0.555556	0.375	0.75	1	0.7	0.6	0.4	0.6	0.6	0.7	0.5	0.6	0.6	1	0.6	0.8	0.6	0.8	0.7	0.5	0.4	0.4	0.6	0.4	1	1	0.4	0.4	0.9	0.9
														Positive predictive value	0.636364	0.636364	0.545455	1	0.538462	0.6	0.615385	0.75	1	0.666667	0.6	0.571429	0.636364	0.636364	0.666667	0.583333	0.6	0.6	1	0.636364	0.75	0.636364	0.75	0.7	0.583333	0.538462	0.538462	0.6	0.538462	1	1	0.538462	0.538462	0.8	0.75
														Negative predictive value	0.857143	1	0.714286	0.5	0.8	0.833333	0.6	0.6	0.6	0.777778	0.75	1	0.857143	0.857143	0.777778	0.833333	0.75	0.75	0.625	0.857143	0.8	0.857143	0.8	0.875	0.833333	0.8	0.8	0.75	0.8	0.588235	0.714286	0.8	0.8	0.692308	0.642857
														Precision	0.636364	0.636364	0.545455	1	0.538462	0.6	0.615385	0.75	1	0.666667	0.6	0.571429	0.636364	0.636364	0.666667	0.583333	0.6	0.6	1	0.636364	0.75	0.636364	0.75	0.7	0.583333	0.538462	0.538462	0.6	0.538462	1	1	0.538462	0.538462	0.8	0.75
														Recall	0.875	1	0.75	0.2	0.875	0.857143	0.8	0.6	0.25	0.75	0.75	1	0.875	0.875	0.75	0.875	0.75	0.75	0.25	0.875	0.75	0.875	0.75	0.875	0.875	0.875	0.875	0.75	0.875	0.125	0.428571	0.875	0.875	0.5	0.375
														Youden Index	0.475	0.6	0.25	0.2	0.275	0.412698	0.175	0.35	0.25	0.45	0.35	0.4	0.475	0.475	0.45	0.375	0.35	0.35	0.25	0.475	0.55	0.475	0.55	0.575	0.375	0.275	0.275	0.35	0.275	0.125	0.428571	0.275	0.275	0.4	0.275
														Cutoff	1.46765	1.47411	3.21273	3.60283	1.06459	0.950694	1.06005	1.67119	6.63801	0.470916	0.3465	0.0496435	0.298562	0.198855	0.176345	0.210624	0.411056	0.183014	1.24682	0.0755206	0.108838	0.144032	0.158103	0.132472	2.28642	1.00181	0.188901	0.857565	3.59516	4.73979	0.220085	1.68181	1.48253	0.569008	3.06081
													LBDE vs. LBDL	Diff mean	-0.223369	0.0261672	-1.29004	-0.513978	-0.683756	-0.129296	-2.24964	-2.40301	-1.46395	0.645365	0.302635	0.130292	0.486629	0.335789	0.228152	0.420296	0.577609	0.228633	0.308612	0.10225	0.0788021	0.115117	0.0539552	0.11742	0.618808	0.30747	0.0769908	0.387202	0.912364	-0.194533	0.0395077	0.405805	-0.209853	0.0717351	0.02542
														Effect size (Glass's Delta)	-0.325005	0.0706247	-0.911357	-0.329591	-0.764253	-0.142203	-0.789528	-0.753942	-0.659379	1.37571	0.825527	0.932094	1.02475	1.09515	1.32633	2.0246	1.81541	1.64707	0.657111	1.17221	1.49864	1.28486	1.0792	2.56274	0.734881	0.963826	0.947369	2.55531	0.461314	-0.337424	0.861018	0.56342	-0.446245	0.750972	0.0649523
														F test to compare two variances (F)	1.48007	1.28853	0.455166	0.367657	0.654979	1.79549	0.0242195	0.0244032	0.0483907	13.4885	6.91693	7.15135	9.38777	9.0651	12.0857	24.6813	20.7046	15.8669	5.07648	5.53044	10.8373	7.24128	10.9049	10.414	0.727198	2.81273	1.45017	5.03784	2.12594	2.15812	0.499604	0.821991	1.26014	4.85247	3.03249
														F test to compare two variances (p)	0.635065	0.748439	0.466111	0.351976	0.710504	0.496133	0.00296601	0.00300997	0.0112378	0.00741658	0.0392275	0.0362754	0.0187578	0.0204572	0.00987587	0.00143985	0.00234128	0.0048207	0.0786871	0.065266	0.013067	0.0352214	0.0128616	0.0144582	0.790549	0.248791	0.637727	0.079993	0.390647	0.381934	0.607734	0.888237	0.760669	0.0866731	0.217997
														Student's t-test (t)	-0.508383	0.103933	-1.75999	-0.651238	-1.40582	-0.201705	-2.05436	-1.96152	-1.6883	0.816255	0.668219	0.743152	0.720938	0.783076	0.828958	0.898351	0.877124	0.904457	0.69192	1.19379	0.985964	1.0186	0.707946	1.71781	1.32969	1.25324	1.40943	2.69861	0.654183	-0.476388	1.50494	0.998425	-0.725307	0.804573	0.0823833
														Student's t-test (p)	0.622211	0.919781	0.108906	0.529573	0.19008	0.844632	0.0827708	0.094444	0.136509	0.456013	0.534563	0.492086	0.505801	0.471668	0.449053	0.417172	0.426928	0.412914	0.504735	0.260111	0.373825	0.356983	0.513731	0.152201	0.213153	0.238627	0.192313	0.0223666	0.527751	0.644036	0.166598	0.341619	0.48489	0.439775	0.935968
														Student's t-test (power)	0.0795372	0.0510779	0.291137	0.0803882	0.219215	0.0547705	0.230765	0.214605	0.1752	0.564169	0.247817	0.302124	0.353355	0.394225	0.534249	0.875244	0.797602	0.717803	0.17432	0.44031	0.636675	0.508951	0.384845	0.975446	0.206243	0.319294	0.272325	0.974793	0.110244	0.081871	0.233444	0.140708	0.106293	0.213289	0.0511628
														Wilcoxon rank-sum test (W)	14	11	5	14	10	12	6	5	7	17	18	17	18	19	17	17	18	20	18	23	21	22	20	24	22	23	20	27	19	14	23	24	11	21	19
														Wilcoxon rank-sum test (p)	0.638889	0.914286	0.0479798	0.638889	0.267677	0.787879	0.0732323	0.0479798	0.106061	1	1	1	1	0.876263	1	1	1	0.755051	1	0.431818	0.638889	0.530303	0.755051	0.343434	0.530303	0.431818	0.315152	0.14899	0.876263	0.638889	0.109091	0.343434	0.343434	0.638889	0.876263
														fold change	0.872122	1.0175	0.59836	0.705483	0.641844	0.913296	0.350219	0.269577	0.361196	1.60325	1.39629	1.47565	1.47589	1.51361	1.59921	1.72809	1.66592	1.5665	1.37686	1.50936	1.41273	1.46018	1.28382	1.71786	1.13135	1.15227	1.21029	1.28265	1.09552	0.938686	1.2007	1.1064	0.937199	1.14061	1.00815
														log2(fold change)	-0.197398	0.0250236	-0.740913	-0.503317	-0.639706	-0.130846	-1.51367	-1.89123	-1.46915	0.680995	0.481597	0.56135	0.561586	0.597997	0.677358	0.789178	0.736321	0.647545	0.461379	0.593939	0.498489	0.546148	0.360441	0.780616	0.178041	0.204481	0.275356	0.359123	0.131615	-0.0912852	0.263878	0.145875	-0.0935734	0.1898	0.0117077
														robust fold change	0.971442	0.958821	0.644925	0.969022	0.572908	0.79214	0.481331	0.334208	0.444557	0.988201	1.05621	0.973154	0.978421	1.16756	0.935294	0.982069	1.0456	1.00309	0.978925	1.19199	1.30138	1.29814	1.2665	2.138	1.00348	1.02493	1.02818	1.23934	0.963188	0.851627	1.23706	1.08297	0.869258	1.09249	1.09784
														log2(robust fold change)	-0.0418008	-0.0606663	-0.632796	-0.045398	-0.803625	-0.336173	-1.0549	-1.58118	-1.16956	-0.0171235	0.078896	-0.0392607	-0.0314726	0.223492	-0.0965085	-0.0261032	0.0643342	0.00445171	-0.0307298	0.253367	0.380037	0.376445	0.340842	1.09626	0.00500743	0.0355289	0.0400943	0.309574	-0.0541103	-0.231706	0.306919	0.114993	-0.202143	0.127625	0.134667
														fold change - bootsrap resampling method	0.89933	1.03423	0.616298	0.788398	0.665415	0.9603	0.389805	0.31646	0.419463	1.69794	1.4863	1.53005	1.524	1.56461	1.63547	1.77123	1.63163	1.61112	1.39805	1.55722	1.42165	1.4769	1.30641	1.75416	1.14069	1.15175	1.22201	1.28352	1.09801	0.939309	1.21383	1.10512	0.93823	1.14948	1.00626
														log2(fold change) - bootstrap resampling method	-0.153078	0.0485581	-0.6983	-0.343004	-0.587673	-0.0584433	-1.35918	-1.65991	-1.25338	0.763783	0.571728	0.613575	0.607859	0.645799	0.709701	0.824751	0.706311	0.688062	0.483416	0.638972	0.507563	0.562575	0.385608	0.810781	0.189907	0.203831	0.289256	0.360109	0.134896	-0.0903282	0.279563	0.144201	-0.091987	0.200987	0.00899661
														95% lower confidence interval	-1.19958	-0.424883	-1.67142	-2.16741	-1.68347	-1.72674	-2.43666	-2.98867	-2.66614	-0.599382	-0.861822	-0.838744	-0.911384	-0.695694	-0.699088	-0.468615	-0.445537	-0.34236	-0.862383	-0.383558	-0.617514	-0.707056	-0.845319	-0.0887866	-0.0708079	-0.0734318	-0.105562	0.0551782	-0.261076	-0.516016	-0.0501772	-0.138763	-0.339718	-0.404413	-0.336331
														95% upper confidence interval	0.565895	0.525891	0.0527401	0.72427	0.15985	1.05774	-0.349228	-0.542632	-0.138609	1.87823	1.67622	1.72266	1.69196	1.70819	1.84122	1.97636	1.77018	1.66707	1.49143	1.50429	1.23017	1.32335	1.09269	1.39518	0.470647	0.559656	0.716691	0.603571	0.557436	0.282207	0.588519	0.418662	0.160093	0.646553	0.312204
													ROC Analysis	AUC	0.6	0.541667	0.857143	0.6	0.714286	0.571429	0.828571	0.857143	0.8	0.514286	0.514286	0.514286	0.514286	0.542857	0.514286	0.514286	0.514286	0.571429	0.514286	0.657143	0.6	0.628571	0.571429	0.685714	0.628571	0.657143	0.714286	0.771429	0.542857	0.6	0.821429	0.685714	0.685714	0.6	0.542857
														AUC (se)	0.173558	0.195627	0.122213	0.173558	0.159972	0.188947	0.132164	0.122213	0.140746	0.176106	0.176106	0.176106	0.176106	0.175945	0.176106	0.176106	0.176106	0.1751	0.176106	0.168309	0.173558	0.171303	0.1751	0.164546	0.171303	0.168309	0.174268	0.148157	0.175945	0.173558	0.147632	0.164546	0.164546	0.173558	0.175945
														AUC(p)	0.38664	0.457595	0.0719877	0.38664	0.251506	0.42504	0.106926	0.0719877	0.143269	0.483823	0.483823	0.483823	0.483823	0.451532	0.483823	0.483823	0.483823	0.41919	0.483823	0.320311	0.38664	0.353728	0.41919	0.286267	0.353728	0.320311	0.269338	0.17983	0.451532	0.38664	0.138162	0.286267	0.286267	0.38664	0.451532
														Sensitivity	0.714286	0.833333	0.714286	1	1	0.857143	0.714286	0.714286	0.857143	0.857143	0.2	0.857143	0.4	0.4	0.857143	0.857143	0.2	1	0.4	0.8	0.6	0.6	0.6	0.6	0.4	0.8	0.75	0.6	0.4	0.571429	0.75	0.8	0.857143	0.4	0.6
														Specificity	0.6	0.5	1	0.4	0.6	0.5	1	1	0.8	0.4	1	0.4	0.857143	0.857143	0.4	0.4	1	0.285714	0.857143	0.714286	1	0.857143	0.857143	1	1	0.571429	0.714286	1	1	0.8	0.857143	0.714286	0.8	1	0.714286
														Positive predictive value	0.714286	0.714286	1	0.7	0.777778	0.75	1	1	0.857143	0.666667	1	0.666667	0.666667	0.666667	0.666667	0.666667	1	0.5	0.666667	0.666667	1	0.75	0.75	1	1	0.571429	0.6	1	1	0.8	0.75	0.666667	0.857143	1	0.6
														Negative predictive value	0.6	0.666667	0.714286	1	1	0.666667	0.714286	0.714286	0.8	0.666667	0.636364	0.666667	0.666667	0.666667	0.666667	0.666667	0.636364	1	0.666667	0.833333	0.777778	0.75	0.75	0.777778	0.7	0.8	0.833333	0.777778	0.7	0.571429	0.857143	0.833333	0.8	0.7	0.714286
														Precision	0.714286	0.714286	1	0.7	0.777778	0.75	1	1	0.857143	0.666667	1	0.666667	0.666667	0.666667	0.666667	0.666667	1	0.5	0.666667	0.666667	1	0.75	0.75	1	1	0.571429	0.6	1	1	0.8	0.75	0.666667	0.857143	1	0.6
														Recall	0.714286	0.833333	0.714286	1	1	0.857143	0.714286	0.714286	0.857143	0.857143	0.2	0.857143	0.4	0.4	0.857143	0.857143	0.2	1	0.4	0.8	0.6	0.6	0.6	0.6	0.4	0.8	0.75	0.6	0.4	0.571429	0.75	0.8	0.857143	0.4	0.6
														Youden Index	0.314286	0.333333	0.714286	0.4	0.6	0.357143	0.714286	0.714286	0.657143	0.257143	0.2	0.257143	0.257143	0.257143	0.257143	0.257143	0.2	0.285714	0.257143	0.514286	0.6	0.457143	0.457143	0.6	0.4	0.371429	0.464286	0.6	0.4	0.371429	0.607143	0.514286	0.657143	0.4	0.314286
														Cutoff	1.64945	1.34203	3.24575	0.563206	0.994993	0.845604	2.12131	2.24528	1.31982	0.756419	2.71544	0.170376	1.46297	0.853102	0.268619	0.485474	4.02372	0.329931	0.992758	0.228821	0.283203	0.321295	0.225716	0.343548	5.96219	2.11653	0.402183	1.77531	11.8843	3.27322	0.241999	3.98391	3.06843	0.728444	3.37592
													LBDN vs. LBDE	Diff mean	0.501035	0.49017	1.56135	0.410403	1.26664	0.855051	0.533216	1.08219	1.89193	-0.424252	-0.262178	-0.0658512	-0.398866	-0.316355	-0.176576	-0.247989	-0.366495	-0.133722	-0.18948	-0.0814044	-0.0626471	-0.0351179	-0.0254284	-0.0525786	-1.76869	-0.731779	-0.100281	-0.643968	-3.5251	-0.513378	-0.0432731	-1.32636	-0.443981	0.438884	-0.866355
														Effect size (Glass's Delta)	0.599233	1.16546	1.63493	0.43403	1.74935	0.701816	1.20247	2.17351	3.87378	-0.246243	-0.271927	-0.176161	-0.274136	-0.342687	-0.295274	-0.240455	-0.253148	-0.241841	-0.179064	-0.396836	-0.361909	-0.14566	-0.15402	-0.3556	-2.46312	-1.36777	-1.02469	-1.89343	-1.22243	-0.606153	-1.33424	-2.03115	-0.841036	2.08574	-1.2712
														F test to compare two variances (F)	1.31615	1.14718	2.14808	1.93435	14.6445	4.32685	6.20529	6.7601	37.3345	0.862653	0.791487	1.29604	0.680679	0.584321	0.682744	0.671915	0.797745	1.19138	1.5745	1.37407	1.68358	2.36712	1.28462	2.74242	8.32681	2.87242	3.69483	2.95014	2.89245	1.80272	14.3252	8.56576	7.27336	68.6885	2.98556
														F test to compare two variances (p)	0.833982	0.988109	0.479815	0.54645	0.0208519	0.2568	0.0969862	0.083789	0.00349007	0.808508	0.736528	0.846595	0.615327	0.501795	0.617683	0.605289	0.743044	0.916584	0.692677	0.799051	0.642992	0.423107	0.853873	0.346473	0.0582496	0.32465	0.310424	0.312557	0.321468	0.59432	0.0520284	0.0554031	0.0738345	0.00105744	0.307266
														Student's t-test (t)	0.959066	1.77442	2.18002	0.602912	1.22763	0.624194	1.01571	1.7651	1.75595	-0.45215	-0.51218	-0.283459	-0.538705	-0.700924	-0.579764	-0.47418	-0.47572	-0.400529	-0.268786	-0.625606	-0.529945	-0.186844	-0.248593	-0.429538	-1.81568	-1.62067	-0.984915	-2.21864	-1.44427	-0.865036	-0.677116	-1.47755	-0.660282	0.70366	-1.48211
														Student's t-test (p)	0.358132	0.109739	0.0518636	0.558792	0.252733	0.547994	0.331587	0.105254	0.119204	0.659947	0.618651	0.782089	0.600822	0.49791	0.573756	0.644644	0.643581	0.696437	0.793069	0.544335	0.606681	0.855185	0.808256	0.675825	0.0967477	0.133375	0.347895	0.0484808	0.176537	0.405489	0.515358	0.16758	0.522659	0.503398	0.166383
														Student's t-test (power)	0.160763	0.383027	0.742614	0.107214	0.797506	0.170949	0.485851	0.933627	0.999985	0.0681082	0.0721265	0.0592249	0.0724915	0.0853554	0.0761393	0.0672595	0.069148	0.0674609	0.059533	0.0976548	0.0895035	0.0562969	0.0570434	0.0881157	0.974994	0.589923	0.328085	0.855614	0.498514	0.163401	0.476468	0.899473	0.270782	0.913841	0.529433
														Wilcoxon rank-sum test (W)	25	24	34	26	27	17	26	32	32	14	11	13	15	12	11	13	12	11	12	11	16	17	18	13	7	5	10	5	8	14	9	8	15	16	9
														Wilcoxon rank-sum test (p)	0.523699	0.0727273	0.045066	0.43512	0.354312	0.648485	0.43512	0.0932401	0.0932401	0.43512	0.222222	0.354312	0.523699	0.284382	0.222222	0.354312	0.284382	0.222222	0.284382	0.222222	0.621601	0.724165	0.832945	0.354312	0.0652681	0.029526	0.367677	0.029526	0.0932401	0.43512	0.412121	0.0932401	0.523699	0.621601	0.127428
														fold change	1.3289	1.32211	1.8124	1.33334	2.0337	1.62782	1.43976	2.22022	3.28563	0.75265	0.754125	0.83709	0.735709	0.680309	0.710011	0.751403	0.746369	0.788488	0.83195	0.73133	0.767741	0.903858	0.895811	0.81288	0.668168	0.685485	0.773684	0.633509	0.663121	0.827622	0.816915	0.685675	0.858229	1.7542	0.724541
														log2(fold change)	0.410233	0.402841	0.857901	0.415047	1.02411	0.70294	0.52583	1.1507	1.71617	-0.409949	-0.407124	-0.256546	-0.442793	-0.555738	-0.494086	-0.412341	-0.42204	-0.34284	-0.265432	-0.451405	-0.381308	-0.145832	-0.158734	-0.298886	-0.581717	-0.544803	-0.370184	-0.658562	-0.592656	-0.272956	-0.291742	-0.544403	-0.220566	0.810813	-0.464861
														robust fold change	1.14066	1.48058	1.81117	0.895423	1.66347	1.23498	1.326	2.04487	1.84638	0.580178	0.461123	0.453481	0.517333	0.498505	0.496801	0.719059	0.626193	0.683219	0.68464	0.427521	0.462873	0.675263	0.75411	0.43063	0.598895	0.615781	0.755497	0.578404	0.548865	0.782129	0.603651	0.541497	0.826116	0.80537	0.577157
														log2(robust fold change)	0.189871	0.566159	0.856926	-0.159359	0.7342	0.304491	0.407081	1.03201	0.884698	-0.785432	-1.11678	-1.14088	-0.950834	-1.00432	-1.00926	-0.475818	-0.675321	-0.54958	-0.546582	-1.22593	-1.11131	-0.566478	-0.407154	-1.21548	-0.739625	-0.69951	-0.404503	-0.789851	-0.865476	-0.354522	-0.728215	-0.884974	-0.275583	-0.312276	-0.792965
														fold change - bootsrap resampling method	1.46517	1.34472	1.9405	1.523	2.18201	1.95158	1.48211	2.36474	3.53753	0.906849	0.905955	1.01304	0.925957	0.800091	0.855668	0.890281	0.912824	0.927457	0.985881	0.786185	0.878771	1.01416	1.02094	0.854344	0.669392	0.693454	0.77495	0.635306	0.669174	0.83992	0.81895	0.688799	0.86862	1.87808	0.726196
														log2(fold change) - bootstrap resampling method	0.551064	0.427308	0.95643	0.606914	1.12566	0.964643	0.567656	1.24168	1.82274	-0.141065	-0.142488	0.0186939	-0.110983	-0.321764	-0.224877	-0.167667	-0.131592	-0.108647	-0.0205145	-0.347059	-0.186441	0.0202835	0.0298954	-0.227111	-0.579076	-0.528128	-0.367825	-0.654477	-0.579547	-0.251676	-0.288153	-0.537845	-0.203202	0.909262	-0.46157
														95% lower confidence interval	-0.392596	-0.0663253	0.143651	-0.95373	-0.366425	-1.17402	-0.389188	0.139999	-0.00894294	-2.40012	-2.09296	-2.14485	-2.20633	-2.53675	-2.225	-2.26642	-2.22275	-2.11433	-2.36722	-1.98314	-1.75473	-1.46637	-1.25681	-1.47589	-1.2373	-1.20813	-1.15307	-1.27427	-1.46167	-0.871855	-1.21117	-1.3016	-0.895478	-1.07551	-1.20669
														95% upper confidence interval	1.59696	0.849746	1.77838	2.00247	2.34355	2.50907	1.2569	2.15236	2.91156	1.272	1.30532	1.46536	1.46917	0.976982	1.19657	1.26253	1.31803	1.18516	1.58698	0.948811	1.25051	1.3796	1.35083	0.994336	-0.00922697	0.0991111	0.206747	-0.058885	0.160061	0.303833	0.413611	0.13265	0.3232	2.32003	0.0862464
													ROC Analysis	AUC	0.625	0.857143	0.85	0.65	0.675	0.607143	0.65	0.8	0.8	0.65	0.725	0.675	0.625	0.7	0.725	0.675	0.7	0.725	0.7	0.725	0.6	0.575	0.55	0.675	0.825	0.875	0.6875	0.875	0.8	0.65	0.678571	0.8	0.625	0.6	0.775
														AUC (se)	0.161431	0.117082	0.109343	0.158023	0.154083	0.180524	0.158023	0.12561	0.12561	0.158023	0.144531	0.154083	0.161431	0.149592	0.144531	0.154083	0.149592	0.144531	0.149592	0.144531	0.164317	0.16669	0.168557	0.154083	0.117894	0.0998262	0.161584	0.0998262	0.12561	0.158023	0.169132	0.12561	0.161431	0.164317	0.132581
														AUC(p)	0.349318	0.063607	0.0547477	0.317531	0.285059	0.383327	0.317531	0.116205	0.116205	0.317531	0.218173	0.285059	0.349318	0.251912	0.218173	0.285059	0.251912	0.218173	0.251912	0.218173	0.380453	0.411002	0.441046	0.285059	0.0840457	0.0301725	0.280892	0.0301725	0.116205	0.317531	0.298782	0.116205	0.349318	0.380453	0.149845
														Sensitivity	0.375	0.857143	0.75	1	0.875	0.857143	0.625	0.875	0.875	1	1	1	0.8	0.8	1	1	1	0.8	1	0.8	0.6	0.6	0.6	0.6	1	1	1	1	1	0.8	1	1	1	0.8	1
														Specificity	1	0.75	1	0.4	0.6	0.5	0.8	0.8	0.8	0.5	0.625	0.5	0.5	0.625	0.625	0.5	0.5	0.75	0.5	0.75	0.875	0.875	0.875	0.875	0.75	0.875	0.5	0.875	0.75	0.625	0.571429	0.75	0.5	0.5	0.625
														Positive predictive value	1	0.857143	1	0.727273	0.777778	0.75	0.833333	0.875	0.875	0.555556	0.625	0.555556	0.5	0.571429	0.625	0.555556	0.555556	0.666667	0.555556	0.666667	0.75	0.75	0.75	0.75	0.714286	0.833333	0.5	0.833333	0.714286	0.571429	0.571429	0.714286	0.555556	0.5	0.625
														Negative predictive value	0.5	0.75	0.714286	1	0.75	0.666667	0.571429	0.8	0.8	1	1	1	0.8	0.833333	1	1	1	0.857143	1	0.857143	0.777778	0.777778	0.777778	0.777778	1	1	1	1	1	0.833333	1	1	1	0.8	1
														Precision	1	0.857143	1	0.727273	0.777778	0.75	0.833333	0.875	0.875	0.555556	0.625	0.555556	0.5	0.571429	0.625	0.555556	0.555556	0.666667	0.555556	0.666667	0.75	0.75	0.75	0.75	0.714286	0.833333	0.5	0.833333	0.714286	0.571429	0.571429	0.714286	0.555556	0.5	0.625
														Recall	0.375	0.857143	0.75	1	0.875	0.857143	0.625	0.875	0.875	1	1	1	0.8	0.8	1	1	1	0.8	1	0.8	0.6	0.6	0.6	0.6	1	1	1	1	1	0.8	1	1	1	0.8	1
														Youden Index	0.375	0.607143	0.75	0.4	0.475	0.357143	0.425	0.675	0.675	0.5	0.625	0.5	0.3	0.425	0.625	0.5	0.5	0.55	0.5	0.55	0.475	0.475	0.475	0.475	0.75	0.875	0.5	0.875	0.75	0.425	0.571429	0.75	0.5	0.3	0.625
														Cutoff	2.42413	1.54362	3.21273	0.417299	1.06459	0.950694	1.42778	0.996376	0.853805	0.66673	0.372092	0.14214	0.547906	0.452783	0.221676	0.370502	0.613832	0.393552	0.48246	0.228821	0.283203	0.321295	0.225716	0.343548	4.67815	1.91224	0.364007	1.41275	7.64864	2.78189	0.190463	3.24419	2.71497	0.501233	2.4149
[truncated: 222 more columns]

## Sheet: Data per metabolite class
COD.OWL	SAMPLE.ID	Age	Sex	Onset	Duration	Duration_group	Dementia	PMI	NPD	Weight	Suitable	RIN	Group		AC	BA	Cer	ChoE	DAPC	DAPE	DG	FA	FA.16.1	FA.18.1	FA.18.2	FA_omega_3	FA_omega_6	FA_omega_9	FAA	FBA	GCBA	LPC	LPE	LPI	MAPC_total	MAPE_total	MEMAPC	MEMAPC.O_plasmanyles	MEMAPC.P_plasmenyles	MEMAPE	MEMAPE.O_plasmanyles	MEMAPE.P_plasmenyles	MEPC.O_plasmanyles	MEPC.P_plasmenyles	MEPE.O_plasmanyles	MEPE.P_plasmenyles	MG	MUFA	MUSat.ChoE
														VARIABLE OWL ID	AC	BA	Cer	ChoE	DAPC	DAPE	DG		FA 16:1	FA 18:1	FA 18:2	FA_omega_3	FA_omega_6	FA_omega_9	FAA	FBA	GCBA	LPC	LPE	LPI	MAPC_total	MAPE_total	MEMAPC	MEMAPC O_plasmanyles	MEMAPC P_plasmenyles	MEMAPE	MEMAPE O_plasmanyles	MEMAPE P_plasmenyles	MEPC O_plasmanyles	MEPC P_plasmenyles	MEPE O_plasmanyles	MEPE P_plasmenyles	MG	MUFA	MUSat ChoE
														CLASS	Acylcarnitines	Bile Acids	Sphingolipids	Sterols	Glycerophospholipids	Glycerophospholipids	Glycerolipids		Fatty acids	Fatty acids	Fatty acids	Fatty acids	Fatty acids	Fatty acids	Fatty amides	Bile Acids	Bile Acids	Glycerophospholipids	Glycerophospholipids	Glycerophospholipids	Glycerophospholipids	Glycerophospholipids	Glycerophospholipids	Glycerophospholipids	Glycerophospholipids	Glycerophospholipids	Glycerophospholipids	Glycerophospholipids	Glycerophospholipids	Glycerophospholipids	Glycerophospholipids	Glycerophospholipids	Glycerolipids	Fatty acids	Sterols
														COMMON NAME									FA with 16:1 FA chains	FA with 18:1 FA chains	FA with 18:2 FA chains
														INDIVIDUAL NOTATION	Acylcarnitines	Bile Acids	Ceramides	Cholesteryl Esters	Diacylglycerophosphocholine	Diacylglycerophosphoethanolamine	Diacylglycerols		FA 16:1	FA 18:1	FA 18:2	Fatty acids omega 3	Fatty acids omega 6	Fatty acids omega 9	Primary fatty amides	Free bile acids	Glycine-conjugated bile acids	Lysophosphatidylcholines	Lysophosphatidylethanolamines	Lysophosphatidylinositols	Monoacylglycerophosphocholine	Monoacylglycerophosphoethanolamine	1-ether, 2-acylglycerophosphocholines	1-ether, 2-acylglycerophosphocholines O_plasmanyles	1-ether, 2-acylglycerophosphocholines P_plasmenyles	1-ether, 2-acylglycerophosphoethanolamine	1-ether, 2-acylglycerophosphoethanolamine O_plasmanyles	1-ether, 2-acylglycerophosphoethanolamine P_plasmenyles	1-Monoetherglycerophosphocholine O_plasmanyles	1-Monoetherglycerophosphocholine P_plasmenyles	1-Monoetherglycerophosphoethanolamine O_plasmanyles	1-Monoetherglycerophosphoethanolamine P_plasmenyles	Total Monoacylglycerols	Monounsaturated fatty acids	Monounsaturated Cholesteryl Esters
Owl-NBM-002	PD354	88	F	77	11	≥10	n	8	LBDE				PD		0.744794	4.95463	28.9049	1.17376	47.5242	5.42864	8.02631	106.181	6.08832	12.7785	5.20744	11.9745	23.6027	12.9557	10.9471	2.71432	2.24031	60.9057	98.247	14.3864	50.3845	77.6403	14.7501	6.53349	8.21663	7.90178	1.73083	4.59539	3.03759	7.48364	3.87127	16.7355	2.40234	20.98	0.283203
Owl-NBM-003	PD423	66	F	53	13	≥10	n	19	LBDE				PD		7.31969	8.12532	4.30509	1.96305	66.9479	0.591457	6.11817	137.674	6.18094	18.8126	10.6553	13.6994	24.8522	19.4796	8.82973	5.54577	2.57955	140.039	93.2087	25.0133	130.334	76.4509	15.165	7.71842	7.44657	0.91145		0.786262	2.83208	6.8724	2.18793	14.5699	1.49156	26.2848	0.483535
Owl-NBM-004	PD436	90	M	82	8	<10	n	14	LBDE				PD		4.44476	2.65127	8.85798	0.387819	47.3757	3.44984	3.78861	112.907	3.88992	12.6035	5.3101	16.8555	26.9399	13.1844	3.3301	0.967187	1.68409	68.7392	121.732	21.3824	64.0768	101.342	7.61941	3.69796	3.92146	4.98216	0.878157	2.94299	1.64857	3.01385	2.70133	17.6887	0.633283	17.2532	0.0883332
Owl-NBM-005	PD520	80	M	56	24	≥10	n	22	LBDE				PD		4.47267	4.2186	4.80173	0.514414	48.7429	3.81535	2.20074	118.109	3.54757	13.6454	7.91757	24.2842	38.3683	16.642	1.45159	1.33802	2.88058	62.6476	103.572	15.1011	54.6799	84.6332	10.9261	4.97812	5.94794	5.07293	0.796739	3.58396	2.28888	5.67885	2.58501	16.354	0.462013	18.1878	0.105358
Owl-NBM-006	PD530	85	M	77	8	<10	y	12	LBDE				PD		6.33142	12.4162	7.12359	1.7612	53.8983	2.39287	4.86764	159.01	5.53669	19.0404	9.96391	19.276	34.0297	19.781	4.73186	7.16506	5.25118	81.4157	108.633	15.6316	73.4309	92.2615	11.9783	5.84907	6.12926	3.93013	0.573408	2.55906	2.29339	5.6914	2.06505	14.3065	0.82166	25.6699	0.38822
Owl-NBM-007	PD357	71	M	37	34	≥10	2006	15	LBDN				PD		1.0679	2.46817	29.9519	3.48155	33.2183	1.43886	12.3072	174.893	7.43264	20.7344	23.5963	21.5719	55.3757	22.3865	7.61705	0.842447	1.62573	52.528	91.816	10.0199	43.1152	67.3764	8.58577	3.83196	4.75381	2.71263	0.588894	1.79575	2.68148	6.73135	4.4738	19.9658	2.32915	31.956	0.744326
Owl-NBM-008	PD450	66	M	47	19	≥10	n	13	LBDN				PD		9.65365	23.4554	12.7212	0.715103	82.2492	5.28688	6.11457	164.068	6.23823	19.4689	10.7998	23.781	40.7567	20.9875	7.6375	8.66908	14.7863	76.8256	130.76	16.6955	67.5676	109.703	19.9263	9.69212	10.2342	8.1115	1.32637	5.2757	3.22303	6.035	3.48344	17.5743	1.56682	27.0152	0.178722
Owl-NBM-009	PD495	88	F		10	≥10		25	LBDN				PD		7.81786	8.48904	7.59522	0.8579	52.2264	3.52485	3.42993	143.041	3.8252	15.5273	8.47061	25.7639	40.2659	17.5752	2.93008	3.59473	4.89432	78.7928	134.501	18.6587	70.0018	114.549	10.9208	5.15684	5.76393	4.9933	0.854904	3.30608	3.02496	5.76611	2.99537	16.9565	0.71671	20.3015	0.231066
Owl-NBM-010	PD501	89	F	82	7	<10	y	16	LBDN				PD		7.06153	7.8206	2.1942	0.620295	23.4698	1.38592	1.92942	156.223	10.2047	19.7822	11.9281	19.1453	34.2468	19.9216	1.98727	3.95473	3.86587	65.6679	121.751	14.724	57.1762	104.48	4.97428	2.37118	2.6031	1.79773	0.255265	1.20425	2.9002	5.59148	2.46451	14.8067	0.266148	31.0433	0.0943366
Owl-NBM-011	PD537	84	M	84	9	<10	y	18	LBDN				PD		7.96172	11.4395	3.24461	0.644939	29.3672	2.19463	1.44933	134.907	4.85449	16.6693	10.0525	24.8722	43.1665	19.1394	0.972207	6.41078	5.0287	83.7084	115.934	15.6188	74.1781	97.7652	7.00309	3.53802	3.46507	3.13731	0.487704	2.15486	3.72623	5.80398	3.02994	15.1386	0.217912	22.4271	0.108838
Owl-NBM-012	PD550	83	F	77	7	<10	ci	24	LBDN				PD		8.7742	6.14045	4.61782	0.706001	40.9338	3.20916	2.42543	141.743	6.9059	21.4775	12.8152	21.415	37.9071	22.7569	1.78074	2.1254	4.01506	80.7369	108.414	21.8633	72.0433	86.5661	11.3384	5.00096	6.3374	3.93557	0.559037	2.87071	2.21082	6.48282	2.98886	18.8593	0.384683	29.5205	0.11792
Owl-NBM-013	PD562	79	M	72	7	<10	y	16	LBDN				PD		7.9771	5.71603	3.38054	0.578861	30.8893	1.47457	3.62269	169.768	5.68948	21.8292	11.1201	20.7267	39.153	23.5536	3.3252	2.99499	2.72105	54.9327	81.711	11.4724	48.8236	70.0878	7.53667	3.35001	4.18666	2.66236	0.401218	1.72138	1.69448	4.41455	1.50042	10.1227	0.684712	28.8468	0.144254
Owl-NBM-014	PD636	84	M	65	20	≥10	y	22	LBDN				PD		7.8307	34.5341	1.37832	0.269567	14.5266	1.01583	0.826361	147.038	4.98803	16.7457	10.9892	30.6641	47.2999	19.048	0.406557	19.9953	14.5388	60.0892	105.167	15.244	52.2996	87.3644	3.3523	1.56807	1.78423	1.39464	0.238024	0.946897	2.78255	5.00705	2.41098	15.3917	0.122068	22.5967	0.0371987
Owl-NBM-015	PD295	83	M	67	16	≥10	82	26	LBDL				PD		6.94501	10.9281	5.15499	0.866302	52.8466	3.43298	3.79291	196.858	9.30421	22.405	13.3341	28.2325	51.0137	25.2409	3.57702	4.91946	6.00866	96.3509	149.899	21.412	85.2832	126.035	11.7608	5.62844	6.13232	4.83216	0.8619	3.16856	3.36296	7.70476	3.33364	20.531	0.697046	33.0677	0.218213
Owl-NBM-016	PD340	67	M	53	14	≥10	2005	12	LBDL				PD		8.09111	31.9223	5.54968	0.534646	52.3102	2.98863	3.09219	139.816	4.82095	16.9106	8.98585	18.8003	34.3122	17.9243	2.85949	5.51469	26.4076	78.5869	120.252	18.131	70.0895	101.006	10.8119	5.58998	5.22193	4.08449	0.636059	2.67618	3.15184	5.34556	2.97433	16.2717	0.739356	23.0087	0.140282
Owl-NBM-017	PD356	86	F	75	9	<10	n	19	LBDL				PD		1.06289	9.12145	11.255	1.14759	49.9585	3.38269	6.19094	148.49	3.31562	12.8603	5.55913	25.5823	41.0874	11.8653	3.13508	3.85548	5.26597	55.5087	87.6466	8.18813	51.4907	73.9977	11.253	5.77763	5.47537	4.58113	0.751779	3.03366	1.30246	2.71557	1.96687	11.682	0.776149	18.0369	0.242021
Owl-NBM-018	PD541	72	M	66	6	<10	ci	11	LBDL				PD		5.71838	9.38411	7.28785	0.917641	55.0172	3.31087	4.27374	136.055	5.09905	17.0868	9.50406	18.5374	30.6748	17.6991	2.95119	3.02108	6.36303	76.5864	104.654	15.7175	69.7918	88.3614	10.7324	5.12906	5.60339	4.52517	0.749599	2.99295	2.002	4.79256	2.4555	13.8373	0.954167	22.9443	0.217618
Owl-NBM-019	PD546	84	F	71	13	≥10	n	25	LBDL				PD		8.28381	13.2752	2.3044	0.625816	34.6726	2.26904	1.45333	128.407	3.61907	15.6974	9.27895	20.5435	38.9721	17.2916	0.887015	4.18242	9.09279	76.9168	126.827	13.6366	68.607	108.728	8.49341	4.28468	4.20873	2.99535	0.488717	1.99006	3.00663	5.30309	2.68099	15.4173	0.351538	20.3778	0.114239
Owl-NBM-020	PD579	76	M	55	21	≥10		9	LBDL				PD		8.01983	20.667	9.71226	0.765882	53.3854	3.25159	4.41806	139.246	5.47346	16.5612	7.83015	18.1716	31.1067	16.5505	3.58231	12.0467	8.62026	59.2321	124.285	12.6283	52.7232	103.307	11.2465	5.56118	5.68532	4.64306	0.747334	3.0462	2.35838	4.15048	3.18831	17.7898	0.844632	22.927	0.245809
Owl-NBM-021	PD591	77	M	68	9	<10	y	17	LBDL				PD		5.56321	4.02636	7.96253	0.705412	45.2869	3.34323	3.26624	126.795	4.27282	14.9688	8.21064	18.3343	34.8794	16.2639	2.11663	2.47853	1.54783	73.3413	122.746	18.1906	64.7086	99.6965	10.1965	4.52206	5.6744	4.63017	0.947489	3.06405	2.47359	6.15913	3.07941	19.9704	0.583816	20.414	0.158311
Owl-NBM-022	C022	65	M			Control		12	Control	1489	YES	6.5	Control		7.53106	8.23649	3.49024	0.513636	26.4681	2.29344	1.30272	121.898	3.85288	15.1251	8.8308	20.193	33.2436	16.8337	0.955402	2.01841	6.21808	88.8234	137.474	22.2973	78.0281	111.386	6.7212	3.28527	3.43593	3.12046	0.613701	2.07309	3.61725	7.17802	3.95672	22.1306	0.225575	20.04	0.0820137
Owl-NBM-023	C023	78	F			Control		23	Control	1418	YES	7.5	Control		4.43792	7.27758	0.386226	0.0646067	6.89036	0.602969	0.333566	69.9988	3.92579	12.3293	8.14088	14.8873	20.6225	12.33	0.106264	1.85454	5.42304	31.0239	47.1707	14.3	23.6246	35.7354	1.8886	0.907031	0.981571	0.656224	0.113505	0.454198	2.46526	4.93401	1.69004	9.74526	0.0196995	16.6536	0.003337
Owl-NBM-025	C030	77	M			Control		17	Control	688	YES	3.6	Control		7.00747	8.06846	8.96274	0.718407	56.1867	3.98266	4.53142	170.911	5.56563	20.3619	10.9886	22.9036	37.0678	20.5896	3.61081	6.07447	1.99399	73.8099	145.22	14.5139	63.3932	122.683	12.9469	6.18719	6.75966	5.66038	0.937432	3.78461	3.68023	6.73654	3.31771	19.2188	0.912171	27.1031	0.173759
Owl-NBM-026	C008	93	F			Control		9	Control	1100	YES	6.1	Control		7.83499	28.8614	4.31406	0.865923	45.481	2.35365	2.62897	139.921	4.69031	17.4993	8.81899	18.5199	32.7767	18.5567	2.27776	23.5867	5.27471	68.057	95.4254	14.112	61.462	81.2755	9.60989	4.88917	4.72071	3.2382	0.523405	2.08862	2.28476	4.31024	2.13751	12.0123	0.600632	23.2698	0.208482
Owl-NBM-027	C015	82	M			Control		21	Control	1166	YES	4.5	Control		3.21025	19.0446	2.16368	0.245939	42.1768	2.99207	1.11055	97.9509	2.35725	10.2933	5.46797	20.7532	30.5242	11.4359	0.976175	10.045	8.99954	54.7428	113.568	20.6479	47.9742	94.3301	8.48792	3.96756	4.52036	3.64163	0.6044	2.27987	2.14239	4.62617	3.33312	15.9052	0.336521	13.1214	0.0595328
Owl-NBM-028	C026	78	F			Control		33	Control	1250	YES	6.8	Control		15.5986	13.0163	1.25811	0.293083	14.4996	1.52258	0.835947	153.834	6.22889	20.5295	14.1627	24.7665	42.7488	23.1853	0.686628	2.73893	10.2774	87.14	163.304	21.9637	74.1996	136.935	3.29032	1.59424	1.69607	1.60972	0.351642	0.983344	4.21301	8.72739	3.42556	22.943	0.112395	28.2245	0.0324486
Owl-NBM-029	C032	88	M			Control		22	Control	1233	YES	5.4	Control		11.8752	10.5145	1.12661	0.556127	19.5743	1.33301	0.824761	123.307	4.29293	16.5715	10.0476	21.4985	34.9247	17.3316	0.449424	4.02229	6.49223	86.3895	116.13	17.6247	76.5909	95.8968	3.54055	1.85201	1.68855	1.58053	0.242828	1.064	3.87801	5.92057	3.28024	16.9532	0.156688	21.6975	0.0800404
Owl-NBM-031	C054	66	M			Control		16	Control	1441	YES	5.8	Control		5.36902	7.00565	2.70076	0.410273	40.1917	3.24622	1.58698	95.9574	2.8734	11.9061	7.04729	15.4556	28.5635	12.8865	1.27529	5.28265	1.723	73.9111	122.923	19.0242	67.151	102.746	7.77692	3.82208	3.95484	3.78023	0.566011	2.36401	2.22993	4.53025	2.53289	17.6439	0.326378	15.5296	0.0963639
Owl-NBM-032	C064	63	F			Control		21	Control	1217	YES	7.7	Control		1.76529	3.94995	10.9293	0.464042	39.6053	3.27468	2.407	81.1122	2.26038	9.40201	4.253	16.2664	24.2911	11.2065	1.87678	0.95698	2.99297	59.8936	86.216	21.9425	55.1767	70.5613	8.12208	3.73665	4.38543	4.75634	1.06079	2.99065	1.56875	3.14815	2.287	13.3677	0.341967	12.2634	0.0975585
Owl-NBM-033	C076	87	M			Control		31	Control	1303	YES	7.6	Control		3.31103	3.51356	1.84383	0.336317	19.5501	1.9243	0.872078	98.095	3.0989	11.6162	6.76348	18.6989	29.082	12.6273	0.437985	1.64612	1.86743	60.6165	103.373	17.6427	54.9013	85.4241	4.38807	2.0811	2.30697	2.42441	0.417844	1.55516	1.623	4.09215	2.46543	15.4833	0.168088	15.286	0.0473983
													GROUPS	ANALYSIS	AC	BA	Cer	ChoE	DAPC	DAPE	DG	FA	FA.16.1	FA.18.1	FA.18.2	FA_omega_3	FA_omega_6	FA_omega_9	FAA	FBA	GCBA	LPC	LPE	LPI	MAPC_total	MAPE_total	MEMAPC	MEMAPC.O_plasmanyles	MEMAPC.P_plasmenyles	MEMAPE	MEMAPE.O_plasmanyles	MEMAPE.P_plasmenyles	MEPC.O_plasmanyles	MEPC.P_plasmenyles	MEPE.O_plasmanyles	MEPE.P_plasmenyles	MG	MUFA	MUSat.ChoE
														Class	Acylcarnitines	Bile Acids	Sphingolipids	Sterols	Glycerophospholipids	Glycerophospholipids	Glycerolipids		Fatty acids	Fatty acids	Fatty acids	Fatty acids	Fatty acids	Fatty acids	Fatty amides	Bile Acids	Bile Acids	Glycerophospholipids	Glycerophospholipids	Glycerophospholipids	Glycerophospholipids	Glycerophospholipids	Glycerophospholipids	Glycerophospholipids	Glycerophospholipids	Glycerophospholipids	Glycerophospholipids	Glycerophospholipids	Glycerophospholipids	Glycerophospholipids	Glycerophospholipids	Glycerophospholipids	Glycerolipids	Fatty acids	Sterols
														Common name									FA with 16:1 FA chains	FA with 18:1 FA chains	FA with 18:2 FA chains
														Individual notation	Acylcarnitines	Bile Acids	Ceramides	Cholesteryl Esters	Diacylglycerophosphocholine	Diacylglycerophosphoethanolamine	Diacylglycerols		FA 16:1	FA 18:1	FA 18:2	Fatty acids omega 3	Fatty acids omega 6	Fatty acids omega 9	Primary fatty amides	Free bile acids	Glycine-conjugated bile acids	Lysophosphatidylcholines	Lysophosphatidylethanolamines	Lysophosphatidylinositols	Monoacylglycerophosphocholine	Monoacylglycerophosphoethanolamine	1-ether, 2-acylglycerophosphocholines	1-ether, 2-acylglycerophosphocholines O_plasmanyles	1-ether, 2-acylglycerophosphocholines P_plasmenyles	1-ether, 2-acylglycerophosphoethanolamine	1-ether, 2-acylglycerophosphoethanolamine O_plasmanyles	1-ether, 2-acylglycerophosphoethanolamine P_plasmenyles	1-Monoetherglycerophosphocholine O_plasmanyles	1-Monoetherglycerophosphocholine P_plasmenyles	1-Monoetherglycerophosphoethanolamine O_plasmanyles	1-Monoetherglycerophosphoethanolamine P_plasmenyles	Total Monoacylglycerols	Monounsaturated fatty acids	Monounsaturated Cholesteryl Esters
												CONTROL	Control	Mean	6.79408	10.9489	3.71756	0.446835	31.0624	2.35256	1.6434	115.298	3.91463	14.5634	8.45213	19.3943	31.3845	15.6983	1.26525	5.82262	5.12624	68.4408	113.08	18.4069	60.2502	93.6974	6.67724	3.23223	3.44501	3.04681	0.543156	1.96375	2.77026	5.42035	2.84262	16.5403	0.320011	19.3189	0.0880933
														90% Winsored mean	6.79408	10.9489	3.71756	0.446835	31.0624	2.35256	1.6434	115.298	3.91463	14.5634	8.45213	19.3943	31.3845	15.6983	1.26525	5.82262	5.12624	68.4408	113.08	18.4069	60.2502	93.6974	6.67724	3.23223	3.44501	3.04681	0.543156	1.96375	2.77026	5.42035	2.84262	16.5403	0.320011	19.3189	0.0880933
														Median	6.18825	8.15247	2.43222	0.437157	33.0367	2.32355	1.20664	109.996	3.88934	13.7272	8.47994	19.4459	31.6504	14.8601	0.965788	3.38061	5.34888	70.9335	114.849	18.3334	62.4276	95.1135	7.24906	3.51096	3.69539	3.17933	0.544708	2.08085	2.37501	4.78009	2.90657	16.4292	0.275977	18.3468	0.081027
														SEM	1.34518	2.44907	1.10929	0.0737667	5.01466	0.328151	0.393432	10.265	0.418222	1.28148	0.902638	1.02711	1.99864	1.32973	0.335136	2.15467	0.950257	5.64515	10.3968	1.04005	5.14577	8.96122	1.0748	0.515782	0.561968	0.483098	0.091907	0.314009	0.309638	0.535696	0.226357	1.32945	0.0831439	1.78763	0.0196761
														SD	4.25384	7.74463	3.5079	0.233271	15.8577	1.0377	1.24414	32.4609	1.32253	4.05239	2.85439	3.248	6.32027	4.20496	1.05979	6.81365	3.00498	17.8515	32.8777	3.28893	16.2724	28.3379	3.39881	1.63105	1.7771	1.52769	0.290635	0.992985	0.97916	1.69402	0.715804	4.2041	0.262924	5.653	0.0622213
														Coefficient of Variation	0.626109	0.707346	0.943602	0.522051	0.510513	0.441096	0.757054	0.281538	0.337844	0.278258	0.337713	0.167472	0.201382	0.267861	0.837614	1.1702	0.586195	0.260832	0.290746	0.178679	0.27008	0.30244	0.509014	0.504619	0.515847	0.501406	0.535086	0.505656	0.353455	0.31253	0.251811	0.254173	0.821608	0.292615	0.706312
														IQR	4.16626	5.31725	2.70356	0.241613	22.1244	1.55967	1.35701	39.3115	1.66119	5.57872	2.90893	4.4824	5.81131	5.84613	1.21769	3.98101	4.17996	23.1955	36.4238	6.32721	17.4673	26.9137	4.64403	2.02191	2.63783	1.93219	0.243184	1.15619	1.50021	2.1673	0.997658	4.92848	0.181067	7.52987	0.0468279
														Kurtosis	-0.659409	0.148492	-0.565678	-0.969188	-1.54312	-1.31421	0.1351	-1.37534	-1.31707	-1.63524	-0.71983	-1.42055	-0.873408	-1.4623	-0.280784	1.7009	-1.40817	-0.632102	-0.66433	-1.78139	-0.0975003	-0.533215	-1.18853	-1.2186	-1.16587	-1.21337	-1.04056	-1.05185	-1.7859	-1.00147	-1.49987	-1.28251	-0.0604767	-1.55935	-0.80812
														Skewness	0.758453	1.15782	1.01693	0.206869	-0.00480956	-0.0872541	1.11738	0.276248	0.321603	0.255485	0.423444	0.0768622	0.0261715	0.414803	0.945751	1.68815	0.310341	-0.614374	-0.38478	-0.137308	-0.886712	-0.431197	0.230327	0.229581	0.24072	0.0964159	0.34698	0.208349	0.205689	0.560332	-0.0672423	0.0240263	1.01794	0.290775	0.62365
														Shapiro test (W)	0.914248	0.83264	0.815826	0.987618	0.950558	0.979297	0.846552	0.957869	0.952016	0.917086	0.974112	0.965328	0.989624	0.898011	0.887324	0.700056	0.914344	0.919741	0.978238	0.87624	0.89994	0.97282	0.958865	0.961722	0.949109	0.979192	0.956576	0.973563	0.886717	0.936927	0.940911	0.976285	0.873217	0.930737	0.925072
														Shapiro test (p)	0.311463	0.0360013	0.0225596	0.992985	0.675105	0.961294	0.0528461	0.761328	0.692387	0.333291	0.926133	0.844475	0.996338	0.208323	0.158175	0.000882288	0.312183	0.3548	0.955043	0.118106	0.218764	0.915686	0.772862	0.805322	0.657972	0.960699	0.746236	0.921774	0.155689	0.519358	0.563196	0.94224	0.108962	0.455184	0.401202
														Box-Cox Transformation (lambda)	0.2	-0.2	0.1	0.9	0.9	1.1	0.1	0.1	0.2	-0.5	0.3	0.9	1	-0.7	0.3	-0.3	0.6	2.2	1.7	2.3	2.7	1.7	0.6	0.7	0.6	0.9	0.6	0.8	-0.2	-0.3	1	0.8	0.4	-0.3	0.6
														N	10	10	10	10	10	10	10	10	10	10	10	10	10	10	10	10	10	10	10	10	10	10	10	10	10	10	10	10	10	10	10	10	10	10	10
												PD	< 10 years duration	Mean	6.09947	7.63511	6.2138	0.829973	41.7996	2.68264	3.53489	142.877	5.52986	17.3687	9.38485	20.5272	35.7872	18.2406	2.70336	3.66369	3.97142	71.1819	108.136	15.8654	63.9689	90.5065	9.18134	4.35955	4.82179	3.79797	0.622628	2.50488	2.2502	4.96282	2.47243	15.1569	0.591392	24.0173	0.173317
														90% Winsored mean	6.09947	7.63511	6.2138	0.829973	41.7996	2.68264	3.53489	142.877	5.52986	17.3687	9.38485	20.5272	35.7872	18.2406	2.70336	3.66369	3.97142	71.1819	108.136	15.8654	63.9689	90.5065	9.18134	4.35955	4.82179	3.79797	0.622628	2.50488	2.2502	4.96282	2.47243	15.1569	0.591392	24.0173	0.173317
														Median	6.33142	7.8206	7.12359	0.705412	45.2869	3.20916	3.62269	141.743	5.09905	17.0868	9.96391	19.276	34.8794	19.1394	2.95119	3.02108	4.01506	73.3413	108.633	15.6316	64.7086	92.2615	10.1965	4.52206	5.47537	3.93557	0.573408	2.87071	2.21082	5.59148	2.46451	14.8067	0.633283	22.9443	0.144254
														SEM	0.778755	1.09553	1.00687	0.136595	3.80284	0.280129	0.495521	5.84667	0.683004	1.14722	0.871301	0.992934	1.70403	1.31783	0.369821	0.664891	0.563144	3.59952	4.96521	1.45056	3.17246	4.01816	0.814731	0.39695	0.436985	0.353563	0.0756711	0.223209	0.243957	0.449588	0.18124	1.07556	0.0847615	1.68279	0.0321935
														SD	2.33626	3.28659	3.02062	0.409786	11.4085	0.840386	1.48656	17.54	2.04901	3.44165	2.6139	2.9788	5.11208	3.9535	1.10946	1.99467	1.68943	10.7986	14.8956	4.35168	9.51739	12.0545	2.44419	1.19085	1.31095	1.06069	0.227013	0.669627	0.731872	1.34877	0.54372	3.22669	0.254285	5.04836	0.0965806
														Coefficient of Variation	0.383027	0.430458	0.486114	0.493734	0.272933	0.313268	0.42054	0.122763	0.370536	0.198153	0.278524	0.145115	0.142847	0.216742	0.410401	0.544443	0.425398	0.151704	0.137749	0.274287	0.148782	0.133189	0.266213	0.273159	0.271881	0.279278	0.364605	0.267329	0.325248	0.271774	0.219913	0.212886	0.429976	0.210197	0.557249
														IQR	2.39851	3.66808	4.58199	0.297346	19.0691	1.14859	1.84831	21.3155	1.41666	4.81341	2.90941	2.87766	5.12329	3.65774	1.33793	1.4762	2.53013	15.0691	17.0777	3.46656	14.8671	13.1304	3.71633	1.59103	1.75294	1.44382	0.264075	0.838091	0.77911	1.38943	0.923815	3.85139	0.391466	8.43287	0.10878
														Kurtosis	-0.286336	-1.52263	-1.51072	0.183869	-1.63284	-1.65656	-1.17284	-1.23531	0.247642	-1.66575	-1.378	-1.25474	-1.2545	-1.38634	-0.993473	-1.11845	-1.58457	-1.56332	-1.23558	-1.11065	-1.60154	-1.36771	-1.57672	-1.51909	-1.58091	-1.15974	-1.45587	-1.04324	-0.690055	-1.37673	-1.35776	-1.40361	-1.56896	-1.72484	-0.0914967
														Skewness	-0.86601	-0.0256686	0.145199	1.1603	-0.339759	-0.488103	0.234405	-0.117567	1.12544	-0.101338	-0.3903	0.585994	-0.197589	-0.260787	0.194171	0.534984	-0.208118	-0.374582	-0.620769	-0.192186	-0.398882	-0.502297	-0.361218	-0.187767	-0.3606	-0.619083	-0.0768801	-0.796291	0.636516	-0.564575	-0.393025	0.0198651	-0.19049	0.0476895	1.08088
														Shapiro test (W)	0.905476	0.971539	0.947441	0.832637	0.918025	0.817118	0.97887	0.988547	0.861446	0.933387	0.925375	0.896623	0.977025	0.951477	0.961852	0.920378	0.929959	0.906058	0.870783	0.944197	0.899435	0.914731	0.900809	0.944693	0.913692	0.905872	0.970675	0.827527	0.947313	0.889743	0.927	0.965311	0.949204	0.936912	0.836356
														Shapiro test (p)	0.285482	0.907564	0.662001	0.0477988	0.376143	0.0319672	0.958212	0.993781	0.099417	0.514249	0.438584	0.233071	0.947251	0.706282	0.817493	0.395382	0.48096	0.289251	0.12535	0.626702	0.24874	0.350404	0.256723	0.632076	0.342579	0.288039	0.900443	0.0418896	0.660602	0.198316	0.453317	0.851921	0.681319	0.5498	0.0526002
														Box-Cox Transformation (lambda)	2.2	1	0.7	-0.5	2.7	10	0.6	1.7	-1	1.6	2.5	-3.1	2	2	0.7	0.4	1.6	4.3	5.4	1.3	4.4	5.4	2.5	1.4	2.4	3.1	1.1	8.7	-0.2	3.7	2.2	0.8	1.5	0.5	-1
														N	9	9	9	9	9	9	9	9	9	9	9	9	9	9	9	9	9	9	9	9	9	9	9	9	9	9	9	9	9	9	9	9	9	9	9
													≥ 10 years duration	Mean	6.38609	14.8216	10.2163	1.06982	48.9682	3.00401	4.70725	145.03	5.5926	17.2079	10.6423	21.5897	38.7206	18.7347	4.61141	6.30572	8.51591	76.6286	116.231	16.4479	67.7351	96.0722	11.449	5.50394	5.94505	4.33212	0.826978	2.83373	2.8864	6.00712	3.10773	17.0507	1.06575	24.2458	0.252905
														90% Winsored mean	6.38609	14.8216	10.2163	1.06982	48.9682	3.00401	4.70725	145.03	5.5926	17.2079	10.6423	21.5897	38.7206	18.7347	4.61141	6.30572	8.51591	76.6286	116.231	16.4479	67.7351	96.0722	11.449	5.50394	5.94505	4.33212		2.83373	2.8864	6.00712	3.10773	17.0507	1.06575	24.2458	0.252905
														Median	7.81786	10.9281	5.54968	0.765882	52.2264	3.25159	3.79291	139.816	5.47346	16.7457	9.27895	21.5719	38.9721	17.9243	3.57702	4.91946	6.00866	76.8256	120.252	15.244	67.5676	101.006	10.9261	5.56118	5.76393	4.64306	0.772037	3.0462	3.00663	5.76611	2.99537	16.7355	0.739356	22.927	0.218213
														SEM	0.899211	3.37721	3.02192	0.275715	5.33259	0.477004	0.999264	7.73032	0.525239	0.88044	1.44407	1.73526	3.02584	0.990983	1.06893	1.67429	2.27498	7.39668	5.72393	1.26891	7.2484	5.57321	1.27976	0.630304	0.662061	0.695176	0.134579	0.421859	0.102645	0.328668	0.201473	0.557638	0.233421	1.45532	0.0605316
														SD	2.98235	11.2009	10.0226	0.914444	17.6862	1.58204	3.31418	25.6386	1.74202	2.92009	4.78944	5.75522	10.0356	3.28672	3.54525	5.55298	7.54525	24.532	18.9841	4.20851	24.0402	18.4842	4.24449	2.09048	2.19581	2.30564	0.425575	1.39915	0.340435	1.09007	0.668212	1.84948	0.77417	4.82674	0.200761
														Coefficient of Variation	0.467006	0.755715	0.981033	0.854766	0.361177	0.526644	0.704059	0.176781	0.311487	0.169695	0.450037	0.266572	0.25918	0.175435	0.768801	0.880625	0.886019	0.320142	0.163332	0.255869	0.354915	0.1924	0.370731	0.379816	0.369351	0.53222	0.514615	0.493748	0.117944	0.181463	0.215016	0.108469	0.726409	0.199076	0.793819
														IQR	2.34663	15.5212	6.66334	0.4398	12.0176	1.81615	3.46991	22.512	1.88651	3.52836	2.70043	6.53809	11.3189	3.26676	5.47173	3.9529	9.08575	18.1924	27.8838	4.38337	17.5342	28.0786	3.5566	1.44957	1.80158	2.17913	0.259465	1.55212	0.362696	1.47755	0.775539	1.83753	0.949661	5.97113	0.137246
														Kurtosis	-0.726896	-1.31067	-0.414274	1.56626	-0.35889	-1.28668	-0.0959252	-0.680195	-0.586331	-1.15412	2.05093	-1.1995	-1.22368	-0.538512	-1.43599	0.631542	0.130281	1.24741	-1.4325	-0.673578	1.36727	-1.48096	-0.22274	-0.225087	-0.336003	-1.10714	-0.35504	-1.1618	-1.12133	-1.24681	-0.76356	-0.882851	-1.2111	-1.05603	0.601224
														Skewness	-0.956085	0.572466	1.12233	1.63188	-0.0788034	0.0181	0.912501	0.481566	0.610719	0.216189	1.6326	-0.142975	0.0424347	0.30291	0.437347	1.27571	1.0935	1.43007	0.174822	0.49983	1.44804	-0.0192432	0.137788	0.176868	0.125863	0.209885	0.777194	0.118841	-0.455041	0.0737808	0.52368	0.609884	0.596499	0.638354	1.27142
														Shapiro test (W)	0.79118	0.89204	0.758112	0.728341	0.944292	0.948703	0.909683	0.955966	0.927417	0.971716	0.76735	0.979484	0.965427	0.965574	0.904326	0.829625	0.841712	0.792694	0.94086	0.967636	0.797321	0.96066	0.944629	0.9578	0.964153	0.937945	0.912187	0.966943	0.941252	0.9669	0.964967	0.923222	0.886526	0.90067	0.829854
														Shapiro test (p)	0.00720146	0.147457	0.00265286	0.00108646	0.572189	0.627422	0.241792	0.720568	0.38532	0.903306	0.00350426	0.963227	0.83701	0.838693	0.208616	0.0230823	0.033255	0.00753946	0.530665	0.861712	0.00867377	0.779903	0.576347	0.743971	0.822184	0.49665	0.296356	0.854111	0.535322	0.853638	0.831701	0.346398	0.125805	0.188364	0.0232429
														Box-Cox Transformation (lambda)	3.1	0.1	-0.1	-0.3	1.1	0.9	0.3	-0.4	-0.1	0.2	-0.6	1.4	1	0.4	0.4	0.1	-0.1	-1.9	0.4	0	-1.5	1.1	1	0.9	1	0.7	0.3	0.9	4.2	0.6	-0.5	-3.1	0.3	-1.9	0.2
														N	11	11	11	11	11	11	11	11	11	11	11	11	11	11	11	11	11	11	11	11	11	11	11	11	11	11	10	11	11	11	11	11	11	11	11
													LBDL	Mean	6.24061	14.1892	7.03239	0.794755	49.0682	3.13986	3.78392	145.095	5.12931	16.6414	8.95756	21.1717	37.4352	17.548	2.72982	5.14549	9.04374	73.789	119.473	15.4149	66.0991	100.162	10.6421	5.21329	5.42878	4.32736	0.740411	2.85309	2.52255	5.16731	2.81129	16.4999	0.706672	22.9681	0.190928
														90% Winsored mean	6.24061	14.1892	7.03239	0.794755	49.0682	3.13986	3.78392	145.095	5.12931	16.6414	8.95756	21.1717	37.4352	17.548	2.72982	5.14549	9.04374	73.789	119.473	15.4149	66.0991	100.162	10.6421	5.21329	5.42878	4.32736	0.740411	2.85309	2.52255	5.16731	2.81129	16.4999	0.706672	22.9681	0.190928
														Median	6.94501	10.9281	7.28785	0.765882	52.3102	3.31087	3.79291	139.246	4.82095	16.5612	8.98585	18.8003	34.8794	17.2916	2.95119	4.18242	6.36303	76.5864	122.746	15.7175	68.607	101.006	10.8119	5.56118	5.60339	4.58113	0.749599	3.03366	2.47359	5.30309	2.97433	16.2717	0.739356	22.927	0.217618
														SEM	0.961165	3.51849	1.1341	0.0771091	2.67768	0.15501	0.548027	9.06077	0.755111	1.10714	0.885539	1.53776	2.68202	1.49879	0.360108	1.2153	3.04156	5.10821	7.31411	1.64962	4.35926	6.12844	0.403626	0.223659	0.228091	0.238195	0.0560912	0.155042	0.272797	0.590762	0.180612	1.20992	0.0735961	1.82285	0.0198743
														SD	2.543	9.30904	3.00055	0.204012	7.08448	0.410118	1.44994	23.9725	1.99784	2.92921	2.34292	4.06854	7.09595	3.96542	0.952757	3.21538	8.0472	13.5151	19.3513	4.36449	11.5335	16.2143	1.06789	0.591747	0.603471	0.630204	0.148403	0.410203	0.721753	1.56301	0.477854	3.20114	0.194717	4.8228	0.0525824
														Coefficient of Variation	0.407493	0.656064	0.426676	0.256697	0.14438	0.130616	0.383186	0.165219	0.389494	0.176019	0.261557	0.192169	0.189553	0.225976	0.349018	0.624894	0.889809	0.183158	0.161972	0.283135	0.174488	0.161881	0.100346	0.113507	0.111162	0.145632	0.200434	0.143775	0.28612	0.302481	0.169977	0.194009	0.275541	0.209979	0.275405
														IQR	2.41467	7.71833	3.48506	0.226357	5.49336	0.242845	1.16668	11.9224	1.34031	1.66561	1.37111	4.62704	7.32035	1.40451	0.867987	1.77879	3.21921	11.4652	13.1028	5.02837	11.2248	11.9889	0.785307	0.783656	0.331209	0.331785	0.115142	0.220558	0.899044	1.28082	0.56561	4.25276	0.169959	2.58062	0.0808208
														Kurtosis	-0.409275	-0.857588	-1.43639	-1.25097	-0.444336	-0.0247973	-0.944632	0.191167	-0.12704	-0.445355	-0.618525	-1.38909	-0.858397	-0.371815	-0.790114	0.131402	0.215927	-1.21713	-1.02891	-1.34441	-1.27649	-1.05386	-0.452245	-1.67428	-0.337945	-0.0652154	-1.17733	-0.121695	-1.4203	-1.09356	-1.28687	-1.63636	-0.985347	-0.0732709	-1.89282
														Skewness	-1.02863	0.800789	-0.106851	0.386783	-1.06773	-1.26233	0.0557538	1.31555	1.124	0.750171	0.476845	0.755391	0.778182	0.615618	-0.855857	1.27688	1.29198	0.142032	-0.13365	-0.253524	0.156108	-0.0527517	-0.956485	-0.541066	-0.935746	-1.23611	-0.279981	-1.22472	-0.382105	0.0553794	-0.562509	-0.0981963	-0.551266	1.11591	-0.272787
														Shapiro test (W)	0.805397	0.883235	0.986129	0.973519	0.801765	0.728788	0.968915	0.732983	0.812111	0.887748	0.919348	0.770609	0.885414	0.858459	0.857323	0.760355	0.745418	0.92379	0.944963	0.975624	0.915824	0.969466	0.862003	0.842671	0.855338	0.740757	0.953312	0.731505	0.950727	0.982798	0.931874	0.966114	0.953345	0.793035	0.886425
														Shapiro test (p)	0.0463032	0.241198	0.983786	0.92258	0.0426431	0.00757827	0.890526	0.00839801	0.0538617	0.263119	0.464345	0.0207261	0.251583	0.146645	0.143235	0.0162566	0.0113608	0.49941	0.683748	0.935729	0.437663	0.894576	0.157762	0.105205	0.137443	0.0101483	0.759714	0.00809988	0.736309	0.971996	0.566951	0.869143	0.760011	0.0349302	0.25653
														Box-Cox Transformation (lambda)	3	0.1	1.2	-0.2	10	10	1	-6.8	-1.5	-1.3	0.2	-10	-2.9	-0.2	3.1	-1	0.1	0.4	1.3	1.6	0.5	1.2	8.4	10	6.1	10	1.9	10	2.1	0.9	4.6	1.2	2.4	-2.9	2.4
														N	7	7	7	7	7	7	7	7	7	7	7	7	7	7	7	7	7	7	7	7	7	7	7	7	7	7	7	7	7	7	7	7	7	7	7
													LBDE	Mean	4.66267	6.47321	10.7987	1.16005	52.8978	3.13563	5.00029	126.776	5.04869	15.3761	7.81087	17.2179	29.5586	16.4085	5.85808	3.54607	2.92714	82.7494	105.079	18.3029	74.5813	86.4656	12.0878	5.75541	6.33237	4.55969	0.994785	2.89354	2.4201	5.74803	2.68212	15.9309	1.16217	21.6751	0.26973
														90% Winsored mean	4.66267	6.47321	10.7987	1.16005	52.8978	3.13563	5.00029	126.776	5.04869	15.3761	7.81087	17.2179	29.5586	16.4085	5.85808	3.54607	2.92714	82.7494	105.079	18.3029	74.5813	86.4656	12.0878	5.75541	6.33237	4.55969		2.89354	2.4201	5.74803	2.68212	15.9309	1.16217	21.6751	0.26973
														Median	4.47267	4.95463	7.12359	1.17376	48.7429	3.44984	4.86764	118.109	5.53669	13.6454	7.91757	16.8555	26.9399	16.642	4.73186	2.71432	2.57955	68.7392	103.572	15.6316	64.0768	84.6332	11.9783	5.84907	6.12926	4.98216	0.837448	2.94299	2.29339	5.6914	2.58501	16.354	0.82166	20.98	0.283203
														SEM	1.12423	1.73271	4.6002	0.317771	3.70836	0.801347	0.99322	9.61622	0.556646	1.46059	1.13511	2.16993	2.84679	1.4693	1.75792	1.21066	0.614046	14.7672	4.89795	2.08852	14.4942	4.67136	1.37632	0.682088	0.734623	1.12511	0.253665	0.6296	0.242853	0.76682	0.320069	0.648344	0.355838	1.86288	0.0774135
														SD	2.51385	3.87446	10.2864	0.710557	8.29214	1.79187	2.22091	21.5025	1.2447	3.26599	2.53819	4.85212	6.36561	3.28546	3.93082	2.70711	1.37305	33.0204	10.9521	4.67008	32.41	10.4455	3.07755	1.5252	1.64267	2.51582	0.507331	1.40783	0.543036	1.71466	0.715697	1.44974	0.795678	4.16552	0.173102
														Coefficient of Variation	0.539145	0.598537	0.95256	0.612524	0.156758	0.571453	0.444155	0.16961	0.246539	0.212407	0.324956	0.281807	0.215356	0.200229	0.671008	0.763412	0.469075	0.399041	0.104228	0.255155	0.43456	0.120805	0.2546	0.265002	0.259408	0.551753	0.50999	0.486543	0.224385	0.298304	0.26684	0.0910017	0.684648	0.19218	0.64176
														IQR	1.88667	3.90672	4.05625	1.24679	6.37409	1.42248	2.32957	24.7676	2.1984	6.03403	4.65381	5.57665	9.17756	6.29522	5.49963	4.20775	0.640268	18.7681	10.3861	6.28132	18.751	14.6213	3.82406	1.55537	1.49863	1.1428	0.35042	1.0249	0.543202	1.19355	0.513395	2.16557	0.858274	7.48216	0.282862
														Kurtosis	-1.53157	-1.66918	-1.02165	-2.15599	-1.26428	-1.64062	-1.7752	-1.76859	-2.18766	-2.23825	-2.17117	-1.76586	-1.99884	-2.19579	-2.02139	-2.04665	-1.21074	-1.11557	-1.62237	-1.94513	-1.1558	-1.88716	-1.79521	-1.76187	-1.68274	-1.49147	-1.76686	-1.55674	-1.78315	-1.46	-1.31965	-2.07679	-1.64812	-2.17849	-2.08682
														Skewness	-0.462672	0.493884	0.990348	0.00300611	0.834594	-0.155609	0.0982718	0.457283	-0.233054	0.262714	-0.00353314	0.304253	0.340896	-0.0414365	0.180763	0.27121	0.793153	0.926191	0.406286	0.430803	0.881771	0.313937	-0.29351	-0.0644277	-0.270977	-0.141503	0.602312	-0.296501	-0.197575	-0.547119	0.722869	-0.0511891	0.560797	0.0898995	0.03971
														Shapiro test (W)	0.921104	0.920151	0.709518	0.899596	0.769393	0.985862	0.99656	0.912925	0.83947	0.770765	0.873382	0.963897	0.892721	0.849358	0.944039	0.899491	0.845699	0.748216	0.960236	0.843667	0.791381	0.923176	0.930723	0.998146	0.958505	0.956843	0.847608	0.974178	0.942352	0.903061	0.856097	0.91306	0.884661	0.87853	0.913757
														Shapiro test (p)	0.537088	0.530916	0.0120121	0.407656	0.0445646	0.963305	0.996865	0.485368	0.163463	0.0458218	0.280389	0.834825	0.370972	0.192499	0.694619	0.407079	0.181302	0.0286498	0.809622	0.175316	0.0688053	0.55063	0.60131	0.998944	0.797537	0.785849	0.218508	0.901331	0.682612	0.427034	0.21457	0.486197	0.33097	0.302703	0.490492
														Box-Cox Transformation (lambda)	1.9	-0.2	-1.3	1	-8.8	1.2	0.8	-4.4	6.6	-10	2.1	-0.5	-4.3	2.2	0.4	0	-1.1	-4.7	-3.8	-8.6	-2.8	-2.6	2.1	1.3	2.2	1.2	-1.3	1.6	2	3.1	-2.9	4.7	-0.6	-2.1	1.3
														N	5	5	5	5	5	5	5	5	5	5	5	5	5	5	5	5	5	5	5	5	5	5	5	5	5	5	4	5	5	5	5	5	5	5	5
													LBDN	Mean	7.26808	12.5079	8.13548	0.984277	38.3601	2.44134	4.01311	153.96	6.26734	19.0293	12.4715	23.4925	42.2715	20.6711	3.33207	6.07343	6.43448	69.1602	111.257	15.5371	60.6507	92.2365	9.20469	4.31365	4.89105	3.59313	0.588927	2.40945	2.78047	5.72904	2.91841	16.102	0.786026	26.7134	0.207083
														90% Winsored mean	7.26808	12.5079	8.13548	0.984277	38.3601	2.44134	4.01311	153.96	6.26734	19.0293	12.4715	23.4925	42.2715	20.6711	3.33207	6.07343	6.43448	69.1602	111.257	15.5371	60.6507	92.2365	9.20469	4.31365	4.89105	3.59313	0.588927	2.40945	2.78047	5.72904	2.91841	16.102	0.786026	26.7134	0.207083
														Median	7.89621	8.15482	3.99918	0.67547	32.0538	1.8346	2.92768	151.63	5.96385	19.6256	11.0546	22.6765	40.5113	20.4546	2.45867	3.77473	4.45469	71.2467	112.174	15.4314	62.3719	92.5648	8.06122	3.68499	4.47023	2.92497	0.523371	1.97531	2.84138	5.78505	2.99211	16.1741	0.534698	27.931	0.131087
														SEM	0.926272	3.85388	3.37306	0.361669	7.41382	0.517672	1.31808	5.13175	0.696937	0.85093	1.65212	1.28959	2.30408	0.741967	0.994648	2.17013	1.83783	4.3727	6.47629	1.32842	4.17744	6.19315	1.80579	0.878157	0.93387	0.760635	0.126449	0.495309	0.218686	0.265299	0.305779	1.07148	0.273891	1.55372	0.0794098
														SD	2.61989	10.9004	9.54045	1.02295	20.9695	1.4642	3.7281	14.5148	1.97124	2.40679	4.6729	3.64751	6.51693	2.0986	2.81329	6.13805	5.19817	12.3679	18.3177	3.75733	11.8156	17.5169	5.10755	2.4838	2.64138	2.1514	0.357652	1.40094	0.618537	0.750379	0.864872	3.0306	0.77468	4.39459	0.224605
														Coefficient of Variation	0.360466	0.871483	1.1727	1.03929	0.546648	0.599752	0.92898	0.0942764	0.314525	0.126478	0.374687	0.155263	0.154168	0.101523	0.844305	1.01064	0.807861	0.178829	0.164643	0.24183	0.194814	0.189912	0.554885	0.575801	0.540044	0.598754	0.607294	0.581437	0.222458	0.130978	0.29635	0.188213	0.985565	0.164509	1.08461
														IQR	0.547602	8.4091	5.89472	0.140866	15.8641	1.86246	2.43626	22.7763	2.08294	4.19356	1.53686	3.85223	5.35831	3.36253	2.81956	4.19776	3.82657	20.4788	22.1743	3.27521	19.0815	23.3392	4.52928	1.93462	2.65772	1.7538	0.290667	1.38745	0.510657	0.701588	0.692191	2.83993	0.67515	7.34686	0.0865955
														Kurtosis	1.02235	-0.658892	0.493582	1.47736	-0.330237	-0.972613	0.18589	-1.77362	-0.64308	-1.82727	1.09587	-0.794332	-0.591532	-1.70299	-1.41539	0.412438	-1.28942	-1.93561	-1.49496	-1.18216	-1.84946	-1.68755	-0.287373	-0.0116329	-0.573413	-0.340474	-0.481608	-0.558422	-1.00295	-1.18696	-0.742116	-0.676495	-0.764984	-1.82541	1.14916
														Skewness	-1.53156	0.988817	1.39538	1.75298	0.93682	0.747315	1.24798	0.155056	0.705189	-0.232304	1.57801	0.679625	0.784205	0.00189042	0.640403	1.32822	0.814215	-0.151641	-0.247159	0.116638	-0.194602	-0.18805	0.89644	1.03612	0.75301	0.967002	0.90664	0.859852	-0.273425	-0.350852	0.168106	-0.605032	0.932437	-0.228283	1.61965
														Shapiro test (W)	0.693384	0.811416	0.722152	0.574701	0.886241	0.8691	0.79153	0.94132	0.934729	0.902682	0.684773	0.927309	0.914188	0.952615	0.834784	0.772875	0.755517	0.893651	0.964187	0.972924	0.910306	0.934311	0.895328	0.862309	0.926989	0.874137	0.874868	0.89448	0.97546	0.963155	0.956298	0.934799	0.821706	0.910236	0.665639
														Shapiro test (p)	0.00189553	0.0378764	0.00400016	8.02251e-05	0.215825	0.147703	0.0232159	0.624112	0.56007	0.305389	0.00151332	0.491911	0.384497	0.737547	0.0665515	0.0145701	0.00939829	0.252959	0.848906	0.919917	0.356227	0.556114	0.26208	0.126595	0.489081	0.165379	0.168094	0.257436	0.937069	0.839557	0.774193	0.560737	0.0486295	0.355727	0.000915124
														Box-Cox Transformation (lambda)	3.7	-0.1	-0.4	-0.5	-0.1	-0.5	-0.2	-1.6	-0.5	5	-2.2	-2.4	-2.3	0.6	0.2	0	-0.4	2.5	2.3	0.7	1.7	2.5	0	-0.1	0.1	-0.2	-0.2	-0.2	1.7	2.9	0.8	3.1	-0.1	4.1	-0.2
														N	8	8	8	8	8	8	8	8	8	8	8	8	8	8	8	8	8	8	8	8	8	8	8	8	8	8	8	8	8	8	8	8	8	8	8
													COMPARISONS	ANALYSIS	AC	BA	Cer	ChoE	DAPC	DAPE	DG	FA	FA.16.1	FA.18.1	FA.18.2	FA_omega_3	FA_omega_6	FA_omega_9	FAA	FBA	GCBA	LPC	LPE	LPI	MAPC_total	MAPE_total	MEMAPC	MEMAPC.O_plasmanyles	MEMAPC.P_plasmenyles	MEMAPE	MEMAPE.O_plasmanyles	MEMAPE.P_plasmenyles	MEPC.O_plasmanyles	MEPC.P_plasmenyles	MEPE.O_plasmanyles	MEPE.P_plasmenyles	MG	MUFA	MUSat.ChoE
														Class	Acylcarnitines	Bile Acids	Sphingolipids	Sterols	Glycerophospholipids	Glycerophospholipids	Glycerolipids		Fatty acids	Fatty acids	Fatty acids	Fatty acids	Fatty acids	Fatty acids	Fatty amides	Bile Acids	Bile Acids	Glycerophospholipids	Glycerophospholipids	Glycerophospholipids	Glycerophospholipids	Glycerophospholipids	Glycerophospholipids	Glycerophospholipids	Glycerophospholipids	Glycerophospholipids	Glycerophospholipids	Glycerophospholipids	Glycerophospholipids	Glycerophospholipids	Glycerophospholipids	Glycerophospholipids	Glycerolipids	Fatty acids	Sterols
														Common name									FA with 16:1 FA chains	FA with 18:1 FA chains	FA with 18:2 FA chains
														Individual notation	Acylcarnitines	Bile Acids	Ceramides	Cholesteryl Esters	Diacylglycerophosphocholine	Diacylglycerophosphoethanolamine	Diacylglycerols		FA 16:1	FA 18:1	FA 18:2	Fatty acids omega 3	Fatty acids omega 6	Fatty acids omega 9	Primary fatty amides	Free bile acids	Glycine-conjugated bile acids	Lysophosphatidylcholines	Lysophosphatidylethanolamines	Lysophosphatidylinositols	Monoacylglycerophosphocholine	Monoacylglycerophosphoethanolamine	1-ether, 2-acylglycerophosphocholines	1-ether, 2-acylglycerophosphocholines O_plasmanyles	1-ether, 2-acylglycerophosphocholines P_plasmenyles	1-ether, 2-acylglycerophosphoethanolamine	1-ether, 2-acylglycerophosphoethanolamine O_plasmanyles	1-ether, 2-acylglycerophosphoethanolamine P_plasmenyles	1-Monoetherglycerophosphocholine O_plasmanyles	1-Monoetherglycerophosphocholine P_plasmenyles	1-Monoetherglycerophosphoethanolamine O_plasmanyles	1-Monoetherglycerophosphoethanolamine P_plasmenyles	Total Monoacylglycerols	Monounsaturated fatty acids	Monounsaturated Cholesteryl Esters
													<10 years duration vs. Control	Diff mean	-0.694615	-3.31375	2.49624	0.383138	10.7373	0.330085	1.8915	27.5789	1.61522	2.80524	0.932714	1.13293	4.4027	2.54228	1.43811	-2.15892	-1.15482	2.74113	-4.94455	-2.54147	3.71873	-3.19094	2.5041	1.12732	1.37678	0.751158	0.0794722	0.541126	-0.520063	-0.457533	-0.37019	-1.38342	0.271381	4.69845	0.0852235
														Effect size (Glass's Delta)	-0.163291	-0.427877	0.711605	1.64246	0.677099	0.318092	1.52032	0.849605	1.22131	0.692243	0.326764	0.348807	0.6966	0.60459	1.35697	-0.316853	-0.384303	0.153552	-0.150392	-0.772734	0.22853	-0.112604	0.736757	0.691163	0.774735	0.491695	0.273443	0.544949	-0.531132	-0.270087	-0.517166	-0.329065	1.03216	0.831144	1.36968
														F test to compare two variances (F)	0.301636	0.180091	0.741476	3.08598	0.517577	0.655861	1.42767	0.29197	2.40035	0.721291	0.838592	0.841105	0.65422	0.883975	1.09593	0.0857005	0.316082	0.365915	0.205265	1.75067	0.342086	0.180952	0.517151	0.533066	0.544191	0.482066	0.610106	0.454759	0.558679	0.633922	0.576981	0.589074	0.935362	0.797524	2.40936
														F test to compare two variances (p)	0.105858	0.0242772	0.683989	0.113204	0.366342	0.563352	0.60499	0.0971868	0.214001	0.655911	0.814603	0.81787	0.561008	0.872619	0.886122	0.00205983	0.119451	0.171652	0.0360743	0.421227	0.145717	0.0246361	0.365748	0.388047	0.403742	0.317433	0.497825	0.280885	0.424291	0.531969	0.450384	0.467682	0.935697	0.760367	0.212111
														Student's t-test (t)	-0.433741	-1.23512	1.65254	2.53937	1.67615	0.756244	3.01899	2.26444	2.06371	1.61634	0.739832	0.789233	1.65689	1.35331	2.88887	-0.957428	-1.01567	0.398981	-0.429155	-1.44572	0.598605	-0.324915	1.82407	1.70296	1.9025	1.23056	0.658609	1.37557	-1.29866	-0.646107	-1.2577	-0.797426	2.2814	1.9018	2.31147
														Student's t-test (p)	0.66993	0.23967	0.116773	0.0211674	0.112001	0.459855	0.00773489	0.0369103	0.0546566	0.124426	0.469496	0.440845	0.115881	0.193679	0.0102004	0.35951	0.324024	0.694875	0.674933	0.16644	0.557329	0.750654	0.08577	0.106788	0.0741854	0.235243	0.518968	0.186809	0.2114	0.526837	0.225504	0.436201	0.0356862	0.0742822	0.0336078
														Student's t-test (power)	0.0630125	0.142218	0.309472	0.920218	0.28508	0.100247	0.876382	0.414867	0.707398	0.295669	0.103084	0.110663	0.29875	0.237137	0.794816	0.0998486	0.123981	0.061497	0.0610259	0.354811	0.0756535	0.0561643	0.327821	0.294908	0.356336	0.172679	0.0869219	0.201448	0.193697	0.0860064	0.186065	0.103851	0.563056	0.400199	0.802125
														Wilcoxon rank-sum test (W)	49	36	67	74	65	57	77	69	68	65	57	53	65	62	74	45	30	46	38	31	48	40	64	63	65	61	53	64	34	40	28	36	71	68	74
														Wilcoxon rank-sum test (p)	0.780186	0.496698	0.0788932	0.0172119	0.112754	0.356232	0.00762086	0.0534759	0.0652536	0.112754	0.356232	0.548962	0.112754	0.182316	0.0172119	1	0.242807	0.968239	0.60378	0.277512	0.842105	0.719695	0.1333	0.156401	0.112754	0.211024	0.548962	0.1333	0.400182	0.719695	0.182316	0.496698	0.0349867	0.0652536	0.0172119
														fold change	0.897762	0.697343	1.67147	1.85745	1.34567	1.14031	2.15097	1.2392	1.41261	1.19262	1.11035	1.05842	1.14028	1.16195	2.13662	0.629218	0.774723	1.04005	0.956274	0.861929	1.06172	0.965944	1.37502	1.34877	1.39964	1.24654	1.14632	1.27556	0.812269	0.91559	0.869772	0.916361	1.84804	1.24321	1.96742
														log2(fold change)	-0.155595	-0.520059	0.741119	0.893321	0.428322	0.189425	1.10498	0.309404	0.498364	0.254137	0.151018	0.0819061	0.189391	0.216543	1.09533	-0.668369	-0.368247	0.0566545	-0.0645041	-0.21436	0.0864054	-0.0499883	0.459453	0.431649	0.485061	0.317928	0.197004	0.351127	-0.29997	-0.127227	-0.201291	-0.126013	0.885992	0.314064	0.976307
														robust fold change	1.02314	0.959292	2.92884	1.61363	1.37081	1.38115	3.0023	1.28862	1.31103	1.24474	1.175	0.991263	1.10202	1.28797	3.05573	0.893651	0.750635	1.03394	0.945875	0.852628	1.03654	0.970016	1.40659	1.28798	1.48168	1.23786	1.05269	1.37958	0.930867	1.16974	0.847911	0.901243	2.2947	1.25059	1.78032
														log2(robust fold change)	0.032999	-0.0599585	1.55033	0.690314	0.455024	0.465869	1.58607	0.365823	0.390704	0.315846	0.232658	-0.0126607	0.140149	0.365103	1.61152	-0.162216	-0.413816	0.0481594	-0.0802787	-0.230012	0.0517733	-0.0439201	0.492201	0.365113	0.567232	0.307849	0.0740785	0.464229	-0.103353	0.226192	-0.238016	-0.150011	1.1983	0.32261	0.832136
														fold change - bootsrap resampling method	0.928073	0.727659	1.81782	1.9309	1.39818	1.16595	2.31526	1.2481	1.43251	1.19717	1.1167	1.06276	1.14944	1.16372	2.31566	0.732664	0.820967	1.04918	0.957763	0.864311	1.07368	0.97553	1.39477	1.39662	1.44571	1.28444	1.21521	1.32426	0.819796	0.925932	0.877217	0.925796	2.01689	1.24857	2.05342
														log2(fold change) - bootstrap resampling method	-0.10769	-0.458666	0.862212	0.949274	0.483554	0.221507	1.21117	0.319735	0.518549	0.259629	0.159244	0.087821	0.200928	0.218739	1.21142	-0.448777	-0.284605	0.0692651	-0.0622588	-0.210377	0.102559	-0.035742	0.48003	0.481942	0.531781	0.361142	0.281204	0.40519	-0.286663	-0.111021	-0.188994	-0.111233	1.01214	0.320272	1.03803
														95% lower confidence interval	-0.933178	-1.3082	-0.178379	0.246148	-0.0907856	-0.326275	0.285519	0.0175745	0.0356475	-0.0835562	-0.309474	-0.127321	-0.0389181	-0.138672	0.257492	-1.72798	-1.06134	-0.196663	-0.383767	-0.572104	-0.177732	-0.364623	-0.0735078	-0.0664407	-0.018905	-0.238524	-0.39066	-0.159934	-0.767995	-0.559066	-0.517075	-0.443251	0.12753	-0.0185136	0.119827
														95% upper confidence interval	0.595675	0.275533	1.83413	1.62571	1.07918	0.80485	2.0251	0.598102	0.981631	0.591748	0.570318	0.311946	0.44176	0.537245	2.08252	0.710276	0.458304	0.382647	0.266448	0.0909497	0.42613	0.300886	1.01659	1.10189	1.11001	0.948926	0.863155	0.969922	0.17416	0.28259	0.111273	0.211072	1.93296	0.66014	1.91048
													ROC Analysis	AUC	0.544444	0.6	0.744444	0.822222	0.722222	0.633333	0.855556	0.766667	0.755556	0.722222	0.633333	0.588889	0.722222	0.688889	0.822222	0.5	0.666667	0.511111	0.577778	0.655556	0.533333	0.555556	0.711111	0.7	0.722222	0.677778	0.588889	0.711111	0.622222	0.555556	0.688889	0.6	0.788889	0.755556	0.822222
														AUC (se)	0.135644	0.133274	0.116939	0.100901	0.120494	0.130854	0.091965	0.112956	0.115003	0.120494	0.130854	0.133912	0.120494	0.125076	0.100901	0.136083	0.127657	0.136093	0.134468	0.128811	0.135874	0.135333	0.122118	0.123645	0.120494	0.126412	0.133912	0.122118	0.131746	0.135333	0.125076	0.133274	0.108515	0.115003	0.100901
														AUC(p)	0.434933	0.353768	0.14797	0.0551632	0.17823	0.305211	0.0266118	0.118921	0.133266	0.17823	0.305211	0.369985	0.17823	0.225095	0.0551632	0.5	0.256945	0.483719	0.386212	0.272984	0.451187	0.418686	0.193692	0.209325	0.17823	0.240976	0.369985	0.193692	0.321375	0.418686	0.225095	0.353768	0.0915771	0.133266	0.0551632
														Sensitivity	0.888889	0.3	1	0.888889	1	0.444444	1	0.888889	0.666667	1	0.666667	1	0.777778	0.888889	0.888889	0.5	0.6	1	0.4	0.7	0.666667	0.3	0.555556	1	0.555556	0.666667	0.444444	0.666667	0.4	0.3	0.5	0.7	0.777778	1	1
														Specificity	0.4	1	0.5	0.8	0.4	0.9	0.6	0.7	0.8	0.5	0.7	0.3	0.7	0.5	0.7	0.777778	0.888889	0.2	1	0.666667	0.6	1	0.9	0.4	0.9	0.8	0.8	0.8	0.888889	1	1	0.666667	0.8	0.5	0.6
														Positive predictive value	0.571429	1	0.642857	0.8	0.6	0.8	0.692308	0.727273	0.75	0.642857	0.666667	0.5625	0.7	0.615385	0.727273	0.714286	0.857143	0.529412	1	0.7	0.6	1	0.833333	0.6	0.833333	0.75	0.666667	0.75	0.8	1	1	0.7	0.777778	0.642857	0.692308
														Negative predictive value	0.8	0.5625	1	0.888889	1	0.642857	1	0.875	0.727273	1	0.7	1	0.777778	0.833333	0.875	0.583333	0.666667	1	0.6	0.666667	0.666667	0.5625	0.692308	1	0.692308	0.727273	0.615385	0.727273	0.571429	0.5625	0.642857	0.666667	0.8	1	1
														Precision	0.571429	1	0.642857	0.8	0.6	0.8	0.692308	0.727273	0.75	0.642857	0.666667	0.5625	0.7	0.615385	0.727273	0.714286	0.857143	0.529412	1	0.7	0.6	1	0.833333	0.6	0.833333	0.75	0.666667	0.75	0.8	1	1	0.7	0.777778	0.642857	0.692308
														Recall	0.888889	0.3	1	0.888889	1	0.444444	1	0.888889	0.666667	1	0.666667	1	0.777778	0.888889	0.888889	0.5	0.6	1	0.4	0.7	0.666667	0.3	0.555556	1	0.555556	0.666667	0.444444	0.666667	0.4	0.3	0.5	0.7	0.777778	1	1
														Youden Index	0.288889	0.3	0.5	0.688889	0.4	0.344444	0.6	0.588889	0.466667	0.5	0.366667	0.3	0.477778	0.388889	0.588889	0.277778	0.488889	0.2	0.4	0.366667	0.266667	0.3	0.455556	0.4	0.455556	0.466667	0.244444	0.466667	0.288889	0.3	0.5	0.366667	0.577778	0.5	0.6
														Cutoff	4.44476	13.0163	2.1942	0.578861	23.4698	3.31087	1.44933	126.795	4.85449	12.6035	9.50406	16.8555	34.0297	13.1844	1.78074	4.02229	5.27471	54.9327	122.923	17.6247	64.0768	111.386	10.1965	2.37118	5.47537	3.93013	0.749599	2.55906	3.61725	6.73654	3.28024	15.4833	0.384683	17.2532	0.0883332
													≥10 years duration vs. Control	Diff mean	-0.407992	3.87277	6.49878	0.622982	17.9058	0.651452	3.06385	29.7315	1.67797	2.64448	2.19018	2.19545	7.33607	3.03641	3.34615	0.483109	3.38966	8.18783	3.15022	-1.959	7.48492	2.37475	4.77175	2.27171	2.50004	1.28531	0.283822	0.869977	0.116141	0.586769	0.265113	0.510359	0.745738	4.92687	0.164811
														Effect size (Glass's Delta)	-0.0959116	0.500059	1.85261	2.67064	1.12915	0.627782	2.46263	0.915918	1.26875	0.652573	0.767301	0.675937	1.16072	0.722101	3.15737	0.070903	1.12802	0.458662	0.0958165	-0.595633	0.459978	0.0838014	1.40395	1.39279	1.40681	0.84134	0.976556	0.876123	0.118613	0.346377	0.370371	0.121396	2.83633	0.871551	2.64879
														F test to compare two variances (F)	0.491535	2.09174	8.16328	15.3671	1.2439	2.32429	7.096	0.623829	1.73497	0.519242	2.81541	3.13972	2.52124	0.610943	11.1906	0.66419	6.30472	1.88849	0.33341	1.63737	2.18261	0.42547	1.55954	1.64271	1.52674	2.27778	2.14415	1.98537	0.120882	0.414067	0.871443	0.193532	8.66986	0.729039	10.4107
														F test to compare two variances (p)	0.283729	0.281855	0.0041532	0.000347933	0.753003	0.219984	0.00696363	0.472373	0.420484	0.32164	0.134747	0.0997805	0.179769	0.453416	0.00123844	0.531948	0.010648	0.352984	0.102074	0.470949	0.255525	0.19934	0.516043	0.468023	0.536457	0.230971	0.271266	0.316774	0.00277003	0.185845	0.827433	0.0170424	0.00331226	0.62723	0.00164234
														Student's t-test (t)	-0.2565	0.91206	2.01883	2.18274	2.43285	1.10295	2.85295	2.34073	2.46577	1.72808	1.25582	1.06095	1.9797	1.85326	2.987	0.178848	1.37486	0.866507	0.272176	-1.17964	0.826497	0.229631	2.82414	2.7555	2.84897	1.48893	1.74159	1.62715	0.356034	0.953242	0.877884	0.354006	3.0096	2.15422	2.58937
														Student's t-test (p)	0.800322	0.373165	0.0652682	0.0507518	0.0250311	0.283824	0.0135855	0.0303056	0.0233636	0.100192	0.224407	0.302015	0.06241	0.0794402	0.0113983	0.859951	0.191825	0.397023	0.788422	0.252703	0.418781	0.820833	0.0108378	0.0125839	0.0102654	0.152919	0.0986435	0.120176	0.728569	0.352438	0.390973	0.729422	0.0104617	0.0442693	0.0235852
														Student's t-test (power)	0.0550017	0.192565	0.980178	0.999934	0.688682	0.276253	0.999629	0.511958	0.786547	0.294442	0.385093	0.312089	0.712433	0.348257	0.999999	0.0527298	0.687811	0.169415	0.0549918	0.253549	0.170119	0.0538158	0.861523	0.856118	0.862888	0.447618	0.542434	0.477557	0.0576613	0.117113	0.126989	0.0580267	0.999985	0.473611	0.99992
														Wilcoxon rank-sum test (W)	61	68	86	90	86	68	91	83	84	78	72	70	81	79	88	62	66	62	58	38	57	56	93	91	93	73	71	74	64	72	66	59	94	80	95
														Wilcoxon rank-sum test (p)	0.704504	0.386679	0.0294798	0.0127184	0.0294798	0.386679	0.0100931	0.0513444	0.0429637	0.114466	0.251205	0.314372	0.0720013	0.0986176	0.0196645	0.653903	0.467855	0.653903	0.863267	0.251205	0.91769	0.972539	0.00619195	0.0100931	0.00619195	0.223024	0.123005	0.197116	0.557264	0.251205	0.467855	0.809405	0.00478572	0.0845213	0.00365166
														fold change	0.939949	1.35371	2.74813	2.39421	1.57645	1.27691	2.86434	1.25787	1.42864	1.18158	1.25913	1.1132	1.23375	1.19342	3.64465	1.08297	1.66124	1.11963	1.02786	0.893573	1.12423	1.02534	1.71463	1.70283	1.7257	1.42185	1.52254	1.44302	1.04192	1.10825	1.09326	1.03086	3.33035	1.25503	2.87087
														log2(fold change)	-0.0893457	0.436924	1.45845	1.25955	0.656678	0.352659	1.5182	0.330978	0.514642	0.240722	0.332424	0.154714	0.303048	0.255105	1.86578	0.114995	0.732259	0.163027	0.0396414	-0.162343	0.168938	0.0361093	0.777896	0.767933	0.787182	0.507772	0.606482	0.529088	0.0592503	0.148287	0.128641	0.043842	1.73567	0.327721	1.52149
														robust fold change	1.26334	1.34047	2.28174	1.75196	1.58086	1.39941	3.14337	1.2711	1.4073	1.21989	1.09422	1.10933	1.23133	1.2062	3.70373	1.4552	1.12335	1.08307	1.04704	0.831488	1.08234	1.06196	1.50724	1.58395	1.55976	1.46039	1.41734	1.46392	1.26595	1.20628	1.03055	1.01864	2.67905	1.24965	2.69309
														log2(robust fold change)	0.337243	0.422736	1.19013	0.808969	0.660711	0.484819	1.65231	0.346075	0.49293	0.286754	0.129908	0.149687	0.300218	0.270473	1.88898	0.541218	0.167808	0.115122	0.0663222	-0.266233	0.114148	0.0867241	0.591907	0.663526	0.641328	0.546354	0.503187	0.549835	0.340217	0.270561	0.0434173	0.0266438	1.42172	0.321519	1.42926
														fold change - bootsrap resampling method	0.979387	1.42642	3.07599	2.50423	1.62031	1.31463	3.02615	1.26499	1.44234	1.19737	1.29297	1.11863	1.23196	1.20138	4.03859	1.2264	1.74208	1.12824	1.03232	0.897088	1.13808	1.04016	1.7539	1.77522	1.79931	1.46937	1.57842	1.48716	1.06366	1.12627	1.0979	1.03948	3.58134	1.26798	3.08762
														log2(fold change) - bootstrap resampling method	-0.0300494	0.512404	1.62105	1.32437	0.696268	0.394657	1.59748	0.339127	0.528407	0.259874	0.370688	0.161732	0.30095	0.264697	2.01385	0.294424	0.800813	0.174073	0.0458929	-0.156678	0.186603	0.0568123	0.810566	0.827998	0.847444	0.555194	0.65848	0.572555	0.0890306	0.171555	0.134747	0.0558569	1.8405	0.342536	1.6265
														95% lower confidence interval	-0.805294	-0.632577	0.18183	0.339547	0.102312	-0.281665	0.507586	0.0216074	0.0764828	-0.0355419	-0.16352	-0.132565	-0.025939	-0.034259	0.801095	-1.23956	-0.346884	-0.17033	-0.26004	-0.423456	-0.21491	-0.283699	0.189562	0.24397	0.2426	-0.175185	-0.082385	-0.172479	-0.26432	-0.158002	-0.167791	-0.197499	0.684059	0.0167835	0.540615
														95% upper confidence interval	0.615294	1.42359	2.72585	2.1903	1.34391	1.02366	2.45318	0.660353	0.966623	0.545491	0.878481	0.443064	0.599678	0.542224	2.99864	1.48709	1.71552	0.562229	0.395029	0.132562	0.596598	0.413896	1.44512	1.42826	1.47084	1.17861	1.34488	1.25807	0.440805	0.484434	0.432926	0.318708	2.79754	0.674521	2.5387
													ROC Analysis	AUC	0.554545	0.618182	0.781818	0.818182	0.781818	0.618182	0.827273	0.754545	0.763636	0.709091	0.654545	0.636364	0.736364	0.718182	0.8	0.563636	0.6	0.563636	0.527273	0.654545	0.518182	0.509091	0.845455	0.827273	0.845455	0.663636	0.71	0.672727	0.581818	0.654545	0.6	0.536364	0.854545	0.727273	0.863636
														AUC (se)	0.127969	0.124308	0.102234	0.0943929	0.102234	0.124308	0.0922244	0.107325	0.105698	0.114471	0.121047	0.122786	0.110376	0.113168	0.0984732	0.127602	0.125615	0.127602	0.128764	0.121047	0.128927	0.129038	0.0876096	0.0922244	0.0876096	0.120094	0.117979	0.119085	0.126713	0.121047	0.125615	0.12855	0.0851525	0.111804	0.0825873
														AUC(p)	0.415617	0.317265	0.084056	0.0459545	0.084056	0.317265	0.0380045	0.117838	0.106177	0.180545	0.261616	0.289348	0.142147	0.167531	0.0638472	0.401543	0.3453	0.401543	0.45783	0.261616	0.471893	0.48595	0.0243301	0.0380045	0.0243301	0.247846	0.186736	0.234157	0.373405	0.261616	0.3453	0.443762	0.0186792	0.154721	0.0138493
														Sensitivity	0.545455	0.363636	0.727273	0.909091	0.727273	0.454545	0.727273	0.818182	0.727273	1	0.636364	0.454545	0.636364	1	0.727273	0.636364	0.272727	0.545455	1	0.7	0.545455	0.454545	0.909091	0.727273	0.818182	0.636364	0.7	0.545455	1	0.909091	0.818182	1	0.909091	0.909091	0.909091
														Specificity	0.7	0.9	0.8	0.7	0.9	0.9	0.9	0.7	0.8	0.5	0.7	0.9	0.9	0.5	0.9	0.6	1	0.7	0.2	0.636364	0.7	0.7	0.8	0.9	0.9	0.8	0.8	0.9	0.5	0.6	0.5	0.3	0.8	0.6	0.8
														Positive predictive value	0.666667	0.8	0.8	0.769231	0.888889	0.833333	0.888889	0.75	0.8	0.6875	0.7	0.833333	0.875	0.6875	0.888889	0.636364	1	0.666667	0.578947	0.636364	0.666667	0.625	0.833333	0.888889	0.9	0.777778	0.777778	0.857143	0.6875	0.714286	0.642857	0.611111	0.833333	0.714286	0.833333
														Negative predictive value	0.583333	0.5625	0.727273	0.875	0.75	0.6	0.75	0.777778	0.727273	1	0.636364	0.6	0.692308	1	0.75	0.6	0.555556	0.583333	1	0.7	0.583333	0.538462	0.888889	0.75	0.818182	0.666667	0.727273	0.642857	1	0.857143	0.714286	1	0.888889	0.857143	0.888889
														Precision	0.666667	0.8	0.8	0.769231	0.888889	0.833333	0.888889	0.75	0.8	0.6875	0.7	0.833333	0.875	0.6875	0.888889	0.636364	1	0.666667	0.578947	0.636364	0.666667	0.625	0.833333	0.888889	0.9	0.777778	0.777778	0.857143	0.6875	0.714286	0.642857	0.611111	0.833333	0.714286	0.833333
														Recall	0.545455	0.363636	0.727273	0.909091	0.727273	0.454545	0.727273	0.818182	0.727273	1	0.636364	0.454545	0.636364	1	0.727273	0.636364	0.272727	0.545455	1	0.7	0.545455	0.454545	0.909091	0.727273	0.818182	0.636364	0.7	0.545455	1	0.909091	0.818182	1	0.909091	0.909091	0.909091
														Youden Index	0.245455	0.263636	0.527273	0.609091	0.627273	0.354545	0.627273	0.518182	0.527273	0.5	0.336364	0.354545	0.536364	0.5	0.627273	0.236364	0.272727	0.245455	0.2	0.336364	0.245455	0.154545	0.709091	0.627273	0.718182	0.436364	0.5	0.445455	0.5	0.509091	0.318182	0.3	0.709091	0.509091	0.709091
														Cutoff	7.81786	20.667	4.80173	0.514414	47.5242	3.43298	3.09219	128.407	4.82095	12.7785	8.98585	23.781	38.3683	12.9557	2.85949	4.18242	14.5388	76.8256	91.816	17.6247	67.5676	103.307	8.49341	4.97812	4.75381	4.08449	0.636059	3.0462	2.28888	5.00705	2.58501	14.5699	0.351538	20.3015	0.105358
													LBDL vs. Control	Diff mean	-0.553477	3.24037	3.31484	0.34792	18.0058	0.787305	2.14052	29.7967	1.21468	2.07801	0.505429	1.77743	6.0507	1.84964	1.46457	-0.677128	3.9175	5.34824	6.3926	-2.99201	5.84898	6.46434	3.96483	1.98106	1.98377	1.28055	0.197255	0.889339	-0.247705	-0.253041	-0.0313278	-0.0404124	0.386661	3.64918	0.102834
														Effect size (Glass's Delta)	-0.130112	0.418402	0.944963	1.49149	1.13546	0.758699	1.72048	0.917926	0.918447	0.512785	0.177071	0.547238	0.957348	0.439872	1.38194	-0.0993781	1.30367	0.299595	0.194436	-0.909722	0.359443	0.228117	1.16653	1.21459	1.1163	0.838227	0.678702	0.895622	-0.252977	-0.149373	-0.0437659	-0.00961263	1.47062	0.64553	1.65272
														F test to compare two variances (F)	0.357382	1.4448	0.731658	0.764871	0.199587	0.156196	1.3582	0.545389	2.28195	0.522492	0.67373	1.56908	1.26052	0.889315	0.808206	0.222693	7.17147	0.573171	0.346432	1.76099	0.502368	0.327388	0.0987192	0.131625	0.115316	0.170173	0.26073	0.170653	0.543338	0.851308	0.445659	0.579779	0.548463	0.727849	0.714171
														F test to compare two variances (p)	0.223268	0.59449	0.726412	0.769013	0.0630646	0.0348559	0.652052	0.474322	0.256224	0.44262	0.650023	0.521394	0.724236	0.919544	0.823126	0.0813437	0.00982028	0.51278	0.209964	0.427434	0.414827	0.187425	0.0107023	0.0226561	0.0161075	0.0430326	0.115855	0.0433286	0.47148	0.875177	0.33745	0.521912	0.478579	0.721467	0.703616
														Student's t-test (t)	-0.306311	0.782277	2.02953	3.17974	2.79444	2.16936	3.26511	2.05927	1.51527	1.15688	0.385335	1.00223	1.84871	0.913028	2.9184	-0.24293	1.22939	0.667593	0.459097	-1.61632	0.81499	0.541422	3.45342	3.52384	3.27089	2.37743	1.64107	2.53952	-0.567813	-0.312545	-0.100669	-0.0213859	3.29671	1.38761	3.56359
														Student's t-test (p)	0.763578	0.446226	0.0605339	0.00621636	0.0136116	0.0499361	0.00521916	0.0572668	0.15049	0.265415	0.705399	0.332127	0.0843077	0.37567	0.0105918	0.81135	0.257672	0.514534	0.652747	0.126857	0.427829	0.596167	0.00514334	0.00416192	0.00687987	0.0337747	0.121578	0.0249364	0.578563	0.75893	0.921146	0.98322	0.00489183	0.185525	0.00282926
														Student's t-test (power)	0.0570502	0.12509	0.434434	0.807382	0.577448	0.302452	0.903274	0.414392	0.414776	0.163988	0.0631008	0.180253	0.443675	0.133205	0.745811	0.054106	0.696184	0.087961	0.0658192	0.408352	0.105027	0.0718418	0.60031	0.634969	0.563211	0.356793	0.25199	0.398024	0.0769291	0.0593036	0.0507948	0.0500383	0.796415	0.232502	0.879524
														Wilcoxon rank-sum test (W)	39	48	56	62	58	54	61	53	48	46	41	41	52	42	57	42	44	40	41	20	41	41	62	61	60	53	53	57	31	35	32	35	62	48	64
														Wilcoxon rank-sum test (p)	0.739613	0.229535	0.0430893	0.00678733	0.0249897	0.0702386	0.0096668	0.0878239	0.229535	0.314788	0.600884	0.600884	0.108803	0.536199	0.0330111	0.536199	0.417318	0.669066	0.600884	0.161251	0.600884	0.600884	0.00678733	0.0096668	0.0135747	0.0878239	0.0878239	0.0330111	0.739613	1	0.812526	1	0.00678733	0.229535	0.00308515
														fold change	0.918535	1.29596	1.89167	1.77863	1.57967	1.33466	2.3025	1.25843	1.31029	1.14269	1.0598	1.09165	1.19279	1.11782	2.15753	0.883707	1.76421	1.07814	1.05653	0.837452	1.09708	1.06899	1.59378	1.61291	1.57584	1.42029	1.36316	1.45288	0.910584	0.953317	0.988979	0.997557	2.20827	1.18889	2.16733
														log2(fold change)	-0.122593	0.374016	0.91966	0.830768	0.65962	0.416471	1.2032	0.331626	0.389888	0.19243	0.0837907	0.126507	0.254343	0.160694	1.10938	-0.17836	0.819018	0.10855	0.0793357	-0.255922	0.133666	0.0962506	0.672455	0.689664	0.65612	0.506188	0.446959	0.538913	-0.135136	-0.0689728	-0.0159878	-0.0035292	1.14292	0.249617	1.11592
														robust fold change	1.12229	1.34047	2.99638	1.75196	1.5834	1.42492	3.14337	1.26591	1.23953	1.20645	1.05966	0.9668	1.10202	1.16362	3.05573	1.23718	1.1896	1.07969	1.06876	0.857316	1.09899	1.06196	1.49149	1.58395	1.51632	1.44091	1.37615	1.45789	1.04151	1.10941	1.02332	0.990412	2.67905	1.24965	2.68574
														log2(robust fold change)	0.166446	0.422736	1.58322	0.808969	0.663024	0.510884	1.65231	0.340177	0.309793	0.270766	0.083602	-0.0487111	0.140149	0.218623	1.61152	0.307056	0.250478	0.110622	0.0959367	-0.2221	0.136173	0.0867241	0.576755	0.663526	0.600574	0.526981	0.460635	0.543883	0.0586748	0.149797	0.0332511	-0.0138995	1.42172	0.321519	1.42532
														fold change - bootsrap resampling method	0.957992	1.38324	2.13608	1.84444	1.61905	1.37183	2.46835	1.26788	1.33134	1.14942	1.07515	1.09884	1.19291	1.12608	2.34076	1.01136	1.84745	1.08412	1.069	0.836327	1.10331	1.08218	1.63849	1.67669	1.63389	1.46683	1.42424	1.48016	0.933357	0.96199	0.991789	1.00264	2.40858	1.20279	2.30167
														log2(fold change) - bootstrap resampling method	-0.0619148	0.468056	1.09497	0.883181	0.695148	0.456106	1.30354	0.342418	0.412882	0.20091	0.104537	0.135981	0.25448	0.171314	1.22698	0.0162904	0.885536	0.116531	0.0962634	-0.257862	0.141834	0.113944	0.71237	0.74562	0.708314	0.5527	0.510187	0.56575	-0.0994994	-0.0559063	-0.0118942	0.00380907	1.26818	0.266384	1.20268
														95% lower confidence interval	-0.909847	-0.568827	0.0275333	0.265885	0.216754	0.0312743	0.474762	0.0319365	-0.11656	-0.115474	-0.32399	-0.108879	-0.00164479	-0.158288	0.280022	-1.35219	-0.323183	-0.203412	-0.212798	-0.643541	-0.170016	-0.220714	0.205187	0.264357	0.199802	0.0458837	-0.064049	0.0754178	-0.586017	-0.53145	-0.331596	-0.316629	0.397745	-0.0954264	0.420704
														95% upper confidence interval	0.643809	1.34574	2.12466	1.46933	1.19674	0.894879	2.11087	0.657924	0.922969	0.520628	0.535572	0.401663	0.525134	0.509544	2.15308	1.18733	1.91746	0.417121	0.43069	0.0525869	0.478403	0.480117	1.24365	1.24051	1.25587	1.12443	1.07087	1.09072	0.329824	0.353791	0.29303	0.325979	2.10104	0.634525	1.92607
													ROC Analysis	AUC	0.557143	0.685714	0.8	0.885714	0.828571	0.771429	0.871429	0.757143	0.685714	0.657143	0.585714	0.585714	0.742857	0.6	0.814286	0.6	0.628571	0.571429	0.585714	0.714286	0.585714	0.585714	0.885714	0.871429	0.857143	0.757143	0.757143	0.814286	0.557143	0.5	0.542857	0.5	0.885714	0.685714	0.914286
														AUC (se)	0.146173	0.136994	0.117108	0.0919177	0.109936	0.123302	0.0969662	0.126069	0.136994	0.140131	0.145199	0.145199	0.128631	0.144491	0.113653	0.144491	0.142621	0.145759	0.145199	0.133175	0.145199	0.145199	0.0919177	0.0969662	0.101624	0.126069	0.126069	0.113653	0.146173	0.146385	0.146441	0.146385	0.0919177	0.136994	0.0803876
														AUC(p)	0.422515	0.248943	0.10012	0.0179459	0.0675393	0.135522	0.0277304	0.153901	0.248943	0.287501	0.383935	0.383935	0.172584	0.364655	0.0833854	0.364655	0.326087	0.403219	0.383935	0.210547	0.383935	0.383935	0.0179459	0.0277304	0.0394437	0.153901	0.153901	0.0833854	0.422515	0.5	0.441831	0.5	0.0179459	0.248943	0.00498595
														Sensitivity	0.857143	0.857143	0.857143	1	0.857143	0.714286	0.857143	1	1	1	0.571429	1	1	0.857143	0.857143	1	0.714286	0.571429	0.714286	1	0.714286	0.714286	1	1	0.857143	0.857143	0.857143	0.857143	0.4	0.3	0.5	0.2	1	1	1
														Specificity	0.5	0.6	0.8	0.7	0.8	0.8	0.9	0.7	0.4	0.5	0.7	0.3	0.5	0.5	0.8	0.4	0.6	0.7	0.6	0.428571	0.6	0.6	0.8	0.8	0.9	0.8	0.8	0.8	1	0.857143	0.857143	1	0.8	0.5	0.8
														Positive predictive value	0.545455	0.6	0.75	0.7	0.75	0.714286	0.857143	0.7	0.538462	0.583333	0.571429	0.5	0.583333	0.545455	0.75	0.538462	0.555556	0.571429	0.555556	0.714286	0.555556	0.555556	0.777778	0.777778	0.857143	0.75	0.75	0.75	1	0.75	0.833333	1	0.777778	0.583333	0.777778
														Negative predictive value	0.833333	0.857143	0.888889	1	0.888889	0.8	0.9	1	1	1	0.7	1	1	0.833333	0.888889	1	0.75	0.7	0.75	1	0.75	0.75	1	1	0.9	0.888889	0.888889	0.888889	0.538462	0.461538	0.545455	0.466667	1	1	1
														Precision	0.545455	0.6	0.75	0.7	0.75	0.714286	0.857143	0.7	0.538462	0.583333	0.571429	0.5	0.583333	0.545455	0.75	0.538462	0.555556	0.571429	0.555556	0.714286	0.555556	0.555556	0.777778	0.777778	0.857143	0.75	0.75	0.75	1	0.75	0.833333	1	0.777778	0.583333	0.777778
														Recall	0.857143	0.857143	0.857143	1	0.857143	0.714286	0.857143	1	1	1	0.571429	1	1	0.857143	0.857143	1	0.714286	0.571429	0.714286	1	0.714286	0.714286	1	1	0.857143	0.857143	0.857143	0.857143	0.4	0.3	0.5	0.2	1	1	1
														Youden Index	0.357143	0.457143	0.657143	0.7	0.657143	0.514286	0.757143	0.7	0.4	0.5	0.271429	0.3	0.5	0.357143	0.657143	0.4	0.314286	0.271429	0.314286	0.428571	0.314286	0.314286	0.8	0.8	0.757143	0.657143	0.657143	0.657143	0.4	0.157143	0.357143	0.2	0.8	0.5	0.8
														Cutoff	5.56321	9.12145	5.15499	0.534646	45.2869	3.25159	3.09219	126.795	3.31562	12.8603	8.98585	18.1716	30.6748	16.2639	2.11663	2.47853	6.00866	76.5864	120.252	14.112	64.7086	99.6965	8.49341	4.28468	5.22193	4.08449	0.636059	2.67618	3.61725	6.73654	3.28024	22.1306	0.351538	18.0369	0.114239
													LBDE vs. Control	Diff mean	-2.13142	-4.47564	7.0811	0.713214	21.8354	0.783073	3.3569	11.4777	1.13405	0.812653	-0.641264	-2.17636	-1.82592	0.710235	4.59283	-2.27655	-2.1991	14.3087	-8.00177	-0.103945	14.3311	-7.23186	5.41054	2.52318	2.88736	1.51288	0.451628	0.929781	-0.350155	0.327678	-0.160502	-0.609409	0.84216	2.35626	0.181636
														Effect size (Glass's Delta)	-0.501058	-0.577903	2.01862	3.05745	1.37696	0.754621	2.69816	0.353586	0.857485	0.200537	-0.224658	-0.67006	-0.2889	0.168904	4.3337	-0.334115	-0.731819	0.801537	-0.24338	-0.0316045	0.880704	-0.255201	1.59189	1.54697	1.62476	0.990306	1.55393	0.93635	-0.357608	0.193432	-0.224226	-0.144956	3.20305	0.416817	2.9192
														F test to compare two variances (F)	0.349235	0.250277	8.59865	9.27849	0.273433	2.98171	3.18655	0.438791	0.885755	0.64954	0.790714	2.23167	1.0144	0.610476	13.757	0.157853	0.208781	3.42147	0.110968	2.01623	3.96696	0.13587	0.819888	0.874417	0.854428	2.712	3.04709	2.01009	0.307573	1.02452	0.999699	0.118915	9.15829	0.542977	7.7397
														F test to compare two variances (p)	0.323439	0.195291	0.00769599	0.0059249	0.224269	0.159947	0.137313	0.444085	0.980117	0.717231	0.880668	0.291758	0.898775	0.668875	0.00142482	0.0910732	0.145814	0.115918	0.0489379	0.35135	0.0799131	0.0701564	0.912112	0.968704	0.948288	0.196973	0.169826	0.353249	0.26829	0.889885	0.911849	0.0553979	0.00619861	0.582538	0.0109589
														Student's t-test (t)	-1.02293	-1.20293	1.49641	2.18629	2.85302	1.0859	3.80879	0.709737	1.59381	0.387624	-0.424049	-1.04178	-0.526292	0.328702	2.56643	-0.7087	-1.53612	1.10779	-0.696243	-0.0503626	1.16258	-0.543802	2.99043	2.88057	3.03515	1.46326	2.13627	1.49317	-0.735993	0.351833	-0.409397	-0.309986	2.30462	0.820904	2.27401
														Student's t-test (p)	0.325	0.250453	0.201503	0.0873762	0.013578	0.297251	0.00217078	0.490403	0.134992	0.704567	0.678463	0.316503	0.607548	0.747616	0.058082	0.491025	0.148484	0.28803	0.499436	0.960599	0.265899	0.595781	0.0104291	0.0128793	0.00956957	0.167151	0.0539489	0.159261	0.474806	0.730601	0.688913	0.761485	0.0759499	0.426498	0.0776342
														Student's t-test (power)	0.13571	0.164861	0.925371	0.999252	0.642716	0.247976	0.995021	0.0920286	0.30564	0.0633362	0.0667675	0.205502	0.0778806	0.0594409	1	0.0874536	0.236057	0.273516	0.0697081	0.0503288	0.319458	0.0716906	0.766325	0.742597	0.782884	0.387891	0.674673	0.3536	0.0930078	0.0624018	0.0667024	0.0569439	0.999684	0.108792	0.998388
														Wilcoxon rank-sum test (W)	19	16	41	41	46	34	46	31	35	31	21	17	21	31	46	21	13	30	19	25	27	17	43	43	43	37	32	36	24	29	22	23	46	32	44
														Wilcoxon rank-sum test (p)	0.513487	0.30969	0.0552781	0.0552781	0.00799201	0.30969	0.00799201	0.513487	0.254412	0.513487	0.678655	0.370962	0.678655	0.513487	0.00799201	0.678655	0.164502	0.594073	0.513487	1	0.859141	0.370962	0.027972	0.027972	0.027972	0.164502	0.105894	0.20646	0.953047	0.678655	0.767899	0.859141	0.00799201	0.43956	0.019314
														fold change	0.686283	0.591223	2.90477	2.59615	1.70295	1.33286	3.04266	1.09955	1.2897	1.0558	0.92413	0.887784	0.941821	1.04524	4.62997	0.609017	0.571012	1.20907	0.929238	0.994353	1.23786	0.922817	1.8103	1.78063	1.83813	1.49655	1.83149	1.47347	0.873602	1.06045	0.943537	0.963156	3.63166	1.12197	3.06186
														log2(fold change)	-0.543124	-0.758226	1.53842	1.37637	0.76804	0.414526	1.60533	0.13691	0.367031	0.0783379	-0.113832	-0.17172	-0.0864754	0.0638381	2.211	-0.715446	-0.808408	0.273893	-0.10588	-0.00817009	0.307849	-0.115884	0.856226	0.832389	0.878238	0.581636	0.873017	0.559219	-0.194952	0.0846812	-0.0838484	-0.0541584	1.86063	0.16603	1.61441
														robust fold change	0.722768	0.607745	2.92884	2.68499	1.47542	1.48473	4.03406	1.07375	1.42356	0.994042	0.933683	0.866788	0.85117	1.11991	4.89948	0.802907	0.48226	0.969066	0.90181	0.852628	1.02642	0.889814	1.6524	1.66595	1.65863	1.56705	1.53743	1.41432	0.965635	1.19065	0.88937	0.995423	2.97728	1.14352	3.49516
														log2(robust fold change)	-0.468394	-0.718461	1.55033	1.42491	0.561123	0.570202	2.01223	0.102659	0.509501	-0.00862145	-0.0989959	-0.206249	-0.23248	0.163388	2.29263	-0.316695	-1.05212	-0.0453336	-0.149105	-0.230012	0.0376178	-0.168425	0.724561	0.736342	0.729988	0.648049	0.620517	0.500109	-0.0504502	0.251746	-0.169144	-0.00661796	1.574	0.193486	1.80536
														fold change - bootsrap resampling method	0.713872	0.628375	3.21788	2.67877	1.7623	1.35661	3.23038	1.10868	1.31116	1.06594	0.940099	0.888723	0.94637	1.05007	5.22201	0.696677	0.585248	1.21698	0.937827	0.994483	1.24792	0.933189	1.86298	1.82306	1.91443	1.53338	1.87877	1.54971	0.878621	1.0631	0.953528	0.968315	3.96387	1.13146	3.25329
														log2(fold change) - bootstrap resampling method	-0.486262	-0.670303	1.68611	1.42157	0.817462	0.440008	1.69171	0.148844	0.390844	0.0921274	-0.0891154	-0.170195	-0.0795234	0.0704824	2.3846	-0.521438	-0.77288	0.283302	-0.0926062	-0.00798135	0.319525	-0.0997588	0.897616	0.86636	0.936915	0.616715	0.909791	0.632001	-0.186686	0.0882737	-0.0686529	-0.046451	1.98691	0.178188	1.7019
														95% lower confidence interval	-1.66327	-1.81041	0.054653	0.277366	0.313952	-0.70774	0.740232	-0.189032	-0.0814777	-0.294413	-0.676395	-0.633541	-0.406874	-0.307973	0.974704	-2.35238	-1.56593	-0.222569	-0.376751	-0.381754	-0.257563	-0.409646	0.321449	0.208035	0.293574	-0.411031	-0.0246438	-0.232768	-0.660534	-0.457146	-0.464038	-0.322513	0.608139	-0.226217	0.30097
														95% upper confidence interval	0.298016	0.231719	2.95356	2.15958	1.41879	1.18843	2.52331	0.463544	0.7985	0.452532	0.38874	0.190476	0.215547	0.392783	3.45236	0.816945	-0.0615302	0.823925	0.219785	0.318449	0.872545	0.24705	1.46708	1.45874	1.55155	1.36203	1.7533	1.33679	0.258037	0.531157	0.322366	0.235467	3.02427	0.538924	2.67508
													ROC Analysis	AUC	0.62	0.68	0.82	0.82	0.92	0.68	0.92	0.62	0.7	0.62	0.58	0.66	0.58	0.62	0.92	0.58	0.74	0.6	0.62	0.5	0.54	0.66	0.86	0.86	0.86	0.74	0.8	0.72	0.52	0.58	0.56	0.54	0.92	0.64	0.88
														AUC (se)	0.161655	0.156288	0.129319	0.129319	0.0908633	0.156288	0.0908633	0.161655	0.153758	0.161655	0.1635	0.158438	0.1635	0.161655	0.0908633	0.1635	0.147488	0.162744	0.161655	0.163299	0.164034	0.158438	0.116667	0.116667	0.116667	0.147488	0.148324	0.150832	0.163824	0.1635	0.163928	0.164034	0.0908633	0.160223	0.109154
														AUC(p)	0.355259	0.282355	0.107997	0.107997	0.0104119	0.282355	0.0104119	0.355259	0.257726	0.355259	0.403364	0.306804	0.403364	0.355259	0.0104119	0.403364	0.20793	0.379334	0.355259	0.5	0.451479	0.306804	0.0614338	0.0614338	0.0614338	0.20793	0.155936	0.232913	0.475663	0.403364	0.427396	0.451479	0.0104119	0.331095	0.040871
														Sensitivity	0.4	0.8	1	0.6	1	0.6	0.8	1	0.6	1	0.9	1	0.8	1	0.8	0.9	0.6	1	0.4	0.2	0.2	0.4	0.8	0.8	0.8	0.8	1	0.8	0.4	0.8	0.5	0.3	1	1	0.6
														Specificity	1	0.6	0.7	1	0.9	0.9	0.9	0.5	0.8	0.5	0.4	0.4	0.6	0.5	0.9	0.4	1	0.4	1	1	1	1	0.9	0.9	0.9	0.8	0.6	0.8	1	0.6	0.8	1	0.8	0.5	1
														Positive predictive value	1	0.8	0.625	1	0.833333	0.75	0.8	0.5	0.6	0.5	0.75	0.769231	0.8	0.5	0.8	0.75	1	0.454545	1	1	1	1	0.8	0.8	0.8	0.666667	0.5	0.666667	1	0.5	0.833333	1	0.714286	0.5	1
														Negative predictive value	0.454545	0.6	1	0.833333	1	0.818182	0.9	1	0.8	1	0.666667	1	0.6	1	0.9	0.666667	0.555556	1	0.454545	0.714286	0.714286	0.454545	0.9	0.9	0.9	0.888889	1	0.888889	0.454545	0.857143	0.444444	0.416667	1	1	0.833333
														Precision	1	0.8	0.625	1	0.833333	0.75	0.8	0.5	0.6	0.5	0.75	0.769231	0.8	0.5	0.8	0.75	1	0.454545	1	1	1	1	0.8	0.8	0.8	0.666667	0.5	0.666667	1	0.5	0.833333	1	0.714286	0.5	1
														Recall	0.4	0.8	1	0.6	1	0.6	0.8	1	0.6	1	0.9	1	0.8	1	0.8	0.9	0.6	1	0.4	0.2	0.2	0.4	0.8	0.8	0.8	0.8	1	0.8	0.4	0.8	0.5	0.3	1	1	0.6
														Youden Index	0.4	0.4	0.7	0.6	0.9	0.5	0.7	0.5	0.4	0.5	0.3	0.4	0.4	0.5	0.7	0.3	0.6	0.4	0.4	0.2	0.2	0.4	0.7	0.7	0.7	0.6	0.6	0.6	0.4	0.4	0.3	0.3	0.8	0.5	0.6
														Cutoff	7.53106	7.00565	4.30509	1.17376	47.3757	3.44984	3.78861	106.181	5.53669	12.6035	5.46797	14.8873	28.5635	12.9557	3.3301	1.64612	5.27471	60.9057	122.923	25.0133	130.334	102.746	10.9261	4.97812	5.94794	3.93013	0.573408	2.55906	3.61725	5.67885	3.28024	19.2188	0.462013	17.2532	0.283203
													LBDN vs. Control	Diff mean	0.473998	1.55905	4.41793	0.537442	7.29771	0.0887795	2.36972	38.6615	2.3527	4.46589	4.01934	4.09825	10.887	4.97279	2.06682	0.250813	1.30824	0.719423	-1.82348	-2.86979	0.400517	-1.46091	2.52745	1.08141	1.44604	0.546317	0.0457711	0.4457	0.0102113	0.308695	0.0757932	-0.438363	0.466015	7.39452	0.118989
														Effect size (Glass's Delta)	0.111428	0.201308	1.25942	2.30394	0.460198	0.0855539	1.9047	1.19102	1.77894	1.10204	1.40812	1.26177	1.72255	1.1826	1.95021	0.0368104	0.435358	0.0403003	-0.0554626	-0.872561	0.0246133	-0.0515534	0.743628	0.663018	0.813707	0.35761	0.157486	0.448849	0.0104287	0.182226	0.105885	-0.10427	1.77243	1.30807	1.91235
														F test to compare two variances (F)	0.37932	1.98101	7.39679	19.2305	1.74861	1.99092	8.97918	0.19994	2.22159	0.35274	2.68007	1.26113	1.0632	0.249078	7.04671	0.811522	2.99239	0.479996	0.310413	1.30512	0.527241	0.382101	2.25825	2.319	2.20922	1.98322	1.51434	1.99048	0.399047	0.196212	1.45987	0.51965	8.68129	0.604338	13.0304
														F test to compare two variances (p)	0.214745	0.335004	0.0077729	0.000196187	0.427185	0.331614	0.00385528	0.0453846	0.262908	0.183337	0.170096	0.728731	0.90956	0.0803824	0.00922064	0.800757	0.128858	0.345517	0.137126	0.693776	0.410857	0.218124	0.25359	0.238987	0.266141	0.334242	0.55029	0.331764	0.239059	0.0431458	0.584261	0.400264	0.0043644	0.519321	0.000933837
														Student's t-test (t)	0.275235	0.354996	1.24421	1.45603	0.842043	0.150642	1.72274	3.3688	3.02757	2.7441	2.2537	2.52	3.58226	3.04251	1.96917	0.0810153	0.670873	0.0966648	-0.139922	-1.72781	0.0582635	-0.127234	1.25902	1.11304	1.38729	0.630414	0.299971	0.790378	0.0256082	0.516393	0.203675	-0.247342	1.6281	3.03259	1.45444
														Student's t-test (p)	0.786658	0.727229	0.246566	0.185498	0.412174	0.882141	0.12208	0.00502771	0.00800538	0.0144078	0.0385937	0.0227397	0.00249081	0.00775922	0.0819638	0.936435	0.511871	0.924193	0.890468	0.10327	0.95426	0.900341	0.226084	0.282136	0.184374	0.537324	0.768062	0.440865	0.979887	0.614281	0.841175	0.807789	0.14081	0.00792179	0.184549
														Student's t-test (power)	0.0556218	0.0684772	0.703114	0.995189	0.149566	0.0533097	0.964434	0.654823	0.940287	0.58812	0.795795	0.704718	0.925939	0.64868	0.970897	0.0506117	0.138847	0.0507333	0.0513894	0.408844	0.0502734	0.0512003	0.313839	0.259873	0.364398	0.10937	0.0612652	0.14459	0.0500491	0.0651138	0.0550748	0.0549207	0.938753	0.735443	0.965597
														Wilcoxon rank-sum test (W)	52	40	56	61	47	37	61	68	69	66	67	65	73	68	59	44	39	38	36	24	37	38	52	50	55	44	39	45	43	48	40	37	57	68	61
														Wilcoxon rank-sum test (p)	0.315417	1	0.172814	0.0675991	0.572604	0.828557	0.0675991	0.011655	0.00854701	0.020522	0.01554	0.0266466	0.00205677	0.011655	0.101102	0.761826	0.965401	0.89675	0.761826	0.172814	0.828557	0.89675	0.315417	0.408245	0.203071	0.761826	0.965401	0.696467	0.828557	0.514786	1	0.828557	0.14571	0.011655	0.0675991
														fold change	1.06977	1.14239	2.18839	2.20277	1.23494	1.03774	2.44196	1.33532	1.601	1.30665	1.47554	1.21131	1.34689	1.31677	2.63353	1.04308	1.2552	1.01051	0.983874	0.844091	1.00665	0.984408	1.37852	1.33457	1.41975	1.17931	1.08427	1.22696	1.00369	1.05695	1.02666	0.973497	2.45625	1.38276	2.35072
														log2(fold change)	0.0972956	0.19206	1.12987	1.13932	0.304438	0.0534415	1.28804	0.417182	0.678975	0.385874	0.561244	0.276571	0.429632	0.397006	1.397	0.0608439	0.327922	0.0150859	-0.0234539	-0.244529	0.00955867	-0.0226714	0.463118	0.416377	0.505636	0.23794	0.116722	0.295092	0.00530808	0.0799087	0.0379629	-0.0387511	1.29645	0.467552	1.2331
														robust fold change	1.276	1.00029	1.64425	1.54514	0.970249	0.789569	2.42631	1.3785	1.53339	1.42968	1.30362	1.16613	1.27996	1.37648	2.54577	1.11658	0.832827	1.00442	0.976705	0.84171	0.999108	0.973204	1.11204	1.04957	1.20968	0.919996	0.960829	0.949277	1.19637	1.21024	1.02943	0.984472	1.93747	1.52239	1.61782
														log2(robust fold change)	0.35163	0.000415494	0.71743	0.627739	-0.0435734	-0.340862	1.27876	0.463101	0.616721	0.515695	0.382526	0.221727	0.356099	0.46098	1.3481	0.15909	-0.263912	0.00635801	-0.0340048	-0.248605	-0.00128732	-0.0391863	0.153204	0.0697955	0.274625	-0.120301	-0.057649	-0.0750997	0.258658	0.275292	0.0418493	-0.0225777	0.954177	0.606341	0.694049
														fold change - bootsrap resampling method	1.11935	1.20061	2.47275	2.29862	1.27722	1.05204	2.56708	1.35285	1.62013	1.32393	1.50048	1.21743	1.35771	1.32499	2.78694	1.26259	1.31631	1.0231	0.997198	0.84583	1.01278	0.999484	1.40723	1.35743	1.4687	1.21927	1.12249	1.28383	1.0197	1.06829	1.03122	0.9828	2.65517	1.39949	2.48431
														log2(fold change) - bootstrap resampling method	0.162667	0.263771	1.30612	1.20077	0.35301	0.0731866	1.36013	0.435997	0.696106	0.404824	0.585428	0.283842	0.44117	0.405982	1.47868	0.336386	0.396499	0.0329408	-0.00404866	-0.24156	0.0183265	-0.000745053	0.492858	0.440881	0.554543	0.286019	0.166704	0.360452	0.0281401	0.0953061	0.0443458	-0.0250296	1.4088	0.4849	1.31285
														95% lower confidence interval	-0.666566	-1.15843	-0.538317	0.00820466	-0.440188	-0.840813	-0.0311927	0.14666	0.227885	0.0997681	0.101868	0.0546762	0.196616	0.132684	0.0730377	-1.66416	-0.783403	-0.251814	-0.339035	-0.541364	-0.304453	-0.352117	-0.297394	-0.376094	-0.254188	-0.613447	-0.686627	-0.521729	-0.394902	-0.237222	-0.404931	-0.339559	-0.235118	0.135435	-0.144695
														95% upper confidence interval	0.847995	1.28504	2.61099	2.22974	1.09358	0.727059	2.39832	0.72791	1.15418	0.712006	1.08952	0.506011	0.725519	0.691637	2.53995	1.67812	1.26859	0.351178	0.320239	0.0556287	0.388462	0.33591	1.17004	1.17791	1.26801	1.03895	0.970875	1.09536	0.442762	0.431363	0.40849	0.263331	2.59376	0.808397	2.49924
													ROC Analysis	AUC	0.65	0.5	0.7	0.7625	0.5875	0.5375	0.7625	0.85	0.8625	0.825	0.8375	0.8125	0.9125	0.85	0.7375	0.55	0.5125	0.525	0.55	0.7	0.5375	0.525	0.65	0.625	0.6875	0.55	0.5125	0.5625	0.5375	0.6	0.5	0.5375	0.7125	0.85	0.7625
														AUC (se)	0.134488	0.140683	0.128815	0.118822	0.138966	0.140582	0.118822	0.0981799	0.0944203	0.105017	0.101706	0.108129	0.0764585	0.0981799	0.123233	0.140338	0.140754	0.14072	0.140338	0.128815	0.140582	0.14072	0.134488	0.136616	0.130417	0.140338	0.140754	0.139988	0.140582	0.138293	0.140683	0.140582	0.127087	0.0981799	0.118822
														AUC(p)	0.288535	0.5	0.218784	0.134668	0.376447	0.446949	0.134668	0.0373385	0.0274537	0.0608869	0.0485377	0.0742244	0.00349266	0.0373385	0.167618	0.429306	0.482291	0.464609	0.429306	0.218784	0.446949	0.464609	0.288535	0.323661	0.236116	0.429306	0.482291	0.411677	0.446949	0.358844	0.5	0.446949	0.201565	0.0373385	0.134668
														Sensitivity	0.875	0.8	0.875	0.875	0.875	0.8	0.875	1	0.875	1	0.875	1	0.875	1	0.75	0.875	0.6	0.3	0.3	0.7	0.3	0.2	0.5	0.375	0.5	0.375	0.4	0.375	0.75	0.875	0.5	0.2	0.625	1	0.75
														Specificity	0.6	0.375	0.5	0.8	0.4	0.5	0.6	0.7	0.8	0.6	0.8	0.5	0.9	0.7	0.7	0.4	0.75	1	1	0.75	1	1	0.8	0.9	0.9	0.8	0.75	0.8	0.6	0.6	0.75	1	0.8	0.6	0.8
														Positive predictive value	0.636364	0.615385	0.583333	0.777778	0.538462	0.666667	0.636364	0.727273	0.777778	0.666667	0.777778	0.615385	0.875	0.727273	0.666667	0.538462	0.75	1	1	0.777778	1	1	0.666667	0.75	0.8	0.6	0.666667	0.6	0.6	0.636364	0.714286	1	0.714286	0.666667	0.75
														Negative predictive value	0.857143	0.6	0.833333	0.888889	0.8	0.666667	0.857143	1	0.888889	1	0.888889	1	0.9	1	0.777778	0.8	0.6	0.533333	0.533333	0.666667	0.533333	0.5	0.666667	0.642857	0.692308	0.615385	0.5	0.615385	0.75	0.857143	0.545455	0.5	0.727273	1	0.8
														Precision	0.636364	0.615385	0.583333	0.777778	0.538462	0.666667	0.636364	0.727273	0.777778	0.666667	0.777778	0.615385	0.875	0.727273	0.666667	0.538462	0.75	1	1	0.777778	1	1	0.666667	0.75	0.8	0.6	0.666667	0.6	0.6	0.636364	0.714286	1	0.714286	0.666667	0.75
														Recall	0.875	0.8	0.875	0.875	0.875	0.8	0.875	1	0.875	1	0.875	1	0.875	1	0.75	0.875	0.6	0.3	0.3	0.7	0.3	0.2	0.5	0.375	0.5	0.375	0.4	0.375	0.75	0.875	0.5	0.2	0.625	1	0.75
														Youden Index	0.475	0.175	0.375	0.675	0.275	0.3	0.475	0.7	0.675	0.6	0.675	0.5	0.775	0.7	0.45	0.275	0.35	0.3	0.3	0.45	0.3	0.2	0.3	0.275	0.4	0.175	0.15	0.175	0.35	0.475	0.25	0.2	0.425	0.6	0.55
														Cutoff	7.06153	7.00565	2.1942	0.578861	23.4698	1.52258	1.44933	134.907	4.85449	15.5273	10.0525	19.1453	37.9071	17.5752	1.78074	2.1254	5.27471	86.3895	137.474	17.6247	74.1996	122.683	8.58577	5.00096	4.75381	3.93557	0.6044	2.87071	2.68148	5.00705	3.28024	22.1306	0.384683	20.3015	0.108838
													LBDE vs. LBDL	Diff mean	-1.57794	-7.71601	3.76626	0.365294	3.8296	-0.00423187	1.21638	-18.319	-0.0806234	-1.26535	-1.14669	-3.95379	-7.87662	-1.13941	3.12826	-1.59942	-6.1166	8.96043	-14.3944	2.88807	8.48216	-13.6962	1.44571	0.542121	0.903593	0.232329	0.254374	0.0404418	-0.10245	0.580719	-0.129174	-0.568997	0.455499	-1.29291	0.0788021
														Effect size (Glass's Delta)	-0.620503	-0.828873	1.25519	1.79056	0.540562	-0.0103187	0.838913	-0.764166	-0.0403553	-0.431977	-0.48943	-0.971795	-1.11002	-0.287336	3.28338	-0.497427	-0.76009	0.662996	-0.743844	0.661719	0.735436	-0.844698	1.3538	0.916138	1.49733	0.368657	1.71407	0.0985897	-0.141947	0.371539	-0.270321	-0.177749	2.33929	-0.268084	1.49864
														F test to compare two variances (F)	0.977205	0.173225	11.7523	12.1308	1.36999	19.0895	2.34617	0.804546	0.388157	1.24316	1.17364	1.42228	0.804746	0.686457	17.0217	0.708838	0.0291127	5.96938	0.320315	1.14494	7.89652	0.415011	8.30526	6.64324	7.40944	15.9367	11.6868	11.7788	0.566082	1.20346	2.24319	0.205103	16.6981	0.746002	10.8373
														F test to compare two variances (p)	0.969524	0.111551	0.0106161	0.00978117	0.69444	0.00292432	0.335743	0.870888	0.378843	0.77158	0.818284	0.665413	0.871088	0.745986	0.00399127	0.770658	0.00424015	0.055032	0.290146	0.838546	0.0286471	0.413969	0.0253548	0.0430927	0.0333572	0.00476438	0.0128797	0.0105545	0.605556	0.79784	0.360078	0.147039	0.00420311	0.810596	0.013067
														Student's t-test (t)	-1.06458	-1.73031	0.794916	1.11713	0.861625	-0.00518483	1.15509	-1.35928	-0.079304	-0.704286	-0.808263	-1.53507	-1.97438	-0.524726	1.74333	-0.903775	-1.97124	0.655061	-1.48875	1.0987	0.560413	-1.64827	1.00797	0.755231	1.17469	0.202017	0.97914	0.0623708	-0.266664	0.610179	-0.377287	-0.367573	1.25354	-0.483035	0.985964
														Student's t-test (p)	0.312098	0.114258	0.46658	0.320304	0.409079	0.996095	0.274908	0.20392	0.938355	0.497328	0.437745	0.155778	0.0765846	0.611207	0.150627	0.387368	0.0926108	0.527209	0.167396	0.297647	0.600694	0.130314	0.362563	0.485017	0.295311	0.848983	0.393781	0.952948	0.795146	0.555355	0.713844	0.720852	0.273234	0.639471	0.373825
														Student's t-test (power)	0.160547	0.249437	0.490819	0.786753	0.133328	0.0500293	0.254332	0.219176	0.0504487	0.102681	0.117989	0.32367	0.403022	0.0730173	0.998871	0.120281	0.217347	0.17661	0.210149	0.176111	0.206483	0.257176	0.550929	0.293653	0.635921	0.0881477	0.683093	0.0526814	0.0555673	0.0887563	0.0703457	0.0587449	0.948376	0.0700071	0.636675
														Wilcoxon rank-sum test (W)	9	7	17	21	19	22	23	9	21	13	14	9	6	17	27	13	5	19	8	22	17	9	25	23	26	22	19	17	14	23	14	16	22	16	21
														Wilcoxon rank-sum test (p)	0.20202	0.106061	1	0.638889	0.876263	0.530303	0.431818	0.20202	0.638889	0.530303	0.638889	0.20202	0.0732323	1	0.14899	0.530303	0.0479798	0.876263	0.14899	0.530303	1	0.20202	0.267677	0.431818	0.20202	0.530303	0.412121	1	0.638889	0.431818	0.638889	0.876263	0.530303	0.876263	0.638889
														fold change	0.747149	0.456206	1.53556	1.45963	1.07805	0.998652	1.32146	0.873745	0.984282	0.923964	0.871986	0.813251	0.789593	0.935069	2.14596	0.689161	0.323665	1.12143	0.879518	1.18736	1.12832	0.863259	1.13585	1.10399	1.16645	1.05369	1.34356	1.01417	0.959386	1.11238	0.954052	0.965515	1.64457	0.943708	1.41273
														log2(fold change)	-0.420531	-1.13224	0.618764	0.545603	0.108419	-0.00194576	0.402132	-0.194716	-0.0228566	-0.114092	-0.197623	-0.298227	-0.340819	-0.0968555	1.10162	-0.537087	-1.62743	0.165344	-0.185215	0.247752	0.174182	-0.212134	0.183771	0.142725	0.222118	0.0754483	0.426058	0.0203062	-0.0598164	0.153654	-0.0678606	-0.0506292	0.71771	-0.0835873	0.498489
														robust fold change	0.644012	0.453383	0.977462	1.53256	0.931805	1.04197	1.28335	0.848203	1.14847	0.823941	0.881115	0.896554	0.772374	0.962438	1.60337	0.648981	0.405396	0.897538	0.843792	0.994531	0.933968	0.837901	1.10788	1.05177	1.09385	1.08754	1.1172	0.970114	0.92715	1.07322	0.869107	1.00506	1.11132	0.915078	1.30138
														log2(robust fold change)	-0.634841	-1.1412	-0.0328879	0.615945	-0.1019	0.0593176	0.359918	-0.237519	0.199708	-0.279388	-0.182598	-0.157538	-0.372629	-0.0552351	0.68111	-0.623751	-1.30259	-0.155955	-0.245041	-0.0079119	-0.0985554	-0.255149	0.147806	0.0728165	0.129413	0.121069	0.159881	-0.043774	-0.109125	0.101948	-0.202395	0.00728158	0.152274	-0.128034	0.380037
														fold change - bootsrap resampling method	0.759165	0.481927	1.56721	1.4668	1.08186	0.991981	1.34394	0.876698	1.00514	0.926564	0.883438	0.815307	0.793835	0.938316	2.21297	0.736148	0.358504	1.13348	0.881443	1.20265	1.12541	0.865236	1.13971	1.1056	1.17137	1.07901	1.34377	1.00957	0.977807	1.11522	0.951995	0.97281	1.68586	0.946027	1.38384
														log2(fold change) - bootstrap resampling method	-0.397514	-1.05311	0.648202	0.552676	0.113519	-0.0116162	0.426465	-0.189849	0.00739199	-0.110038	-0.178799	-0.294585	-0.333089	-0.091855	1.14598	-0.441932	-1.47994	0.180757	-0.18206	0.266212	0.170454	-0.208835	0.188662	0.144826	0.228195	0.109704	0.426286	0.013737	-0.032379	0.157327	-0.0709747	-0.0397697	0.753481	-0.0800473	0.468676
														95% lower confidence interval	-1.53338	-2.22997	-0.6504	-0.477391	-0.110322	-1.10787	-0.355001	-0.464727	-0.540391	-0.4496	-0.747724	-0.699291	-0.6628	-0.439892	-0.0645383	-2.00429	-2.64168	-0.288935	-0.402812	-0.188859	-0.347556	-0.446838	-0.19716	-0.25038	-0.176382	-0.924386	-0.297579	-0.793424	-0.464174	-0.435182	-0.427124	-0.275848	-0.341797	-0.423611	-0.865874
														95% upper confidence interval	0.345824	-0.124191	1.68491	1.24738	0.377167	0.573353	1.04101	0.0732066	0.460187	0.17881	0.231462	0.080288	-0.0176561	0.248419	1.97382	0.531118	-0.442509	0.712269	0.0400227	0.710935	0.677031	0.0402517	0.477854	0.478116	0.520506	0.670102	1.0983	0.540632	0.375914	0.631688	0.319033	0.208336	1.52931	0.215614	1.17521
													ROC Analysis	AUC	0.742857	0.8	0.514286	0.6	0.542857	0.628571	0.657143	0.742857	0.6	0.628571	0.6	0.742857	0.828571	0.514286	0.771429	0.628571	0.857143	0.542857	0.771429	0.628571	0.514286	0.742857	0.714286	0.657143	0.742857	0.628571	0.678571	0.514286	0.6	0.657143	0.6	0.542857	0.628571	0.542857	0.6
														AUC (se)	0.154533	0.140746	0.176106	0.173558	0.175945	0.171303	0.168309	0.154533	0.173558	0.171303	0.173558	0.154533	0.132164	0.176106	0.148157	0.171303	0.122213	0.175945	0.148157	0.171303	0.176106	0.154533	0.159972	0.168309	0.154533	0.171303	0.179912	0.176106	0.173558	0.168309	0.173558	0.175945	0.171303	0.175945	0.173558
														AUC(p)	0.216	0.143269	0.483823	0.38664	0.451532	0.353728	0.320311	0.216	0.38664	0.353728	0.38664	0.216	0.106926	0.483823	0.17983	0.353728	0.0719877	0.451532	0.17983	0.353728	0.483823	0.216	0.251506	0.320311	0.216	0.353728	0.30985	0.483823	0.38664	0.320311	0.38664	0.451532	0.353728	0.451532	0.38664
														Sensitivity	0.857143	0.857143	0.857143	0.6	1	0.6	0.6	1	0.6	0.857143	1	1	1	0.857143	0.6	0.857143	0.857143	1	0.571429	1	0.714286	0.714286	0.6	0.6	0.8	0.6	0.75	0.714286	0.714286	0.8	0.571429	0.428571	0.4	0.857143	0.6
														Specificity	0.6	0.8	0.4	1	0.285714	1	0.857143	0.6	0.857143	0.6	0.4	0.6	0.6	0.4	1	0.6	1	0.285714	1	0.428571	0.6	0.8	1	1	0.857143	1	0.714286	0.6	0.6	0.714286	0.8	1	1	0.4	1
														Positive predictive value	0.75	0.857143	0.666667	1	0.5	1	0.75	0.777778	0.75	0.75	0.7	0.777778	0.777778	0.666667	1	0.75	1	0.5	1	0.555556	0.714286	0.833333	1	1	0.8	1	0.6	0.714286	0.714286	0.666667	0.8	1	1	0.666667	1
														Negative predictive value	0.75	0.8	0.666667	0.777778	1	0.777778	0.75	1	0.75	0.75	1	1	1	0.666667	0.777778	0.75	0.833333	1	0.625	1	0.6	0.666667	0.777778	0.777778	0.857143	0.777778	0.833333	0.6	0.6	0.833333	0.571429	0.555556	0.7	0.666667	0.777778
														Precision	0.75	0.857143	0.666667	1	0.5	1	0.75	0.777778	0.75	0.75	0.7	0.777778	0.777778	0.666667	1	0.75	1	0.5	1	0.555556	0.714286	0.833333	1	1	0.8	1	0.6	0.714286	0.714286	0.666667	0.8	1	1	0.666667	1
														Recall	0.857143	0.857143	0.857143	0.6	1	0.6	0.6	1	0.6	0.857143	1	1	1	0.857143	0.6	0.857143	0.857143	1	0.571429	1	0.714286	0.714286	0.6	0.6	0.8	0.6	0.75	0.714286	0.714286	0.8	0.571429	0.428571	0.4	0.857143	0.6
														Youden Index	0.457143	0.657143	0.257143	0.6	0.285714	0.6	0.457143	0.6	0.457143	0.457143	0.4	0.6	0.6	0.257143	0.6	0.457143	0.857143	0.285714	0.571429	0.428571	0.314286	0.514286	0.6	0.6	0.657143	0.6	0.464286	0.314286	0.314286	0.514286	0.371429	0.428571	0.4	0.257143	0.6
														Cutoff	5.56321	9.12145	5.15499	1.17376	47.3757	3.44984	4.86764	126.795	5.53669	14.9688	5.55913	18.1716	30.6748	16.2639	4.73186	3.02108	5.26597	60.9057	122.746	14.3864	64.7086	99.6965	11.9783	5.84907	5.94794	4.98216	0.796739	2.99295	2.35838	5.67885	2.97433	17.7898	1.49156	20.3778	0.283203
													LBDN vs. LBDE	Diff mean	2.60542	6.0347	-2.66317	-0.175772	-14.5377	-0.694293	-0.987178	27.1838	1.21865	3.65324	4.6606	6.2746	12.7129	4.26255	-2.52601	2.52736	3.50734	-13.5892	6.17828	-2.76585	-13.9306	5.77094	-2.88309	-1.44177	-1.44132	-0.966563	-0.405857	-0.484081	0.360367	-0.0189834	0.236295	0.171046	-0.376145	5.03825	-0.0626471
														Effect size (Glass's Delta)	1.03642	1.55756	-0.258903	-0.247372	-1.75319	-0.387469	-0.444493	1.26421	0.979073	1.11857	1.83619	1.29317	1.99712	1.2974	-0.642616	0.933599	2.55441	-0.411541	0.564117	-0.592248	-0.429825	0.552482	-0.936815	-0.945299	-0.877429	-0.384194	-0.799986	-0.343849	0.663615	-0.0110712	0.330161	0.117984	-0.472735	1.20951	-0.361909
														F test to compare two variances (F)	1.08615	7.91527	0.860228	2.07259	6.39501	0.66771	2.81783	0.455662	2.50812	0.543061	3.38943	0.565106	1.04811	0.408006	0.512227	5.141	14.3327	0.140289	2.79733	0.647305	0.132908	2.81226	2.75433	2.65206	2.58561	0.731277	0.496981	0.990244	1.2974	0.191516	1.46031	4.36994	0.947916	1.11301	1.68358
														F test to compare two variances (p)	0.994915	0.0636924	0.806133	0.501934	0.0921439	0.600451	0.333559	0.342819	0.391642	0.451383	0.255263	0.478423	0.974643	0.283862	0.413242	0.132785	0.0217044	0.0259104	0.336999	0.576776	0.0224135	0.33449	0.344385	0.36294	0.375792	0.672014	0.401851	0.926034	0.845733	0.0573986	0.750675	0.172629	0.888655	0.974113	0.642992
														Student's t-test (t)	1.77014	1.17566	-0.475799	-0.334521	-1.4606	-0.765391	-0.530907	2.74297	1.22681	2.32987	2.02875	2.66728	3.45076	2.88264	-1.35741	0.858926	1.81005	-0.882363	0.675833	-1.17965	-0.923525	0.660433	-1.12957	-1.15774	-1.08587	-0.740172	-1.623	-0.605033	1.06742	-0.0278711	0.509327	0.116709	-0.843325	2.04922	-0.529945
														Student's t-test (p)	0.104378	0.26455	0.643527	0.744278	0.172093	0.460146	0.606036	0.0191295	0.245506	0.0398784	0.067395	0.0219	0.00542077	0.0149007	0.201847	0.408709	0.105827	0.420313	0.513105	0.263021	0.400903	0.522566	0.282687	0.27149	0.30076	0.474698	0.135655	0.557432	0.308647	0.978264	0.620585	0.909194	0.417008	0.065063	0.606681
														Student's t-test (power)	0.382196	0.701497	0.0700373	0.0682762	0.799219	0.0953907	0.110068	0.525009	0.347902	0.432908	0.83404	0.543308	0.889672	0.545975	0.17782	0.321561	0.98229	0.101325	0.147862	0.158132	0.106087	0.143768	0.323396	0.328259	0.290254	0.0946124	0.219521	0.0855996	0.186516	0.0500362	0.0827807	0.0541264	0.118132	0.490318	0.0895035
														Wilcoxon rank-sum test (W)	35	27	13	17	8	14	11	34	28	34	37	34	38	34	10	25	29	15	25	15	16	25	9	10	11	15	6	15	26	18	25	24	12	33	16
														Wilcoxon rank-sum test (p)	0.029526	0.354312	0.354312	0.724165	0.0932401	0.43512	0.222222	0.045066	0.284382	0.045066	0.010878	0.045066	0.00621601	0.045066	0.17094	0.523699	0.222222	0.523699	0.523699	0.523699	0.621601	0.523699	0.127428	0.17094	0.222222	0.523699	0.109091	0.523699	0.43512	0.832945	0.523699	0.621601	0.284382	0.0652681	0.621601
														fold change	1.55878	1.93226	0.753379	0.848479	0.725173	0.778579	0.802576	1.21442	1.24138	1.23759	1.59668	1.36442	1.43009	1.25978	0.5688	1.71272	2.19821	0.835778	1.0588	0.848885	0.813216	1.06674	0.761487	0.749494	0.772388	0.78802	0.592015	0.832703	1.14891	0.996697	1.0881	1.01074	0.676343	1.23244	0.767741
														log2(fold change)	0.64042	0.950287	-0.408551	-0.237049	-0.463602	-0.361084	-0.31729	0.280271	0.311944	0.307536	0.675076	0.448291	0.516108	0.333167	-0.814007	0.77629	1.13633	-0.258808	0.0824257	-0.236359	-0.29829	0.0932122	-0.393108	-0.416011	-0.372602	-0.343696	-0.756295	-0.264127	0.20026	-0.00477252	0.121811	0.0154073	-0.564173	0.301522	-0.381308
														robust fold change	1.76544	1.6459	0.561399	0.575475	0.65761	0.531793	0.601457	1.28382	1.07715	1.43825	1.39622	1.34534	1.50376	1.22909	0.5196	1.39067	1.72692	1.03648	1.08305	0.987195	0.973393	1.09372	0.672984	0.630013	0.729327	0.587088	0.624959	0.671189	1.23894	1.01645	1.15748	0.988999	0.650753	1.33132	0.462873
														log2(robust fold change)	0.820024	0.718876	-0.8329	-0.797175	-0.604697	-0.911064	-0.733468	0.360443	0.10722	0.524317	0.481522	0.427976	0.588579	0.297592	-0.944528	0.475784	0.788205	0.0516916	0.1151	-0.0185926	-0.0389051	0.129239	-0.571357	-0.666547	-0.455362	-0.768351	-0.678166	-0.575208	0.309108	0.023546	0.210993	-0.0159597	-0.619819	0.412855	-1.11131
														fold change - bootsrap resampling method	1.69042	2.08425	0.893441	0.922501	0.731599	0.834578	0.842349	1.21499	1.25516	1.24839	1.65124	1.39214	1.44458	1.27624	0.635289	1.97424	2.27917	0.870407	1.06028	0.861161	0.855455	1.06792	0.76735	0.760623	0.78063	0.846066	0.635559	0.887069	1.16201	1.01673	1.10336	1.01277	0.749767	1.23959	0.838364
														log2(fold change) - bootstrap resampling method	0.757383	1.05953	-0.162556	-0.116378	-0.450875	-0.260882	-0.24751	0.280945	0.327876	0.320068	0.723548	0.477299	0.530648	0.351904	-0.654515	0.981301	1.18851	-0.200238	0.0844469	-0.215645	-0.225236	0.094807	-0.382044	-0.394746	-0.357289	-0.241158	-0.653901	-0.172881	0.216621	0.0239308	0.141898	0.0183039	-0.415485	0.309862	-0.254351
														95% lower confidence interval	-0.0790734	-0.331816	-2.23075	-1.45971	-1.10775	-1.25464	-1.55619	0.0429776	-0.119707	0.0157834	0.18142	0.0980853	0.196877	0.0800868	-2.23367	-0.850944	-0.077356	-0.768123	-0.152332	-0.657228	-0.839765	-0.202025	-1.08122	-1.14865	-1.08184	-1.21076	-1.76363	-1.10443	-0.173715	-0.343776	-0.404178	-0.267864	-2.17835	0.00688796	-1.85565
														95% upper confidence interval	1.65011	2.13388	1.23907	1.08751	0.106056	0.734861	0.669206	0.489403	0.780663	0.612393	1.32892	0.839758	0.834891	0.639858	0.52807	2.37579	2.04203	0.219146	0.282924	0.175038	0.23006	0.333397	0.221211	0.248617	0.268437	0.812586	0.238522	0.783418	0.612736	0.504168	0.568028	0.232038	0.733285	0.607482	0.994432
													ROC Analysis	AUC	0.875	0.675	0.675	0.575	0.8	0.65	0.725	0.85	0.7	0.85	0.925	0.85	0.95	0.85	0.75	0.625	0.725	0.625	0.625	0.625	0.6	0.625	0.775	0.75	0.725	0.625	0.8125	0.625	0.65	0.55	0.625	0.6	0.7	0.825	0.6
														AUC (se)	0.0998262	0.154083	0.154083	0.16669	0.12561	0.158023	0.144531	0.109343	0.149592	0.109343	0.076909	0.109343	0.0624294	0.109343	0.138873	0.161431	0.144531	0.161431	0.161431	0.161431	0.164317	0.161431	0.132581	0.138873	0.144531	0.161431	0.12816	0.161431	0.158023	0.168557	0.161431	0.164317	0.149592	0.117894	0.164317
														AUC(p)	0.0301725	0.285059	0.285059	0.411002	0.116205	0.317531	0.218173	0.0547477	0.251912	0.0547477	0.0028636	0.0547477	0.000156637	0.0547477	0.184033	0.349318	0.218173	0.349318	0.349318	0.349318	0.380453	0.349318	0.149845	0.184033	0.218173	0.349318	0.111388	0.349318	0.317531	0.441046	0.349318	0.380453	0.251912	0.0840457	0.380453
														Sensitivity	0.75	0.875	1	0.6	1	0.8	0.8	0.875	0.5	0.625	0.75	0.875	1	0.625	0.8	0.75	0.75	1	0.375	0.4	0.4	0.375	0.8	1	0.8	0.8	1	0.8	0.75	0.4	0.625	0.5	1	0.625	0.6
														Specificity	1	0.6	0.5	0.875	0.75	0.625	0.75	0.8	1	1	1	0.8	0.8	1	0.75	0.6	0.8	0.375	1	0.875	0.875	1	0.75	0.5	0.75	0.625	0.625	0.625	0.6	1	0.8	0.8	0.5	1	0.875
														Positive predictive value	1	0.777778	0.555556	0.75	0.714286	0.571429	0.666667	0.875	1	1	1	0.875	0.888889	1	0.666667	0.75	0.857143	0.5	1	0.666667	0.666667	1	0.666667	0.555556	0.666667	0.571429	0.571429	0.571429	0.75	1	0.833333	0.8	0.555556	1	0.75
														Negative predictive value	0.714286	0.75	1	0.777778	1	0.833333	0.857143	0.8	0.555556	0.625	0.714286	0.8	1	0.625	0.857143	0.6	0.666667	1	0.5	0.7	0.7	0.5	0.857143	1	0.857143	0.833333	1	0.833333	0.6	0.727273	0.571429	0.5	1	0.625	0.777778
														Precision	1	0.777778	0.555556	0.75	0.714286	0.571429	0.666667	0.875	1	1	1	0.875	0.888889	1	0.666667	0.75	0.857143	0.5	1	0.666667	0.666667	1	0.666667	0.555556	0.666667	0.571429	0.571429	0.571429	0.75	1	0.833333	0.8	0.555556	1	0.75
														Recall	0.75	0.875	1	0.6	1	0.8	0.8	0.875	0.5	0.625	0.75	0.875	1	0.625	0.8	0.75	0.75	1	0.375	0.4	0.4	0.375	0.8	1	0.8	0.8	1	0.8	0.75	0.4	0.625	0.5	1	0.625	0.6
														Youden Index	0.75	0.475	0.5	0.475	0.75	0.425	0.55	0.675	0.5	0.625	0.75	0.675	0.8	0.625	0.55	0.35	0.55	0.375	0.375	0.275	0.275	0.375	0.55	0.5	0.55	0.425	0.625	0.425	0.35	0.4	0.425	0.3	0.5	0.625	0.475
														Cutoff	7.81786	5.71603	4.30509	1.17376	47.3757	2.39287	3.78861	141.743	6.23823	19.4689	10.7998	20.7267	34.2468	19.9216	3.3301	2.99499	3.86587	60.9057	121.751	21.3824	73.4309	104.48	10.9261	3.69796	5.94794	3.93013	0.573408	2.55906	2.68148	6.8724	2.98886	16.9565	0.462013	27.0152	0.283203
[truncated: 60 more columns]

## Sheet: Heatmap
HEATMAP
													CONTROL					PD
COD.OWL	Class	Subclass A	Subclass B	Subclass C	Common name	Individual notation	Individual composition or probable ID	Link	Simplified name	Simple name	Orden.Heat.map		Control					<10 years duration					≥10 years duration					LBDL					LBDE					LBDN					<10 years duration vs. Control				≥10 years duration vs. Control
GROUPS											0		Mean	SEM	SD	N		Mean	SEM	SD	N		Mean	SEM	SD	N		Mean	SEM	SD	N		Mean	SEM	SD	N		Mean	SEM	SD	N		fold change	log2(fold change)	Student's t-test (p)		fold change	log2(fold change)	Student's t-test (p)
FFA02	Fatty acids	Saturated fatty acids			Myristic acid	14:0		HMDB00806	SFA	SFA	20002		2.0243	0.209955	0.663935	10		2.65567	0.171981	0.515942	9		2.88189	0.251778	0.835054	11		2.71915	0.256985	0.679918	7		2.70017	0.366547	0.819624	5		2.88335	0.258842	0.732115	8		1.3119	0.391654	0.0347618		1.42365	0.509594	0.0180954
FFA33	Fatty acids	Saturated fatty acids			Pentadecylic acid	15:0		HMDB00826	SFA	SFA	20003		1.12574	0.127248	0.402393	10		1.62845	0.101508	0.304523	9		1.98516	0.305166	1.01212	11		1.73554	0.177802	0.470419	7		1.67126	0.258418	0.577841	5		1.99846	0.390451	1.10436	8		1.44656	0.532623	0.00736446		1.76342	0.818379	0.0216744
FFA03	Fatty acids	Saturated fatty acids			Palmitic acid	16:0		HMDB00220	SFA	SFA	20004		18.7743	2.70543	8.55532	10		25.2634	1.93718	5.81155	9		25.299	1.87816	6.22915	11		25.7341	2.01384	5.32811	7		24.0887	3.48054	7.78272	5		25.6347	2.05313	5.80714	8		1.34564	0.428291	0.0730769		1.34754	0.430327	0.05863
FFA34	Fatty acids	Saturated fatty acids			Margaric acid	17:0		HMDB02259	SFA	SFA	20005		1.96875	0.246263	0.778753	10		2.69266	0.193636	0.580907	9		2.66159	0.236186	0.783341	11		2.751	0.172536	0.456488	7		2.6192	0.376787	0.842522	5		2.64481	0.289324	0.818333	8		1.3677	0.45175	0.0361864		1.35192	0.435008	0.0566074
FFA07	Fatty acids	Saturated fatty acids			Stearic acid	18:0		HMDB00827	SFA	SFA	20006		16.0741	2.45577	7.76582	10		22.3274	1.79634	5.38901	9		20.7993	1.48685	4.93133	11		22.2139	1.49191	3.94723	7		21.0659	3.2275	7.21692	5		21.114	1.79062	5.06463	8		1.38903	0.474077	0.0599351		1.29396	0.371796	0.10904
FFA37	Fatty acids	Saturated fatty acids			Arachidic acid	20:0		HMDB02212	SFA	SFA	20007		2.33194	0.373366	1.18069	10		4.60021	1.18787	3.56362	9		3.33395	0.304361	1.00945	11		4.94524	1.49205	3.94759	7		3.20628	0.472055	1.05555	5		3.4284	0.421119	1.19111	8		1.9727	0.980169	0.0998365		1.42969	0.515701	0.049666
FFA04	Fatty acids	Monounsaturated fatty acids			Palmitoleic acid	16:1n-7		HMDB03229	MUFA	MUFA	30003		2.1042	0.290025	0.917139	10		2.26602	0.378523	1.13557	9		2.75808	0.427531	1.41796	11		1.84932	0.277765	0.734897	7		2.42603	0.576789	1.28974	5		3.2072	0.513416	1.45216	8		1.0769	0.106889	0.735543		1.31075	0.390392	0.230089
FFA06	Fatty acids	Monounsaturated fatty acids					16:1n-x		MUFA	MUFA	30005		1.81044	0.252504	0.798487	10		3.26384	0.513065	1.53919	9		2.83452	0.438918	1.45573	11		3.27999	0.508616	1.34567	7		2.62265	0.522186	1.16764	5		3.06013	0.6473	1.83084	8		1.80279	0.850232	0.0177478		1.56566	0.64677	0.0637471
FFA08	Fatty acids	Monounsaturated fatty acids			Oleic acid	18:1n-9		HMDB00207	MUFA	MUFA	30008		12.8159	1.13955	3.60356	10		14.6781	1.22619	3.67856	9		14.7903	0.808826	2.68257	11		13.9815	1.31844	3.48826	7		12.9632	1.41578	3.16579	5		16.5138	0.629611	1.78081	8		1.14531	0.195733	0.280885		1.15406	0.206717	0.168
FFA09	Fatty acids	Monounsaturated fatty acids					18:1n-x		MUFA	MUFA	30009		1.74752	0.173879	0.549852	10		2.69053	0.304136	0.912409	9		2.41759	0.264975	0.878823	11		2.65997	0.390308	1.03266	7		2.41286	0.295036	0.65972	5		2.51552	0.338758	0.958152	8		1.53963	0.622584	0.0133035		1.38344	0.468262	0.0524848
FFA38	Fatty acids	Monounsaturated fatty acids			Nervonic acid	24:1n-9		HMDB02368	MUFA	MUFA	30015		0.840824	0.109564	0.346472	10		1.11882	0.112275	0.336826	9		1.44525	0.256883	0.851984	11		1.19732	0.136061	0.359985	7		1.25038	0.232036	0.518848	5		1.41675	0.344456	0.974269	8		1.33062	0.412098	0.0947837		1.71885	0.781443	0.0489394
FFA11	Fatty acids	Polyunsaturated fatty acids	Essential		Linoleic acid (LA)	18:2n-6		HMDB00673	PUFA	PUFA	40006		7.15425	0.773499	2.44602	10		7.3195	0.762613	2.28784	9		8.72868	1.43005	4.74295	11		6.90074	0.685812	1.81449	7		6.06283	0.870126	1.94566	5		10.409	1.73357	4.90328	8		1.0231	0.0329442	0.881313		1.22007	0.286963	0.35868
FFA13	Fatty acids	Polyunsaturated fatty acids			Linoelaidic acid	18:2n-6 trans		HMDB06270	PUFA	PUFA	40007		1.29788	0.175094	0.553694	10		2.06535	0.242955	0.728865	9		1.91363	0.252194	0.836432	11		2.05682	0.302889	0.801368	7		1.74804	0.338868	0.757733	5		2.06251	0.294157	0.832	8		1.59132	0.670227	0.0186288		1.47443	0.560153	0.0639938
FFA20	Fatty acids	Polyunsaturated fatty acids			Eicosatrienoic acid (ETE)	20:3n-3		HMDB60039	PUFA	PUFA	40015		2.00976	0.150169	0.474875	10		2.40458	0.214416	0.643248	9		2.24337	0.166702	0.552887	11		2.38837	0.189684	0.501857	7		1.93982	0.319956	0.715444	5		2.48758	0.186955	0.528789	8		1.19646	0.258768	0.143608		1.11624	0.158648	0.314401
FFA22	Fatty acids	Polyunsaturated fatty acids			Mead acid	20:3n-9		HMDB10378	PUFA	PUFA	40016		2.04158	0.145208	0.459187	10		2.44364	0.164926	0.494777	9		2.49915	0.233362	0.773973	11		2.36918	0.27291	0.722052	7		2.19494	0.365495	0.817272	5		2.74055	0.142018	0.401689	8		1.19694	0.259346	0.0837071		1.22413	0.291752	0.120568
FFA21	Fatty acids	Polyunsaturated fatty acids					20:3n-x		PUFA	PUFA	40017		0.860199	0.0765374	0.242032	10		0.934356	0.0903704	0.271111	9		1.01395	0.114766	0.380636	11		1.05216	0.167793	0.443938	7		0.778193	0.0994945	0.222477	5		1.03832	0.0866558	0.2451	8		1.08621	0.119302	0.536981		1.17874	0.237243	0.288856
FFA23	Fatty acids	Polyunsaturated fatty acids			Arachidonic acid (AA)	20:4n-6		HMDB01043	PUFA	PUFA	40019		15.2639	1.05941	3.35014	10		17.1058	1.1099	3.32971	9		17.7286	1.52223	5.04867	11		18.178	1.62101	4.28879	7		13.6276	2.00382	4.48067	5		19.1978	0.978641	2.76801	8		1.12067	0.164359	0.24659		1.16147	0.215949	0.208039
FFA26	Fatty acids	Polyunsaturated fatty acids			Eicosapentaenoic acid (EPA, Timnodonic acid)	20:5n-3		HMDB01999	PUFA	PUFA	40022		2.43051	0.158287	0.500547	10		2.44035	0.214201	0.642604	9		2.54011	0.174365	0.578305	11		2.49121	0.293792	0.777302	7		2.15959	0.209284	0.467973	5		2.70849	0.15052	0.425735	8		1.00404	0.00582388	0.970586		1.04509	0.0636309	0.649283
FFA27	Fatty acids	Polyunsaturated fatty acids			Adrenic acid	22:4n-6		HMDB02226	PUFA	PUFA	40027		4.60809	0.213024	0.673642	10		5.49795	0.375406	1.12622	9		5.84603	0.425185	1.41018	11		5.88848	0.423307	1.11996	7		4.68938	0.40549	0.906703	5		6.1402	0.480234	1.35831	8		1.19311	0.254724	0.0493319		1.26864	0.343286	0.0202878
FFA28	Fatty acids	Polyunsaturated fatty acids			Docosapentaenoic acid (DPA, Clupanodonic acid)	22:5n-3		HMDB06528	PUFA	PUFA	40028		2.82184	0.206025	0.651509	10		2.931	0.230628	0.691885	9		3.18947	0.317577	1.05328	11		2.92777	0.322207	0.852478	7		2.49716	0.387678	0.866873	5		3.56037	0.273285	0.772966	8		1.03868	0.0547545	0.72758		1.13028	0.17668	0.354203
FFA29	Fatty acids	Polyunsaturated fatty acids			Docosapentaenoic acid (Osbond acid)	22:5n-6		HMDB01976	PUFA	PUFA	40029		3.06033	0.204218	0.645793	10		3.79859	0.275269	0.825807	9		4.50365	0.32179	1.06726	11		4.41114	0.3853	1.01941	7		3.43076	0.376484	0.841844	5		4.46197	0.338611	0.957738	8		1.24123	0.311775	0.0433426		1.47162	0.557409	0.0015195
FFA30	Fatty acids	Polyunsaturated fatty acids	Peroxisomal beta-oxidation		Docosahexaenoic acid (DHA, Cervonic acid)	22:6n-3		HMDB02183	PUFA	PUFA	40030		12.1322	0.839389	2.65438	10		12.7513	0.526301	1.5789	9		13.6168	1.20357	3.99179	11		13.3644	0.875338	2.31593	7		10.6213	1.49671	3.34673	5		14.7361	0.979372	2.77008	8		1.05103	0.0718045	0.550891		1.12237	0.166547	0.333503
AC02	Fatty esters	Acylcarnitines			L-Octanoylcarnitine	AC(8:0)		HMDB00791	AC	AC	60002		1.58257	0.334046	1.05635	10		1.86306	0.252879	0.758637	9		1.75196	0.273219	0.906166	11		1.74673	0.259766	0.687276	7		1.52336	0.373928	0.836128	5		2.0244	0.339141	0.959236	8		1.17724	0.235405	0.519553		1.10703	0.146697	0.696871
AC04	Fatty esters	Acylcarnitines			Decanoylcarnitine	AC(10:0)		HMDB00651	AC	AC	60005		1.47433	0.319497	1.01034	10		1.65132	0.197682	0.559129	8		1.77038	0.131314	0.393943	9		1.49558	0.15126	0.37051	6		1.52175	0.21029	0.42058	4		2.01192	0.170261	0.450467	7		1.12005	0.16356	0.664036		1.2008	0.263997	0.408331
AC11	Fatty esters	Acylcarnitines			Oleoylcarnitine	AC(18:1n-9)		HMDB05065	AC	AC	60016		3.73718	0.733674	2.32008	10		2.76856	0.414094	1.24228	9		3.18564	0.468758	1.5547	11		3.21195	0.535017	1.41552	7		1.9219	0.427087	0.954995	5		3.48325	0.494859	1.39967	8		0.740816	-0.432812	0.280445		0.852419	-0.230366	0.526203
FAA04	Fatty amides	Primary amides	Fatty acid amides		Octadecanamide (Stearamide)	18:0 amide		HMDB34146	FAA	FAA	70004		0.127785	0.0369749	0.116925	10		0.268479	0.0429822	0.128946	9		0.374547	0.0948539	0.314595	11		0.22171	0.0288152	0.076238	7		0.446255	0.109791	0.245499	5		0.344135	0.115835	0.327631	8		2.10103	1.0711	0.0231827		2.93108	1.55143	0.0307632
FAA06	Fatty amides	Primary amides	Fatty acid amides			20:0 amide			FAA	FAA	70006		0.166004	0.0468193	0.148056	10		0.320658	0.041051	0.123153	9		0.571425	0.137446	0.455858	11		0.329984	0.0462579	0.122387	7		0.702359	0.231439	0.517513	5		0.41874	0.128447	0.363304	8		1.93163	0.949821	0.0249694		3.44224	1.78335	0.0159835
FAA09	Fatty amides	Primary amides	Fatty acid amides				21:1n-x amide		FAA	FAA	70009		0.078345	0.0210684	0.0666242	10		0.167936	0.021825	0.0654749	9		0.295484	0.0683327	0.226634	11		0.173813	0.0242129	0.0640613	7		0.373735	0.115697	0.258706	5		0.209547	0.0610442	0.172659	8		2.14354	1.1	0.00894934		3.77157	1.91517	0.0104522
FAA10	Fatty amides	Primary amides	Fatty acid amides		Docosanamide (Behenamide)	22:0 amide		HMDB00583	FAA	FAA	70010		0.25825	0.0671705	0.212412	10		0.589742	0.0835253	0.250576	9		0.981346	0.224888	0.745869	11		0.600383	0.0798385	0.211233	7		1.24382	0.369772	0.826835	5		0.710086	0.211048	0.596934	8		2.28361	1.19132	0.00621673		3.79999	1.92599	0.00972867
FAA11	Fatty amides	Primary amides	Fatty acid amides				22:2n-x amide		FAA	FAA	70011		0.247287	0.0642893	0.203301	10		0.536412	0.076108	0.228324	9		0.927635	0.216164	0.716936	11		0.554617	0.0732161	0.193712	7		1.20237	0.366626	0.819801	5		0.642192	0.189825	0.536905	8		2.16919	1.11716	0.00953204		3.75125	1.90737	0.0109614
FAA13	Fatty amides	Primary amides	Fatty acid amides				23:1n-x amide		FAA	FAA	70013		0.0649709	0.0169826	0.0537038	10		0.140833	0.0204429	0.0613288	9		0.247883	0.0593265	0.196764	11		0.142882	0.0194308	0.0514092	7		0.323174	0.100041	0.223698	5		0.17227	0.0522883	0.147894	8		2.16763	1.11612	0.0104922		3.81529	1.93179	0.0122048
FAA14	Fatty amides	Primary amides	Fatty acid amides				24:1n-x amide		FAA	FAA	70014		0.322612	0.0843869	0.266855	10		0.679302	0.0932353	0.279706	9		1.21309	0.289096	0.958823	11		0.706429	0.0982187	0.259862	7		1.56637	0.497473	1.11238	5		0.835105	0.248745	0.703558	8		2.10564	1.07426	0.0112186		3.76021	1.91081	0.012304
NAE_02	Fatty amides	N-acyl ethanolamines	N-acyl ethanolamines		Palmitoyl ethanolamide	NAE(16:0)		HMDB02100	NAE	NAE	75002		3.48624	0.419864	1.32773	10		4.45846	0.473998	1.42199	9		4.63196	0.406901	1.34954	11		5.00644	0.401219	1.06153	7		4.35582	0.709321	1.58609	5		4.2817	0.525966	1.48766	8		1.27888	0.354875	0.141663		1.32864	0.409952	0.0650838
NAE_04	Fatty amides	N-acyl ethanolamines	N-acyl ethanolamines		Stearoyl ethanolamide	NAE(18:0)		HMDB13078	NAE	NAE	75004		3.68886	0.469435	1.48448	10		4.82161	0.503938	1.51181	9		4.96774	0.489381	1.62309	11		5.36532	0.453922	1.20097	7		4.74358	0.815939	1.8245	5		4.59556	0.603358	1.70655	8		1.30707	0.38634	0.118038		1.34669	0.429415	0.07589
NAE_05	Fatty amides	N-acyl ethanolamines	N-acyl ethanolamines		N-Oleoyl ethanolamide	NAE(18:1n-9)		HMDB02088	NAE	NAE	75005		1.23115	0.14074	0.44506	10		1.24423	0.174526	0.523578	9		1.13094	0.140619	0.466379	11		1.11895	0.156179	0.413211	7		0.860645	0.10841	0.242411	5		1.43781	0.193855	0.548306	8		1.01062	0.0152471	0.953744		0.918612	-0.122472	0.621114
MG02	Glycerolipids	Monoacylglycerols				MG(16:0/0:0/0:0)		HMDB11564	MG	MG	80006		0.131755	0.0291946	0.0923213	10		0.20489	0.0292251	0.0876753	9		0.437771	0.11057	0.366719	11		0.254691	0.0228265	0.0603934	7		0.450881	0.16468	0.368236	5		0.327781	0.133489	0.377563	8		1.55508	0.636987	0.0954602		3.32261	1.73231	0.0210078
MG04	Glycerolipids	Monoacylglycerols				MG(18:0/0:0/0:0)		HMDB11131	MG	MG	80008		0.188256	0.054386	0.171984	10		0.386502	0.0564659	0.169398	9		0.627978	0.127294	0.422187	11		0.451981	0.0517571	0.136936	7		0.71129	0.19625	0.438829	5		0.458246	0.144666	0.409178	8		2.05307	1.03778	0.0217308		3.33577	1.73802	0.0070031
DG02	Glycerolipids	Diacylglycerols				DG(32:0)	DG(16:0+16:0+0:0)		DG	DG	90032		0.294479	0.0862075	0.272612	10		0.6452	0.0924886	0.277466	9		0.95704	0.201026	0.666727	11		0.68404	0.07515	0.198828	7		1.10238	0.248629	0.555952	5		0.754255	0.250233	0.707765	8		2.19099	1.13158	0.0129247		3.24994	1.70041	0.00932778
DG03	Glycerolipids	Diacylglycerols				DG(32:1)	DG(16:0+16:1+0:0)+ DG (14:0+18:1+0:0)		DG	DG	90033		0.10335	0.0220232	0.0696434	10		0.252974	0.0361756	0.108527	9		0.453419	0.165457	0.548759	11		0.245158	0.0427801	0.113186	7		0.480566	0.19434	0.434558	5		0.393179	0.202601	0.573042	8		2.44774	1.29145	0.00213365		4.38721	2.1333	0.0614291
DG05	Glycerolipids	Diacylglycerols				DG(34:0)	DG(16:0+18:0+0:0)		DG	DG	90043		0.317495	0.0952277	0.301136	10		0.735611	0.111143	0.333428	9		1.05337	0.217226	0.720457	11		0.79923	0.100114	0.264877	7		1.21296	0.289803	0.64802	5		0.818517	0.262792	0.743287	8		2.31692	1.21221	0.010549		3.31775	1.73021	0.00799275
DG06	Glycerolipids	Diacylglycerols				DG(34:1)	DG(16:0+18:1+0:0)		DG	DG	90044		0.323741	0.0785776	0.248484	10		0.621968	0.0813309	0.243993	9		0.753493	0.122701	0.406952	11		0.701926	0.097079	0.256847	7		0.789483	0.117424	0.262569	5		0.628156	0.161781	0.457586	8		1.92119	0.942	0.0173945		2.32746	1.21875	0.00953277
DG07	Glycerolipids	Diacylglycerols				DG(34:2)	DG(16:0+18:2+0:0)		DG	DG	90045		0.133283	0.0315286	0.0997021	10		0.302738	0.0449949	0.134985	9		0.525058	0.197273	0.654281	11		0.305589	0.0537668	0.142254	7		0.428047	0.143786	0.321515	5		0.527615	0.265662	0.751404	8		2.27138	1.18357	0.00603082		3.93941	1.97798	0.0768996
DG08	Glycerolipids	Diacylglycerols				DG(36:2)	DG(18:1+18:1+0:0)		DG	DG	90056		0.176858	0.0450857	0.142574	10		0.416186	0.0566259	0.169878	9		0.56343	0.143195	0.474925	11		0.40365	0.0652399	0.172609	7		0.507985	0.0963722	0.215495	5		0.572241	0.194675	0.550625	8		2.35322	1.23464	0.00389195		3.18578	1.67165	0.0243887
DG63	Glycerolipids	Diacylglycerols				DG(38:4)	DG(18:0+20:4+0:0)		DG	DG	90066		0.294191	0.0492526	0.15575	10		0.560217	0.144467	0.433402	9		0.401442	0.0477513	0.158373	11		0.644324	0.173169	0.458161	7		0.478865	0.0534226	0.119457	5		0.319152	0.0545716	0.154352	8		1.90426	0.92923	0.112419		1.36456	0.448435	0.134767
TG121	Glycerolipids	Triacylglycerols				TG(40:0)	TG(12:0+16:0+12:0) + TG(10:0+16:0+14:0)		TG	TG	100038		0.0740298	0.0127544	0.040333	10		0.137383	0.0219567	0.0658702	9		0.185529	0.0353363	0.117197	11		0.118183	0.0111968	0.0296241	7		0.20054	0.0500734	0.111968	5		0.18091	0.0431912	0.122163	8		1.85578	0.892028	0.0203254		2.50613	1.32546	0.0112642
TG04	Glycerolipids	Triacylglycerols				TG(44:0)	TG(16:0+16:0+12:0) + TG(16:0+14:0+14:0)		TG	TG	100057		0.157084	0.017094	0.0540559	10		0.308184	0.0533973	0.160192	9		0.374462	0.0756965	0.251057	11		0.22249	0.0232827	0.0616003	7		0.384162	0.0959239	0.214492	5		0.426812	0.0929922	0.263022	8		1.96191	0.972262	0.0232128		2.38384	1.25329	0.0172194
TG05	Glycerolipids	Triacylglycerols				TG(44:1)	TG(14:0+18:1+12:0) + TG(16:0+16:1+12:0)		TG	TG	100058		0.176104	0.0264529	0.0836513	10		0.33072	0.0651057	0.195317	9		0.369134	0.071379	0.236737	11		0.22967	0.025475	0.0674006	7		0.400416	0.103829	0.232169	5		0.428399	0.0913106	0.258265	8		1.87799	0.909189	0.0509506		2.09612	1.06772	0.025253
TG06	Glycerolipids	Triacylglycerols				TG(44:2)	TG(14:0+18:2+12:0)		TG	TG	100059		0.108563	0.0196456	0.0621248	10		0.204044	0.0377239	0.113172	9		0.215664	0.0444938	0.147569	11		0.138058	0.0170708	0.0451651	7		0.23418	0.0587456	0.131359	5		0.258923	0.0569055	0.160953	8		1.87949	0.91034	0.0334938		1.98653	0.990248	0.0453275
TG84	Glycerolipids	Triacylglycerols				TG(45:1)	TG(14:0+15:0+16:1)		TG	TG	100069		0.147697	0.0241042	0.0762243	10		0.306705	0.0418119	0.125436	9		0.407187	0.0952776	0.316	11		0.279634	0.0370494	0.0980235	7		0.48991	0.13983	0.31267	5		0.354052	0.103156	0.29177	8		2.07659	1.05422	0.00355476		2.75691	1.46305	0.022569
TG09	Glycerolipids	Triacylglycerols				TG(46:0)	TG(16:0+16:0+14:0)		TG	TG	100072		0.264426	0.0315672	0.0998241	10		0.554644	0.0786854	0.236056	9		0.658731	0.133855	0.443945	11		0.423895	0.048939	0.129481	7		0.697171	0.161585	0.361314	5		0.72309	0.161733	0.457449	8		2.09754	1.0687	0.00604356		2.49118	1.31683	0.0151872
TG10	Glycerolipids	Triacylglycerols				TG(46:1)	TG(12:0+18:1+16:0)		TG	TG	100073		0.335231	0.0413893	0.130885	10		0.651039	0.135537	0.40661	9		0.653348	0.1187	0.393684	11		0.419623	0.0470394	0.124455	7		0.695149	0.17085	0.382032	5		0.829134	0.166771	0.471701	8		1.94206	0.957588	0.0513561		1.94895	0.962696	0.0258777
TG11	Glycerolipids	Triacylglycerols				TG(46:2)	TG(14:0+18:2+14:0) + TG(16:1+18:1+12:0)		TG	TG	100074		0.248033	0.0344203	0.108847	10		0.444758	0.0837605	0.251281	9		0.496095	0.0913063	0.302829	11		0.326516	0.0389875	0.103151	7		0.537209	0.145848	0.326127	5		0.561025	0.112849	0.319186	8		1.79314	0.84249	0.0533186		2.00012	1.00009	0.0248433
TG13_TG14	Glycerolipids	Triacylglycerols				TG(47:0)	TG(16:0+16:0+15:0)		TG	TG	100085		0.191544	0.0283761	0.0897332	10		0.378892	0.0485541	0.145662	9		0.527476	0.115921	0.384467	11		0.334027	0.0424553	0.112326	7		0.593216	0.146274	0.327079	5		0.4885	0.136751	0.386789	8		1.9781	0.984112	0.00329147		2.75382	1.46143	0.0165729
TG15	Glycerolipids	Triacylglycerols				TG(47:1)	TG(18:1+14:0+15:0) + TG(16:1+17:0+14:0)		TG	TG	100086		0.219981	0.0281614	0.089054	10		0.433497	0.0555076	0.166523	9		0.552397	0.122223	0.405368	11		0.360786	0.0467778	0.123762	7		0.64502	0.15952	0.356699	5		0.528406	0.13932	0.394057	8		1.97062	0.978646	0.00252473		2.51111	1.32833	0.0224887
TG152	Glycerolipids	Triacylglycerols				TG(47:2)	TG(12:0+18:2+17:0) + TG(12:0+18:1+17:1) + TG(14:0+18:2+15:0)		TG	TG	100087		0.169478	0.0269415	0.0851964	10		0.344306	0.0470216	0.141065	9		0.448907	0.103057	0.341803	11		0.302284	0.040462	0.107052	7		0.537353	0.136961	0.306253	5		0.404246	0.117752	0.333054	8		2.03156	1.02259	0.00413136		2.64876	1.40532	0.0231488
TG16	Glycerolipids	Triacylglycerols				TG(48:0)	TG(16:0/16:0/16:0)	HMDB05356	TG	TG	100089		0.336468	0.0375448	0.118727	10		0.680245	0.0875044	0.262513	9		0.801965	0.151966	0.504015	11		0.555995	0.066329	0.17549	7		0.84194	0.190184	0.425264	5		0.855269	0.182373	0.515828	8		2.02172	1.01558	0.00416092		2.38348	1.25307	0.0124215
TG17	Glycerolipids	Triacylglycerols				TG(48:1)	TG(14:0+18:1+16:0) + TG(16:0+16:1+16:0)		TG	TG	100090		0.559555	0.0633612	0.200366	10		1.12789	0.260334	0.781001	9		1.02307	0.163977	0.543851	11		0.697856	0.0878863	0.232525	7		1.05204	0.243506	0.544496	5		1.40745	0.283456	0.801736	8		2.01569	1.01128	0.0630917		1.82837	0.870556	0.0206437
TG18	Glycerolipids	Triacylglycerols				TG(48:2)	TG(14:0+18:1+16:1) + TG(16:0+18:2+14:0)		TG	TG	100091		0.476735	0.0606337	0.191741	10		0.861326	0.193962	0.581885	9		0.832249	0.138858	0.460541	11		0.539717	0.0631188	0.166997	7		0.844807	0.205028	0.458458	5		1.11308	0.215411	0.609275	8		1.80672	0.853371	0.089059		1.74573	0.803827	0.0346517
TG19	Glycerolipids	Triacylglycerols				TG(48:3)	TG(18:1+18:2+12:0)		TG	TG	100092		0.264115	0.034958	0.110547	10		0.46111	0.0960777	0.288233	9		0.490385	0.0830108	0.275316	11		0.332928	0.0393109	0.104007	7		0.521448	0.141788	0.317047	5		0.575812	0.113907	0.322178	8		1.74587	0.803943	0.0825816		1.85671	0.892748	0.0255294
TG22	Glycerolipids	Triacylglycerols				TG(49:0)	TG(16:0+17:0+16:0) + TG(18:0+17:0+14:0)		TG	TG	100100		0.153955	0.0199303	0.0630253	10		0.309351	0.0379263	0.113779	9		0.421422	0.088453	0.293365	11		0.272114	0.0346154	0.0915839	7		0.472649	0.11505	0.257259	5		0.39397	0.102381	0.289577	8		2.00936	1.00673	0.00164407		2.7373	1.45276	0.013201
TG23	Glycerolipids	Triacylglycerols				TG(49:1)	TG(15:0+18:1+16:0)		TG	TG	100101		0.292673	0.0294983	0.0932817	10		0.517172	0.0668074	0.200422	9		0.602396	0.114796	0.380734	11		0.396228	0.0517545	0.136929	7		0.669144	0.15608	0.349006	5		0.645198	0.126922	0.35899	8		1.76706	0.821353	0.0105309		2.05825	1.04142	0.0236422
TG24	Glycerolipids	Triacylglycerols				TG(49:2)	TG(15:0+18:2+16:0) + TG(18:1+16:1+15:0) + TG(18:1+14:0+17:1) + TG(16:0+18:2+15:0)		TG	TG	100102		0.255319	0.026548	0.0839522	10		0.45447	0.055873	0.167619	9		0.552736	0.118603	0.393361	11		0.362501	0.0484638	0.128223	7		0.622403	0.15068	0.336931	5		0.5651	0.135453	0.383118	8		1.78001	0.831884	0.00397397		2.16488	1.11429	0.0324177
TG25	Glycerolipids	Triacylglycerols				TG(49:3)	TG(17:1+16:1+16:1) + TG(18:2+15:0+16:1)		TG	TG	100103		0.127074	0.0149691	0.0473364	10		0.234605	0.0302258	0.0906774	9		0.287545	0.0729106	0.241817	11		0.1901	0.0275351	0.0728509	7		0.330204	0.0814158	0.182051	5		0.286591	0.0882133	0.249505	8		1.84621	0.884566	0.00430865		2.26282	1.17812	0.0544392
TG26	Glycerolipids	Triacylglycerols				TG(50:0)	TG(16:0+16:0+18:0)		TG	TG	100105		0.254091	0.0274114	0.0866824	10		0.505932	0.0608224	0.182467	9		0.591403	0.114302	0.379096	11		0.413442	0.0522143	0.138146	7		0.621372	0.136356	0.304901	5		0.632233	0.136497	0.386071	8		1.99115	0.9936	0.00299337		2.32752	1.2188	0.0150708
TG27	Glycerolipids	Triacylglycerols				TG(50:1)	TG(16:0+18:1+16:0)		TG	TG	100106		0.879661	0.0931728	0.294638	10		1.65928	0.349342	1.04803	9		1.52211	0.228885	0.759124	11		1.13441	0.15002	0.396917	7		1.41589	0.310984	0.695381	5		2.08205	0.383186	1.08381	8		1.88627	0.915538	0.0589771		1.73034	0.791054	0.0218124
TG28	Glycerolipids	Triacylglycerols				TG(50:2)	TG(16:0+18:1+16:1) + TG(18:1+18:1+14:0) + TG(16:0+18:2+16:0)		TG	TG	100107		0.91406	0.110696	0.350053	10		1.67198	0.399192	1.19758	9		1.43833	0.211561	0.701668	11		1.01895	0.118412	0.313289	7		1.37923	0.323206	0.722711	5		2.10508	0.409813	1.15913	8		1.82918	0.8712	0.0997352		1.57356	0.654032	0.0442829
TG29	Glycerolipids	Triacylglycerols				TG(50:3)	TG(16:1+18:1+16:1) + TG(16:0+18:2+16:1)		TG	TG	100108		0.562543	0.0755387	0.238874	10		0.861583	0.179528	0.538584	9		0.820456	0.122138	0.405087	11		0.56311	0.064821	0.1715	7		0.79693	0.192804	0.431123	5		1.10661	0.185906	0.525821	8		1.53159	0.615026	0.153509		1.45848	0.544462	0.0957362
TG30	Glycerolipids	Triacylglycerols				TG(50:4)	TG(16:1+18:2+16:1) + TG(16:1+18:3+16:0) + TG(18:1+18:3+14:0) + TG(14:0+18.4+18:0)		TG	TG	100109		0.239324	0.0335198	0.105999	10		0.357413	0.075	0.225	9		0.37075	0.0545979	0.181081	11		0.261707	0.0308284	0.0815643	7		0.363511	0.0953018	0.213101	5		0.455683	0.0814747	0.230445	8		1.49342	0.578624	0.178119		1.54915	0.631481	0.0598017
TG33	Glycerolipids	Triacylglycerols				TG(51:1)	TG(16:0+17:0+18:1)		TG	TG	100114		0.249913	0.0269478	0.0852165	10		0.428737	0.0714497	0.214349	9		0.457169	0.0793548	0.26319	11		0.304157	0.0421064	0.111403	7		0.473168	0.109587	0.245045	5		0.54907	0.0963756	0.272591	8		1.71555	0.778668	0.0406232		1.82931	0.871301	0.0289559
TG34	Glycerolipids	Triacylglycerols				TG(51:2)	TG(16:0+17:1+18:1)		TG	TG	100115		0.342324	0.0385051	0.121764	10		0.558909	0.0861612	0.258483	9		0.582783	0.100787	0.334273	11		0.388748	0.0526612	0.139328	7		0.597802	0.133799	0.299183	5		0.716318	0.117654	0.332776	8		1.63269	0.707251	0.0421654		1.70243	0.767595	0.0443644
TG35	Glycerolipids	Triacylglycerols				TG(51:3)	TG(16:0+17:1+18:2) + TG(18:2+18:1+15:0)		TG	TG	100116		0.2293	0.0259574	0.0820845	10		0.347019	0.0464652	0.139396	9		0.387728	0.0721918	0.239433	11		0.252534	0.0298862	0.0790716	7		0.393177	0.0890604	0.199145	5		0.456818	0.0825075	0.233367	8		1.51338	0.597774	0.036327		1.69092	0.757805	0.0602639
TG38	Glycerolipids	Triacylglycerols				TG(52:1)	TG(16:0+18:1+18:0)		TG	TG	100119		0.553784	0.0647474	0.204749	10		1.0413	0.242745	0.728234	9		0.943247	0.168374	0.558433	11		0.657488	0.111142	0.294054	7		0.815452	0.187737	0.419792	5		1.38347	0.267938	0.757844	8		1.88033	0.910989	0.0837549		1.70328	0.768313	0.0503421
TG39	Glycerolipids	Triacylglycerols				TG(52:2)	TG(16:0+18:1+18:1)		TG	TG	100120		1.58171	0.187588	0.593205	10		3.03326	0.59792	1.79376	9		2.75827	0.47346	1.57029	11		2.18638	0.32025	0.847301	7		2.40789	0.533696	1.19338	5		3.78702	0.72832	2.06	8		1.9177	0.939379	0.0441365		1.74385	0.802278	0.0378855
TG40	Glycerolipids	Triacylglycerols				TG(52:3)	TG(16:0+18:1+18:2)		TG	TG	100121		1.27944	0.167034	0.528206	10		2.28224	0.474195	1.42258	9		1.81421	0.236896	0.785695	11		1.52529	0.178394	0.471987	7		1.69786	0.380842	0.851588	5		2.66627	0.493477	1.39576	8		1.78378	0.834934	0.0741306		1.41797	0.503829	0.0860832
TG41	Glycerolipids	Triacylglycerols				TG(52:4)	TG(16:0+18:2+18:2)		TG	TG	100122		0.702133	0.0996504	0.315122	10		1.0236	0.179562	0.538685	9		0.958227	0.13171	0.436831	11		0.723328	0.0704565	0.18641	7		0.87856	0.200917	0.449265	5		1.2871	0.187514	0.53037	8		1.45784	0.543834	0.126072		1.36474	0.448623	0.143416
TG42	Glycerolipids	Triacylglycerols				TG(52:5)	TG(16:0+18:2+18:3)		TG	TG	100123		0.297362	0.0378899	0.119818	10		0.427283	0.0741149	0.222345	9		0.461959	0.0670688	0.222442	11		0.336542	0.0413323	0.109355	7		0.445826	0.111013	0.248233	5		0.542772	0.0865241	0.244727	8		1.43691	0.522974	0.125917		1.55353	0.635547	0.0514358
TG43	Glycerolipids	Triacylglycerols				TG(53:0)	TG(17:0+18:0+18:0) + TG(20:0+17:0+16:0)		TG	TG	100130		0.0909982	0.0204712	0.0647355	10		0.20303	0.0306067	0.09182	9		0.280696	0.06905	0.229013	11		0.195522	0.0258943	0.06851	7		0.32303	0.0708242	0.158368	5		0.24139	0.0892047	0.252309	8		2.23114	1.15778	0.00650314		3.08463	1.6251	0.022169
TG44	Glycerolipids	Triacylglycerols				TG(53:1)	TG(18:0+18:1+17:0)		TG	TG	100131		0.129274	0.0122421	0.0387129	10		0.259529	0.0375663	0.112699	9		0.259287	0.0485761	0.161109	11		0.195466	0.0301685	0.0798183	7		0.293023	0.0629724	0.140811	5		0.294318	0.0597035	0.168867	8		2.00759	1.00546	0.00839904		2.00571	1.00411	0.0244895
TG45	Glycerolipids	Triacylglycerols				TG(53:2)	TG(18:1+18:1+17:0)		TG	TG	100132		0.27769	0.033064	0.104558	10		0.459295	0.0941812	0.282544	9		0.426365	0.0639934	0.212242	11		0.301882	0.0412602	0.109164	7		0.418996	0.0973862	0.217762	5		0.576939	0.0988838	0.279686	8		1.65399	0.725947	0.0989982		1.5354	0.618615	0.0569108
TG83	Glycerolipids	Triacylglycerols				TG(53:4)	TG(18:2+17:1+18:1)		TG	TG	100134		0.135528	0.0186234	0.0588923	10		0.195044	0.0368944	0.110683	9		0.192323	0.0273223	0.0906179	11		0.133588	0.0142043	0.037581	7		0.179037	0.0423422	0.09468	5		0.25508	0.037635	0.106448	8		1.43914	0.525211	0.155662		1.41906	0.50494	0.108724
TG48	Glycerolipids	Triacylglycerols				TG(54:1)	TG(18:0+18:1+18:0)		TG	TG	100138		0.228386	0.0231882	0.0733276	10		0.446653	0.0836082	0.250824	9		0.49575	0.115078	0.381671	11		0.308364	0.045722	0.120969	7		0.419468	0.0920927	0.205926	5		0.652156	0.149625	0.423204	8		1.95569	0.967679	0.0324058		2.17066	1.11814	0.0441212
TG49	Glycerolipids	Triacylglycerols				TG(54:2)	TG(18:0+18:1+18:1)		TG	TG	100139		0.682342	0.083199	0.263098	10		1.34233	0.349522	1.04857	9		1.19486	0.22938	0.760768	11		0.798377	0.112959	0.298862	7		0.978583	0.244396	0.546486	5		1.84287	0.386265	1.09252	8		1.96725	0.976177	0.0997391		1.75112	0.808278	0.0564877
TG50	Glycerolipids	Triacylglycerols				TG(54:3)	TG(20:2+20:1+14:0) + TG(20:2+18:1+16:0) + TG(20:1+18:2+16:0) + TG(18:2+18:1+18:0)		TG	TG	100140		1.16251	0.14607	0.461914	10		2.40715	0.568158	1.70447	9		2.4345	0.594405	1.97142	11		1.62242	0.206197	0.545546	7		1.9057	0.482298	1.07845	5		3.4448	0.860808	2.43473	8		2.07065	1.05008	0.0626761		2.09417	1.06638	0.0614577
TG51	Glycerolipids	Triacylglycerols				TG(54:4)	TG(18:2+18:1+18:1) + TG(18:2+18:2+18:0)		TG	TG	100141		0.812141	0.108073	0.341757	10		1.57123	0.414727	1.24418	9		1.35067	0.236343	0.783861	11		0.970493	0.104194	0.275672	7		1.12821	0.292672	0.654434	5		2.0705	0.451042	1.27574	8		1.93468	0.952093	0.109982		1.6631	0.733875	0.0572733
TG53	Glycerolipids	Triacylglycerols				TG(54:5)	TG(18:1+20:4+16:0)		TG	TG	100143		0.303905	0.031552	0.0997762	10		0.478357	0.0379923	0.113977	9		0.385298	0.0314466	0.104296	11		0.39848	0.0387213	0.102447	7		0.443892	0.0492003	0.110015	5		0.441834	0.0491542	0.139029	8		1.57403	0.654464	0.00241667		1.26782	0.342353	0.0840659
TG54	Glycerolipids	Triacylglycerols				TG(54:6)	TG(18:2+18:3+18:1)		TG	TG	100144		0.171545	0.0287313	0.086194	9		0.287663	0.0688692	0.194791	8		0.350463	0.071307	0.236499	11		0.234912	0.0311827	0.0825017	7		0.343993	0.0972394	0.194479	4		0.392004	0.103054	0.291482	8		1.6769	0.745793	0.152683		2.04298	1.03068	0.0366367
TG173	Glycerolipids	Triacylglycerols				TG(55:2)	TG(18:1+18:1+19:0) + TG(18:0+18:1+19:1)		TG	TG	100150		0.105201	0.0104256	0.0329685	10		0.20485	0.0356189	0.106857	9		0.18566	0.0356228	0.118147	11		0.137653	0.0168574	0.0446004	7		0.210244	0.0507972	0.113586	5		0.23389	0.0487237	0.137811	8		1.94722	0.961412	0.0241669		1.76481	0.819514	0.0515786
TG58	Glycerolipids	Triacylglycerols				TG(56:0)	TG(20:0+18:0+18:0) + TG(22:0+20:0+14:0)		TG	TG	100154		0.0725431	0.0144421	0.0456701	10		0.174836	0.0250735	0.0752206	9		0.243579	0.0644382	0.213717	11		0.157705	0.0207323	0.0548526	7		0.270243	0.0623872	0.139502	5		0.224717	0.0835196	0.236229	8		2.41009	1.26909	0.00208127		3.35771	1.74748	0.0251397
TG59	Glycerolipids	Triacylglycerols				TG(56:1)	TG(22:0+18:1+16:0) + TG(24:0+16:1+16:0)		TG	TG	100155		0.0979651	0.0131175	0.0414813	10		0.232769	0.0332698	0.0998093	9		0.270759	0.0679128	0.225241	11		0.180866	0.0224494	0.0593956	7		0.285328	0.0626496	0.140089	5		0.297571	0.0883355	0.24985	8		2.37604	1.24856	0.00338913		2.76383	1.46667	0.0300635
TG60	Glycerolipids	Triacylglycerols				TG(56:2)	TG(18:1+20:1+18:0)		TG	TG	100156		0.183585	0.0188964	0.0597556	10		0.373769	0.0857532	0.25726	9		0.384038	0.0806568	0.267508	11		0.23961	0.0304951	0.0806825	7		0.334127	0.077656	0.173644	5		0.530054	0.11629	0.328918	8		2.03595	1.0257	0.0592589		2.09188	1.0648	0.0338558
TG61	Glycerolipids	Triacylglycerols				TG(56:3)	TG(18:1+20:1+18:1)		TG	TG	100157		0.271027	0.0336941	0.10655	10		0.542025	0.149045	0.447135	9		0.43189	0.0700293	0.232261	11		0.323709	0.0409471	0.108336	7		0.383108	0.100433	0.224574	5		0.68094	0.157314	0.444952	8		1.99989	0.999923	0.110592		1.59353	0.672228	0.0570053
TG63	Glycerolipids	Triacylglycerols				TG(56:5)	TG(20:4+18:1+18:0)		TG	TG	100160		0.195066	0.0304645	0.0963372	10		0.289713	0.0346903	0.104071	9		0.236375	0.019087	0.0633043	11		0.263693	0.0259972	0.0687822	7		0.277102	0.0353181	0.0789738	5		0.247023	0.0388604	0.109914	8		1.48521	0.570665	0.0551656		1.21177	0.277118	0.255608
TG64	Glycerolipids	Triacylglycerols				TG(56:6)	TG(22:5+18:1+16:0) + TG(20:4+18:1+18:1)		TG	TG	100162		0.377166	0.0406269	0.128473	10		0.552757	0.0546506	0.163952	9		0.46203	0.0452907	0.150212	11		0.442732	0.0445134	0.117771	7		0.496882	0.0829417	0.185463	5		0.559202	0.0611987	0.173096	8		1.46555	0.551445	0.0181785		1.225	0.292788	0.182394
TG65	Glycerolipids	Triacylglycerols				TG(56:7)	TG(22:5+18:2+16:0) + TG(20:4+18:2+18:1)		TG	TG	100163		0.143453	0.0194446	0.0614892	10		0.192041	0.023721	0.071163	9		0.167442	0.0207468	0.0688092	11		0.15439	0.0190852	0.0504946	7		0.192763	0.0409937	0.0916646	5		0.190711	0.0252378	0.0713834	8		1.3387	0.420834	0.128692		1.16722	0.223076	0.41195
TG66	Glycerolipids	Triacylglycerols				TG(56:7)	TG(22:6+18:1+16:0)		TG	TG	100164		0.239273	0.0356159	0.112627	10		0.28236	0.0261923	0.0785768	9		0.283767	0.0433226	0.143685	11		0.209011	0.0221432	0.0585853	7		0.337592	0.069001	0.154291	5		0.313955	0.0375962	0.106338	8		1.18008	0.23888	0.352446		1.18596	0.246051	0.442749
TG69	Glycerolipids	Triacylglycerols				TG(58:1)	TG(24:0+18:1+16:0)		TG	TG	100168		0.0761947	0.0125236	0.0396031	10		0.185047	0.0250946	0.0752839	9		0.217027	0.0637145	0.211317	11		0.14823	0.0215839	0.0571057	7		0.224785	0.0447515	0.100067	5		0.236398	0.0850462	0.240547	8		2.42861	1.28013	0.000915316		2.84832	1.51011	0.0533924
TG70	Glycerolipids	Triacylglycerols				TG(58:2)	TG(18:1+22:0+18:1)		TG	TG	100169		0.0977677	0.0091267	0.0288612	10		0.233592	0.0402234	0.12067	9		0.270798	0.0710395	0.235611	11		0.166099	0.0208872	0.0552623	7		0.247826	0.057407	0.128366	5		0.33491	0.0933109	0.263923	8		2.38925	1.25656	0.0095864		2.76981	1.46979	0.0355922
TG71	Glycerolipids	Triacylglycerols				TG(58:3)	TG(22:1+18:1+18:1) + TG(22:1+18:2+18:0)		TG	TG	100170		0.0999921	0.0115225	0.0364372	10		0.200773	0.0541238	0.162371	9		0.174887	0.0352133	0.116789	11		0.123035	0.0135758	0.0359181	7		0.144482	0.0359158	0.0803101	5		0.268383	0.0635876	0.179853	8		2.00789	1.00568	0.102948		1.74901	0.80654	0.0659208
TG74	Glycerolipids	Triacylglycerols				TG(58:7)	TG(22:5+18:2+18:0) + TG(22:4+18:2+18:1) + TG(22:5+18:1+18:1)		TG	TG	100174		0.141094	0.0200332	0.0633507	10		0.207512	0.0322567	0.09677	9		0.160472	0.0267997	0.0758009	8		0.152951	0.0159757	0.0422677	7		0.149932	0.0342335	0.0684669	4		0.246833	0.0464322	0.113735	6		1.47073	0.556537	0.0915068		1.13734	0.185663	0.562501
TG76	Glycerolipids	Triacylglycerols				TG(58:9)	TG(20:4+20:4+18:1) + TG(22:6+18:1+18:2)		TG	TG	100177		0.15344	0.0155167	0.0490681	10		0.231744	0.017316	0.0519479	9		0.225836	0.0263514	0.0790541	9		0.215843	0.0196132	0.0518917	7		0.266743	0.0363409	0.0812607	5		0.212266	0.0252709	0.0619008	6		1.51032	0.594859	0.00357022		1.47182	0.557601	0.0266419
ChoE_07	Sterols	Cholesteryl Ester				ChoE(18:1)		HMDB00918	ChoE	ChoE	120008		0.0880933	0.0196761	0.0622213	10		0.173317	0.0321935	0.0965806	9		0.252905	0.0605316	0.200761	11		0.190928	0.0198743	0.0525824	7		0.26973	0.0774135	0.173102	5		0.207083	0.0794098	0.224605	8		1.96742	0.976307	0.0336078		2.87087	1.52149	0.0235852
ChoE_08	Sterols	Cholesteryl Ester				ChoE(18:2)		HMDB00610	ChoE	ChoE	120009		0.150333	0.0250681	0.0792722	10		0.264791	0.0463427	0.139028	9		0.348685	0.0999061	0.331351	11		0.250154	0.0338636	0.0895946	7		0.365271	0.107821	0.241096	5		0.330153	0.131146	0.370937	8		1.76137	0.816698	0.0391254		2.31943	1.21377	0.0797846
ChoE_12	Sterols	Cholesteryl Ester				ChoE(20:4)		HMDB06726	ChoE	ChoE	120013		0.109801	0.0174027	0.0550323	10		0.206335	0.0352774	0.105832	9		0.222097	0.0510762	0.169401	11		0.190105	0.0188965	0.0499954	7		0.24406	0.0738339	0.165098	5		0.218632	0.0661583	0.187124	8		1.87918	0.9101	0.0214		2.02272	1.0163	0.0589994
ChoE_17	Sterols	Cholesteryl Ester				ChoE(22:6)		HMDB06733	ChoE	ChoE	120017		0.0986083	0.0142334	0.0450099	10		0.18553	0.0275557	0.0826671	9		0.246131	0.0666273	0.220978	11		0.163569	0.0173177	0.0458182	7		0.280989	0.0661244	0.147859	5		0.22841	0.0865703	0.244858	8		1.88148	0.911867	0.0102015		2.49604	1.31964	0.0534134
BA03	Bile acids	Primary bile acids			CA (31% bile)	Cholic acid		HMDB00619	BA	BA	130001		1.9833	0.717994	2.2705	10		1.19172	0.34594	1.03782	9		1.88901	0.427251	1.41703	11		1.74515	0.589414	1.55944	7		1.23118	0.422869	0.945564	5		1.64158	0.464957	1.3151	8		0.60088	-0.73485	0.3389		0.952458	-0.0702726	0.909362
BA05	Bile acids	Primary bile acids			CDCA (45% bile)	Chenodeoxycholic acid		HMDB00518	BA	BA	130003		2.33597	0.803154	2.53979	10		1.4211	0.159346	0.478039	9		2.42149	0.731372	2.42569	11		1.9091	0.338154	0.894672	7		1.22534	0.323812	0.724065	5		2.49198	0.979647	2.77086	8		0.608354	-0.717018	0.29075		1.03661	0.0518729	0.93793
BA06_BA07	Bile acids				UDCA + HDCA	Ursodeoxycholic + Hyodeoxycholic acid		HMDB00946	BA	BA	130007		1.67039	0.703541	2.11062	9		1.18223	0.296741	0.839311	8		2.19475	0.67543	2.1359	10		1.49124	0.34366	0.909238	7		1.36194	0.60917	1.21834	4		2.21699	0.957868	2.53428	7		0.707759	-0.49867	0.53605		1.31392	0.393875	0.598026
BA16H	Bile acids	Glycine-conjugated bile acids			GCDCA	Glycochenodeoxycholic acid		HMDB00637	BA	BA	130009		1.86479	0.309512	0.978764	10		1.42795	0.235082	0.705247	9		2.76042	0.843365	2.79713	11		3.28989	1.20467	3.18726	7		0.886878	0.222667	0.497899	5		1.96907	0.457691	1.29455	8		0.765744	-0.385065	0.284847		1.48029	0.565876	0.337518
BA15	Bile acids	Glycine-conjugated bile acids			GCA	Glycocholic acid		HMDB00138	BA	BA	130010		1.73304	0.287536	0.909268	10		1.4704	0.236363	0.70909	9		2.8209	0.754769	2.50329	11		3.46215	1.07695	2.84935	7		1.21251	0.19831	0.443434	5		1.74573	0.390539	1.10461	8		0.84845	-0.237099	0.495767		1.62771	0.702847	0.201358
BA18	Bile acids	Glycine-conjugated bile acids			GDCA	Glycodeoxycholic acid		HMDB00631	BA	BA	130011		1.69824	0.458981	1.37694	9		1.07307	0.153323	0.459968	9		2.93459	0.881341	2.92308	11		2.2917	0.839153	2.22019	7		0.827753	0.218417	0.488395	5		2.71969	1.05507	2.98419	8		0.631873	-0.662293	0.226134		1.72802	0.789123	0.232771
ST08	Sterols	Steroid sulfates				androsterone sulfate + etiocholanolone sulfate		HMDB02759	ST	ST	150001		1.56609	0.310017	0.980358	10		2.89791	0.567095	1.70128	9		3.03681	0.435683	1.445	11		2.0358	0.243416	0.644017	7		2.8689	0.4193	0.937583	5		3.86137	0.67625	1.91272	8		1.85041	0.887842	0.0491003		1.9391	0.955384	0.0141902
ST02	Sterols	Steroid sulfates			DHEAS	Dehydroepiandrosterone sulfate (DHEAS)		HMDB01032	ST	ST	150002		1.86998	0.308343	0.975065	10		3.44824	0.62374	1.87122	9		4.05615	0.522419	1.73267	11		2.80784	0.408684	1.08128	7		3.13571	0.518864	1.16022	5		5.0398	0.682369	1.93003	8		1.844	0.882836	0.0316116		2.16908	1.11709	0.00233434
ST01	Sterols	Steroids				Cortisol (hydrocortisone)		HMDB00063	ST	ST	150007		10.1858	2.40181	7.5952	10		16.5493	2.28748	6.86244	9		14.1161	1.67872	5.56769	11		15.554	1.39841	3.69986	7		14.3069	4.62253	10.3363	5		15.476	1.89492	5.35966	8		1.62475	0.700215	0.0734562		1.38586	0.470782	0.189238
DAPE02	Glycerophospholipids	Diacylglycerophosphoethanolamine				PE(16:0/18:1)		HMDB08927	PE_DAPE	PE	160003		0.529648	0.0773327	0.244547	10		0.588988	0.0714261	0.214278	9		0.801833	0.167005	0.553894	11		0.736482	0.0478048	0.12648	7		0.868092	0.356891	0.798033	5		0.578153	0.115536	0.326785	8		1.11204	0.153204	0.583067		1.5139	0.598269	0.161254
DAPE08	Glycerophospholipids	Diacylglycerophosphoethanolamine				PE(16:0/20:4)		HMDB08937	PE_DAPE	PE	160008		0.392621	0.0496954	0.157151	10		0.455112	0.0543642	0.163093	9		0.574357	0.088533	0.279966	10		0.552761	0.0363806	0.0962541	7		0.651943	0.157545	0.315089	4		0.42031	0.0921542	0.260651	8		1.15916	0.213084	0.40704		1.46288	0.54881	0.0902865
DAPE07	Glycerophospholipids	Diacylglycerophosphoethanolamine				PE(18:1/18:2)		HMDB09060	PE_DAPE	PE	160009		0.200346	0.0288855	0.0913441	10		0.222044	0.0199334	0.0598001	9		0.300913	0.0353115	0.117115	11		0.270205	0.0113001	0.0298972	7		0.296791	0.0393647	0.0880222	5		0.24163	0.0518576	0.146675	8		1.1083	0.148347	0.553419		1.50196	0.58685	0.0422379
DAPE21	Glycerophospholipids	Diacylglycerophosphoethanolamine				PE(16:0/22:6)		HMDB08946	PE_DAPE	PE	160015		0.43288	0.0617594	0.1953	10		0.483545	0.0601201	0.18036	9		0.504288	0.07761	0.257403	11		0.540192	0.0354126	0.093693	7		0.610226	0.130887	0.292673	5		0.383324	0.0789644	0.223345	8		1.11704	0.159681	0.566082		1.16496	0.22028	0.486144
DAPE18	Glycerophospholipids	Diacylglycerophosphoethanolamine				PE(18:0/20:4)		HMDB09003	PE_DAPE	PE	160016		0.797062	0.127364	0.402762	10		0.932955	0.11292	0.33876	9		1.06924	0.139532	0.418597	9		1.04022	0.0501217	0.13261	7		1.04871	0.180474	0.360948	4		0.934766	0.210243	0.556251	7		1.17049	0.227115	0.439963		1.34148	0.423821	0.166973
MEMAPE12	Glycerophospholipids	1-ether, 2-acylglycerophosphoethanolamine				PE(18:1e/22:4)			PE_1ME2MAPE	PE	170209		0.283591	0.0504929	0.159673	10		0.358146	0.0497579	0.149274	9		0.444904	0.0772765	0.24437	10		0.393038	0.0261963	0.0693088	7		0.574901	0.138293	0.276585	4		0.327686	0.0766234	0.216724	8		1.2629	0.336737	0.309413		1.56883	0.649685	0.097586
MEMAPE30	Glycerophospholipids	1-ether, 2-acylglycerophosphoethanolamine				PE(18:2e/22:6)			PE_1ME2MAPE	PE	170213		0.25631	0.0392953	0.124263	10		0.312315	0.0324373	0.0973119	9		0.376343	0.061836	0.195543	10		0.340819	0.0216697	0.0573328	7		0.410408	0.0865106	0.193443	5		0.305213	0.0751713	0.198884	7		1.2185	0.285109	0.293265		1.46831	0.554156	0.118715
MEMAPE01	Glycerophospholipids	1-ether, 2-acylglycerophosphoethanolamine				PE(O-16:0/18:1)			PE_1ME2MAPE	PE	170401		0.543156	0.091907	0.290635	10		0.622628	0.0756711	0.227013	9		0.826978	0.134579	0.425575	10		0.740411	0.0560912	0.148403	7		0.994785	0.253665	0.507331	4		0.588927	0.126449	0.357652	8		1.14632	0.197004	0.518968		1.52254	0.606482	0.0986435
MEMAPE02	Glycerophospholipids	1-ether, 2-acylglycerophosphoethanolamine				PE(P-16:0/18:2)		HMDB11343	PE_1ME2MAPE	PE	170403		0.194347	0.0365702	0.115645	10		0.244078	0.0342301	0.10269	9		0.299694	0.0438738	0.131621	9		0.298629	0.0259327	0.0686114	7		0.286688	0.0339159	0.0678319	4		0.236685	0.0655144	0.173335	7		1.25589	0.328711	0.33781		1.54206	0.624857	0.0806183
MEMAPE11	Glycerophospholipids	1-ether, 2-acylglycerophosphoethanolamine				PE(P-16:0/22:6)			PE_1ME2MAPE	PE	170407		0.431941	0.0640265	0.20247	10		0.526006	0.0440672	0.132202	9		0.646705	0.0988869	0.327971	11		0.585098	0.0346215	0.0915999	7		0.696744	0.169521	0.37906	5		0.533549	0.101768	0.287842	8		1.21777	0.284245	0.252929		1.49721	0.582273	0.09064
MEMAPE08	Glycerophospholipids	1-ether, 2-acylglycerophosphoethanolamine				PE(P-18:0/20:4)		HMDB11386	PE_1ME2MAPE	PE	170408		0.728939	0.114169	0.361033	10		0.953299	0.0878931	0.263679	9		1.06424	0.164033	0.544035	11		1.04551	0.0579788	0.153398	7		1.07826	0.250086	0.559209	5		0.947058	0.194633	0.550505	8		1.30779	0.387132	0.144163		1.45998	0.545951	0.11633
MEMAPE09	Glycerophospholipids	1-ether, 2-acylglycerophosphoethanolamine				PE(P-18:1/20:4)			PE_1ME2MAPE	PE	170409		0.608528	0.11118	0.351581	10		0.781497	0.0842975	0.252893	9		0.877585	0.124417	0.412646	11		0.923858	0.0666148	0.176246	7		0.889184	0.179716	0.401857	5		0.721747	0.149715	0.423459	8		1.28424	0.360916	0.23988		1.44214	0.528215	0.126153
MAPE08	Glycerophospholipids	1-Monoacylglycerophosphoethanolamine				PE(16:0/0:0)		HMDB11503	LPE_1MAPE	LPE	180002		6.80247	0.668693	2.11459	10		5.89316	0.570285	1.71086	9		6.96194	0.619414	2.05436	11		6.74069	0.563573	1.49107	7		7.26908	1.40084	3.13238	5		5.7612	0.442503	1.25159	8		0.866327	-0.207017	0.320784		1.02344	0.0334306	0.86277
MAPE14	Glycerophospholipids	1-Monoacylglycerophosphoethanolamine				PE(18:0/0:0)		HMDB11130	LPE_1MAPE	LPE	180005		11.6002	0.991615	3.13576	10		10.3341	1.27739	3.83217	9		10.1753	0.879283	2.91625	11		11.3565	1.15433	3.05407	7		10.1172	2.12214	4.74526	5		9.35669	0.861667	2.43716	8		0.890856	-0.166736	0.439486		0.877166	-0.189078	0.294072
MAPE16	Glycerophospholipids	1-Monoacylglycerophosphoethanolamine				PE(18:1/0:0)			LPE_1MAPE	LPE	180006		8.59754	1.02712	3.24804	10		7.65776	0.440332	1.321	9		9.05488	0.627303	2.08053	11		9.12232	0.762045	2.01618	7		8.22434	0.825729	1.84639	5		7.9432	0.646691	1.82912	8		0.890693	-0.167	0.416625		1.0532	0.0747726	0.702284
MAPE29	Glycerophospholipids	1-Monoacylglycerophosphoethanolamine				PE(20:3/0:0)		HMDB11515	LPE_1MAPE	LPE	180012		1.67397	0.264164	0.83536	10		1.62601	0.106838	0.320514	9		1.55486	0.129838	0.430624	11		1.75525	0.117081	0.309767	7		1.44648	0.0980355	0.219214	5		1.52729	0.169448	0.479271	8		0.971347	-0.0419418	0.86917		0.928843	-0.106494	0.681613
MAPE31	Glycerophospholipids	1-Monoacylglycerophosphoethanolamine				PE(20:4/0:0)		HMDB11517	LPE_1MAPE	LPE	180013		8.98181	1.10265	3.48687	10		10.3907	0.706432	2.1193	9		10.715	1.02068	3.3852	11		11.7937	1.10208	2.91582	7		8.95043	0.911083	2.03724	5		10.5092	1.03344	2.923	8		1.15686	0.210219	0.309011		1.19297	0.254559	0.262311
MAPE32	Glycerophospholipids	Monoacylglycerophosphoethanolamine					LPE(20:5)		LPE_MAPE	LPE	180014		1.35301	0.165935	0.524733	10		1.22637	0.0899505	0.269851	9		1.18962	0.119708	0.397025	11		1.19237	0.0931838	0.246541	7		1.02347	0.113135	0.252977	5		1.33241	0.149352	0.422431	8		0.906403	-0.141776	0.52465		0.87924	-0.185671	0.428241
MAPE35	Glycerophospholipids	1-Monoacylglycerophosphoethanolamine				PE(22:4/0:0)		HMDB11523	LPE_1MAPE	LPE	180016		4.23011	0.539652	1.70653	10		4.43823	0.272826	0.818477	9		4.47846	0.444365	1.47379	11		5.04122	0.419167	1.10901	7		4.07755	0.62921	1.40696	5		4.19137	0.380717	1.07683	8		1.0492	0.0692891	0.743658		1.05871	0.0823079	0.724387
MAPE36	Glycerophospholipids	Monoacylglycerophosphoethanolamine					PE(22:5/0:0)		LPE_MAPE	LPE	180017		2.67248	0.30929	0.97806	10		2.52398	0.193662	0.580985	9		2.69163	0.222828	0.739038	11		2.72515	0.155845	0.412328	7		2.11876	0.224637	0.502304	5		2.83173	0.285981	0.808876	8		0.94443	-0.0824838	0.696833		1.00716	0.0102991	0.959921
MAPE37	Glycerophospholipids	Monoacylglycerophosphoethanolamine					PE(22:5/0:0)		LPE_MAPE	LPE	180018		2.70899	0.378365	1.19649	10		2.75155	0.189622	0.568867	9		2.82232	0.27178	0.901393	11		3.17805	0.235093	0.621998	7		2.33296	0.325436	0.727697	5		2.73729	0.273162	0.772618	8		1.01571	0.0224901	0.921412		1.04184	0.0591286	0.807809
MAPE38	Glycerophospholipids	Monoacylglycerophosphoethanolamine					PE(22:5/0:0)		LPE_MAPE	LPE	180019		1.46155	0.150676	0.476478	10		1.62845	0.158845	0.476534	9		1.80366	0.10098	0.334913	11		1.71278	0.152656	0.40389	7		1.5049	0.114018	0.254951	5		1.87278	0.159998	0.452542	8		1.11419	0.155998	0.456327		1.23407	0.303426	0.0702109
MAPE39	Glycerophospholipids	Monoacylglycerophosphoethanolamine					PE(22:5/0:0)		LPE_MAPE	LPE	180020		1.87639	0.207591	0.656461	10		1.8302	0.0816264	0.244879	9		2.26363	0.18656	0.618748	11		2.20387	0.289778	0.76668	7		1.99585	0.133865	0.299331	5		1.99567	0.143669	0.406357	8		0.975381	-0.0359619	0.839503		1.20638	0.27068	0.180132
MAPE41	Glycerophospholipids	1-Monoacylglycerophosphoethanolamine				PE(22:6/0:0)		HMDB11526	LPE_1MAPE	LPE	180021		6.9372	0.740479	2.3416	10		6.3105	0.491323	1.47397	9		6.63338	0.630975	2.09271	11		6.74025	0.86467	2.2877	7		6.51449	0.792602	1.77231	5		6.25094	0.548156	1.55042	8		0.909661	-0.136599	0.500458		0.956205	-0.0646087	0.756903
MAPE07	Glycerophospholipids	2-Monoacylglycerophosphoethanolamine				PE(0:0/16:0)		HMDB11473	LPE_2MAPE	LPE	190001		3.27064	0.329001	1.04039	10		2.95284	0.228368	0.685103	9		3.4752	0.267524	0.887275	11		3.29871	0.206351	0.545954	7		3.44843	0.590748	1.32095	5		3.05871	0.257245	0.727599	8		0.902833	-0.147468	0.448264		1.06255	0.0875241	0.632353
MAPE13	Glycerophospholipids	2-Monoacylglycerophosphoethanolamine				PE(0:0/18:0)		HMDB11129	LPE_2MAPE	LPE	190003		4.68817	0.485205	1.53435	10		4.32659	0.672702	2.0181	9		4.07437	0.3374	1.11903	11		4.67435	0.462846	1.22457	7		4.49265	1.09903	2.45751	5		3.57171	0.356216	1.00753	8		0.922874	-0.115794	0.663714		0.869074	-0.202449	0.30481
MAPE15	Glycerophospholipids	2-Monoacylglycerophosphoethanolamine				PE(0:0/18:1)		HMDB11476	LPE_2MAPE	LPE	190004		6.39159	0.723352	2.28744	10		5.76303	0.39653	1.18959	9		6.33881	0.380618	1.26237	11		6.61743	0.359431	0.950966	7		5.11665	0.171917	0.384419	5		6.21112	0.535875	1.51568	8		0.901658	-0.149347	0.470573		0.991743	-0.011962	0.947817
MAPE28	Glycerophospholipids	Monoacylglycerophosphoethanolamine					PE(0:0/20:3)	HMDB11485	LPE_MAPE	LPE	190006		1.50352	0.180155	0.569702	10		1.41686	0.0982589	0.294777	9		1.46529	0.0780906	0.258997	11		1.47391	0.058356	0.154396	7		1.20255	0.0676317	0.151229	5		1.56748	0.113651	0.321453	8		0.942362	-0.0856469	0.687687		0.974573	-0.0371577	0.848804
MAPE30	Glycerophospholipids	2-Monoacylglycerophosphoethanolamine				PE(0:0/20:4)		HMDB11487	LPE_2MAPE	LPE	190007		8.38254	1.01824	3.21995	10		8.94869	0.715	2.145	9		9.44871	0.770719	2.55619	11		9.61327	0.63606	1.68286	7		7.12101	0.68849	1.53951	5		10.197	0.907971	2.56813	8		1.06754	0.0942891	0.661668		1.12719	0.17273	0.408936
MAPE34	Glycerophospholipids	2-Monoacylglycerophosphoethanolamine				PE(0:0/22:4)		HMDB11493	LPE_2MAPE	LPE	190008		4.76352	0.48189	1.52387	10		4.92431	0.32008	0.96024	9		5.15686	0.366962	1.21708	11		5.20359	0.276786	0.732308	7		4.32864	0.265485	0.593643	5		5.37199	0.50415	1.42595	8		1.03376	0.0478961	0.789384		1.08257	0.114465	0.51929
MAPE40	Glycerophospholipids	2-Monoacylglycerophosphoethanolamine				PE(0:0/22:6)		HMDB11496	LPE_2MAPE	LPE	190009		5.80172	0.656858	2.07717	10		5.5631	0.460966	1.3829	9		5.7682	0.366969	1.2171	11		5.71832	0.472996	1.25143	7		5.18006	0.414091	0.925935	5		5.94869	0.528774	1.4956	8		0.958871	-0.0605917	0.774541		0.994222	-0.00836	0.964058
MEPE08	Glycerophospholipids	1-Monoetherglycerophosphoethanolamine				PE(O-16:0/0:0)			LPE_1MEPE	LPE	200001		2.84262	0.226357	0.715804	10		2.47243	0.18124	0.54372	9		3.10773	0.201473	0.668212	11		2.81129	0.180612	0.477854	7		2.68212	0.320069	0.715697	5		2.91841	0.305779	0.864872	8		0.869772	-0.201291	0.225504		1.09326	0.128641	0.390973
MEPE09	Glycerophospholipids	1-Monoetherglycerophosphoethanolamine				PE(P-16:1/0:0)			LPE_1MEPE	LPE	200002		8.35243	0.710541	2.24693	10		7.8004	0.641891	1.92567	9		8.68349	0.34368	1.13986	11		8.68917	0.774894	2.05018	7		7.84943	0.372437	0.832795	5		8.20633	0.540893	1.52988	8		0.933908	-0.0986472	0.575069		1.03964	0.0560789	0.681714
MEPE12	Glycerophospholipids	1-Monoetherglycerophosphoethanolamine				PE(P-18:0/0:0)			LPE_1MEPE	LPE	200003		8.18789	0.70474	2.22858	10		7.35649	0.462607	1.38782	9		8.36719	0.370135	1.2276	11		7.81074	0.49562	1.31129	7		8.08148	0.482313	1.07848	5		7.89563	0.602789	1.70495	8		0.89846	-0.154473	0.349387		1.0219	0.0312514	0.819502
DAPC47	Glycerophospholipids	Diacylglycerophosphocholine				PC(30:0)	PC(16:0/14:0) + PC(14:0/16:0)		PC_DAPC	PC	220002		0.953506	0.174023	0.55031	10		1.27378	0.105591	0.316773	9		1.68802	0.172889	0.573409	11		1.57098	0.0920554	0.243556	7		1.86098	0.188628	0.421785	5		1.2163	0.213056	0.602613	8		1.33589	0.417799	0.144402		1.77033	0.824019	0.00755772
DAPC05	Glycerophospholipids	Diacylglycerophosphocholine				PC(14:0/18:2)		HMDB07874	PC_DAPC	PC	220005		0.255627	0.0449413	0.142117	10		0.320744	0.0290525	0.0871574	9		0.419107	0.0512881	0.162187	10		0.366112	0.0307164	0.081268	7		0.443103	0.0489326	0.0978652	4		0.342822	0.066509	0.188116	8		1.25473	0.327382	0.251744		1.63953	0.71328	0.0275767
DAPC03	Glycerophospholipids	Diacylglycerophosphocholine				PC(16:0/16:0)		HMDB00564	PC_DAPC	PC	220006		2.67513	0.572802	1.81136	10		3.89494	0.401987	1.20596	9		4.82417	0.531645	1.76327	11		4.71126	0.318266	0.842051	7		5.33007	0.321129	0.718067	5		3.56138	0.732587	2.07207	8		1.45598	0.541991	0.106192		1.80334	0.85067	0.0126363
DAPC04	Glycerophospholipids	Diacylglycerophosphocholine				PC(32:1)	PC(16:0/16:1) + PC(14:1/18:0) + PC(14:0/18:1)		PC_DAPC	PC	220007		1.38278	0.230087	0.7276	10		1.74637	0.145879	0.437638	9		2.07363	0.255649	0.847893	11		2.01922	0.120574	0.31901	7		2.32669	0.239267	0.535018	5		1.59491	0.320588	0.906759	8		1.26294	0.336789	0.210875		1.49962	0.584594	0.0607733
DAPE04	Glycerophospholipids	Diacylglycerophosphocholine				PC(16:0/17:0)			PC_DAPC	PC	220009		0.195212	0.0383078	0.12114	10		0.252241	0.0229885	0.0689655	9		0.306035	0.0362591	0.120258	11		0.301768	0.0231015	0.0611208	7		0.310783	0.0410567	0.0918055	5		0.246283	0.047015	0.132978	8		1.29214	0.369761	0.23155		1.5677	0.64865	0.0491391
DAPE05	Glycerophospholipids	Diacylglycerophosphocholine				PC(33:1)	PC(15:0/18:1) + PC(16:0/17:1)		PC_DAPC	PC	220010		0.436646	0.0703244	0.222385	10		0.558472	0.0545253	0.163576	9		0.703438	0.10267	0.324672	10		0.637326	0.0489684	0.129558	7		0.748559	0.0753076	0.168393	5		0.550937	0.14914	0.394587	7		1.279	0.35502	0.195812		1.611	0.687959	0.0459523
DAPC09	Glycerophospholipids	Diacylglycerophosphocholine				PC(14:0/20:4)		HMDB07883	PC_DAPC	PC	220011		0.112537	0.0187411	0.0592646	10		0.178064	0.0166171	0.0498514	9		0.230261	0.0332156	0.0996469	9		0.196848	0.0173429	0.0458849	7		0.236355	0.0162163	0.0324327	4		0.193082	0.0463964	0.122753	7		1.58227	0.661995	0.0190187		2.04609	1.03287	0.00559523
DAPC06	Glycerophospholipids	Diacylglycerophosphocholine				PC(16:0/18:0)		HMDB07970	PC_DAPC	PC	220012		0.98476	0.188384	0.595724	10		1.26154	0.145309	0.435926	9		1.44785	0.152956	0.507297	11		1.36992	0.0572723	0.151528	7		1.75712	0.1521	0.340107	5		1.11315	0.206534	0.584167	8		1.28107	0.357345	0.268502		1.47026	0.556071	0.069505
DAPC07	Glycerophospholipids	Diacylglycerophosphocholine				PC(16:0/18:1)		HMDB07972	PC_DAPC	PC	220013		5.50638	1.14646	3.62542	10		8.06261	0.917008	2.75102	9		9.28443	1.35709	4.50097	11		9.55162	0.74752	1.97775	7		10.464	1.28962	2.88368	5		6.93888	1.73394	4.90434	8		1.46423	0.550144	0.104459		1.68612	0.75371	0.0489182
DAPC08	Glycerophospholipids	Diacylglycerophosphocholine				PC(16:0/18:2)		HMDB07973	PC_DAPC	PC	220014		2.2682	0.292006	0.923403	10		2.57584	0.276191	0.828574	9		3.05786	0.290291	0.962785	11		3.17275	0.217906	0.576525	7		2.97821	0.378766	0.846946	5		2.46484	0.402045	1.13715	8		1.13563	0.183494	0.457193		1.34814	0.430972	0.0708314
DAPE12	Glycerophospholipids	Diacylglycerophosphocholine				PC(16:0/19:1)			PC_DAPC	PC	220022		0.562103	0.0945208	0.298901	10		0.72515	0.0759565	0.227869	9		0.912345	0.116069	0.384959	11		0.842816	0.0664009	0.17568	7		1.02444	0.114934	0.257	5		0.69253	0.151193	0.427638	8		1.29007	0.367444	0.202727		1.62309	0.698744	0.0322202
DAPE13	Glycerophospholipids	Diacylglycerophosphocholine				PC(17:1/18:1)			PC_DAPC	PC	220025		0.342002	0.0446513	0.1412	10		0.405001	0.0362678	0.108803	9		0.551038	0.0593342	0.196789	11		0.476672	0.023235	0.0614741	7		0.539568	0.0685959	0.153385	5		0.458985	0.0896386	0.253536	8		1.18421	0.243921	0.295343		1.61121	0.688147	0.0121891
DAPC14	Glycerophospholipids	Diacylglycerophosphocholine				PC(16:0/20:4)		HMDB07982	PC_DAPC	PC	220028		2.02024	0.277151	0.876428	10		2.71036	0.249135	0.747405	9		2.8546	0.321847	1.06744	11		3.11971	0.147922	0.391365	7		3.14513	0.304787	0.681524	5		2.27878	0.416341	1.17759	8		1.34161	0.423963	0.083966		1.413	0.498764	0.0666785
DAPC15	Glycerophospholipids	Diacylglycerophosphocholine				PC(16:0/20:5)		HMDB07984	PC_DAPC	PC	220029		0.600593	0.0538097	0.170161	10		0.677125	0.0904321	0.271296	9		0.680716	0.0859671	0.285121	11		0.724967	0.0906164	0.239748	7		0.831083	0.0827607	0.185059	5		0.543976	0.10721	0.303236	8		1.12743	0.173033	0.466351		1.13341	0.180664	0.449928
DAPC11	Glycerophospholipids	Diacylglycerophosphocholine				PC(18:0/18:1)		HMDB08038	PC_DAPC	PC	220031		2.48016	0.491284	1.55358	10		3.30789	0.365717	1.09715	9		3.74287	0.486168	1.61244	11		3.8139	0.27223	0.720254	7		4.21971	0.292035	0.653009	5		2.89335	0.675705	1.91118	8		1.33374	0.415482	0.2022		1.50913	0.593713	0.0839982
DAPC12	Glycerophospholipids	Diacylglycerophosphocholine				PC(18:0/18:2)		HMDB08039	PC_DAPC	PC	220032		2.19202	0.353976	1.11937	10		2.66816	0.245823	0.737469	9		3.32156	0.327998	1.08784	11		3.34152	0.177743	0.470263	7		3.13167	0.236083	0.527897	5		2.68769	0.503352	1.4237	8		1.21721	0.283581	0.294875		1.51529	0.599596	0.0301035
DAPC13	Glycerophospholipids	Diacylglycerophosphocholine				PC(18:2/18:2)		HMDB08138	PC_DAPC	PC	220034		0.399703	0.0473948	0.149875	10		0.42313	0.0504014	0.151204	9		0.985379	0.435866	1.4456	11		0.510185	0.0361043	0.095523	7		0.58192	0.0941032	0.210421	5		1.0208	0.616576	1.74394	8		1.05861	0.082174	0.73892		2.46528	1.30175	0.210544
DAPC41_DAPC42	Glycerophospholipids	Diacylglycerophosphocholine				PC(36:3)			PC_DAPC	PC	220036		1.03707	0.129929	0.410873	10		1.24518	0.126721	0.380162	9		1.58573	0.151669	0.503031	11		1.4684	0.0697003	0.18441	7		1.50686	0.196785	0.440024	5		1.35456	0.238929	0.675794	8		1.20067	0.263834	0.269414		1.52905	0.612632	0.0135926
DAPC24	Glycerophospholipids	Diacylglycerophosphocholine				PC(16:0/22:6)		HMDB07991	PC_DAPC	PC	220045		0.902127	0.0907755	0.287057	10		1.07104	0.0984186	0.295256	9		1.0988	0.137965	0.457577	11		1.14084	0.0654232	0.173093	7		1.32142	0.124124	0.27755	5		0.891648	0.174578	0.493782	8		1.18724	0.247616	0.223428		1.21801	0.284523	0.258364
DAPC18	Glycerophospholipids	Diacylglycerophosphocholine				PC(18:0/20:3)		HMDB08046	PC_DAPC	PC	220046		0.52826	0.0672227	0.212577	10		0.762413	0.0834408	0.250322	9		0.850333	0.100787	0.334272	11		0.85503	0.0639454	0.169184	7		0.990309	0.128981	0.28841	5		0.659827	0.119173	0.337071	8		1.44325	0.529324	0.0415063		1.60969	0.686779	0.0174865
DAPC19	Glycerophospholipids	Diacylglycerophosphocholine				PC(18:0/20:4)		HMDB08048	PC_DAPC	PC	220047		1.65514	0.30683	0.970281	10		2.70123	0.282846	0.848538	9		2.89879	0.391327	1.29789	11		3.15417	0.229091	0.606118	7		3.19958	0.291285	0.651334	5		2.26509	0.516404	1.46061	8		1.63203	0.706668	0.0235071		1.75139	0.808504	0.0233643
DAPC23	Glycerophospholipids	Diacylglycerophosphocholine				PC(18:2/20:4)		HMDB08147	PC_DAPC	PC	220048		0.38611	0.0603762	0.190926	10		0.520347	0.0601951	0.180585	9		0.589491	0.0471268	0.156302	11		0.614913	0.049829	0.131835	7		0.634267	0.0125447	0.0280509	5		0.461475	0.0725966	0.205334	8		1.34766	0.430462	0.134926		1.52674	0.610456	0.014756
DAPC26	Glycerophospholipids	Diacylglycerophosphocholine				PC(18:0/22:4)		HMDB08054	PC_DAPC	PC	220050		0.42872	0.0860944	0.272254	10		0.585702	0.0642216	0.192665	9		0.609006	0.0775825	0.257312	11		0.643208	0.0431166	0.114076	7		0.718198	0.0511203	0.114308	5		0.484617	0.107073	0.302847	8		1.36616	0.450129	0.16951		1.42052	0.50642	0.135257
DAPC29	Glycerophospholipids	Diacylglycerophosphocholine				PC(18:0/22:5)		HMDB08056	PC_DAPC	PC	220051		0.225253	0.0516044	0.163187	10		0.416563	0.0628166	0.18845	9		0.534297	0.0852262	0.269509	10		0.507454	0.0627548	0.166034	7		0.52765	0.0530755	0.11868	5		0.414514	0.132299	0.350031	7		1.84931	0.88699	0.0297563		2.37199	1.2461	0.00615421
DAPC30	Glycerophospholipids	Diacylglycerophosphocholine				PC(18:0/22:6)		HMDB08057	PC_DAPC	PC	220052		0.769664	0.0907113	0.286854	10		0.984136	0.0866805	0.260042	9		1.02488	0.125423	0.41598	11		1.0665	0.0587671	0.155483	7		1.19709	0.114898	0.25692	5		0.834996	0.159708	0.451722	8		1.27866	0.354629	0.107334		1.33159	0.413154	0.121773
DAPC32	Glycerophospholipids	Diacylglycerophosphocholine				PC(18:1/22:6)		HMDB08123	PC_DAPC	PC	220053		0.338916	0.0506179	0.160068	10		0.435017	0.0430697	0.129209	9		0.531599	0.059422	0.187909	10		0.493776	0.0307285	0.0813	7		0.566032	0.0441205	0.0986565	5		0.420651	0.0918851	0.243105	7		1.28355	0.360144	0.171102		1.56853	0.649411	0.0238175
DAPC28	Glycerophospholipids	Diacylglycerophosphocholine				PC(40:5)			PC_DAPC	PC	220056		0.173502	0.0281771	0.0891039	10		0.268825	0.021973	0.0659189	9		0.338031	0.0406988	0.128701	10		0.324338	0.0212663	0.0562654	7		0.371112	0.0332135	0.066427	4		0.255615	0.049041	0.138709	8		1.54941	0.631716	0.0177511		1.94828	0.962202	0.00377789
DAPC34	Glycerophospholipids	Diacylglycerophosphocholine				PC(40:8)	PC(20:4/20:4) + PC(18:2/22:6) + PC(18:0/22:8)		PC_DAPC	PC	220057		0.143996	0.0280514	0.0887065	10		0.196596	0.017782	0.0533461	9		0.255813	0.0287692	0.0909763	10		0.23596	0.0206265	0.0545726	7		0.258809	0.0174858	0.0349716	4		0.205067	0.0387028	0.109468	8		1.36529	0.449205	0.141255		1.77653	0.829062	0.0122808
DAPC50	Glycerophospholipids	Diacylglycerophosphocholine				PC(40:0)	PC (20:0/20:0) + PC(16:0/24:0) + PC(18:0/22:0)		PC_DAPC	PC	220058		0.140669	0.0361915	0.108575	9		0.261346	0.0334487	0.100346	9		0.422673	0.0868872	0.288172	11		0.30088	0.0325117	0.0860179	7		0.475732	0.13204	0.29525	5		0.314586	0.098268	0.277944	8		1.85788	0.893655	0.0262392		3.00473	1.58724	0.0101159
DAPC37	Glycerophospholipids	Diacylglycerophosphocholine				PC(22:4/20:4)		HMDB08640	PC_DAPC	PC	220062		0.0855584	0.0144035	0.0455477	10		0.141859	0.0141774	0.0425322	9		0.184869	0.0210943	0.063283	9		0.177342	0.0158151	0.0418427	7		0.174682	0.0123393	0.0246786	4		0.142918	0.0299587	0.0792633	7		1.65803	0.729472	0.0129663		2.16073	1.11152	0.00101668
DAPC20	Glycerophospholipids	Diacylglycerophosphocholine				PC(38:5)	PC(18:1/20:4) + PC(16:0/22:5)		PC_DAPC	PC	220065		0.89386	0.123201	0.389595	10		1.16795	0.100003	0.300008	9		1.289	0.157901	0.523698	11		1.3578	0.0645039	0.170661	7		1.32348	0.128309	0.286907	5		1.07106	0.218413	0.617767	8		1.30663	0.385855	0.106797		1.44206	0.528134	0.0667568
MEMAPC01	Glycerophospholipids	1-ether, 2-acylglycerophosphocholine				PC(O-16:0/14:0)			PC_1ME2MAPC	PC	230501		0.123681	0.0219312	0.0693525	10		0.165329	0.0138221	0.0414662	9		0.234155	0.0278049	0.0922183	11		0.196156	0.0113017	0.0299014	7		0.240405	0.0309636	0.0692367	5		0.186069	0.0396616	0.11218	8		1.33674	0.418714	0.136054		1.89322	0.920839	0.00621169
MEMAPC03	Glycerophospholipids	1-ether, 2-acylglycerophosphocholine				PC(O-16:0/16:0)			PC_1ME2MAPC	PC	230502		0.456882	0.077171	0.244036	10		0.615558	0.0550678	0.165203	9		0.82105	0.095636	0.317189	11		0.734057	0.0388453	0.102775	7		0.877917	0.122131	0.273094	5		0.630449	0.12557	0.355165	8		1.3473	0.430076	0.119487		1.79707	0.84565	0.00867625
MEMAPC17	Glycerophospholipids	1-ether, 2-acylglycerophosphocholine				PC(O-16:0/20:4)		HMDB13407	PC_1ME2MAPC	PC	230505		0.34453	0.0495633	0.156733	10		0.476705	0.0522941	0.156882	9		0.59091	0.0685655	0.227406	11		0.561764	0.0281828	0.0745648	7		0.602654	0.080219	0.179375	5		0.480592	0.100478	0.284193	8		1.38364	0.468466	0.0841299		1.71512	0.778309	0.0100047
MEMAPC22	Glycerophospholipids	1-ether, 2-acylglycerophosphocholine				PC(O-18:0/20:4)		HMDB13420	PC_1ME2MAPC	PC	230508		0.234918	0.0352021	0.111319	10		0.34222	0.0403605	0.121082	9		0.404872	0.0454491	0.150738	11		0.384238	0.0206851	0.0547276	7		0.440825	0.065943	0.147453	5		0.329972	0.0627591	0.17751	8		1.45677	0.542768	0.0602329		1.72346	0.785309	0.00891777
MEMAPC13	Glycerophospholipids	1-ether, 2-acylglycerophosphocholine				PC(O-18:1/18:2)			PC_1ME2MAPC	PC	230511		0.14239	0.0309771	0.0979581	10		0.160013	0.0282915	0.0848744	9		0.23141	0.0226742	0.0752019	11		0.232514	0.0334419	0.0884789	7		0.202019	0.032844	0.0734415	5		0.168491	0.0314861	0.0890563	8		1.12377	0.168341	0.682074		1.62519	0.700608	0.0297829
MEMAPC32	Glycerophospholipids	1-ether, 2-acylglycerophosphocholine				PC(O-18:1/22:4)			PC_1ME2MAPC	PC	230514		0.0867799	0.0159801	0.0505335	10		0.121662	0.0155895	0.0440937	8		0.156298	0.0249718	0.0789678	10		0.144897	0.0126034	0.0308718	6		0.152605	0.0257573	0.0575951	5		0.129123	0.0362789	0.095985	7		1.40196	0.487448	0.143656		1.80108	0.848864	0.0307017
MEMAPC31	Glycerophospholipids	1-ether, 2-acylglycerophosphocholine				PC(O-20:0/20:4)		HMDB13442	PC_1ME2MAPC	PC	230516		0.0906741	0.0148128	0.0468422	10		0.11374	0.0124136	0.0372409	9		0.166362	0.0237003	0.0711008	9		0.142026	0.00920286	0.0243485	7		0.170828	0.0356958	0.0713916	4		0.120489	0.0303379	0.0802667	7		1.25438	0.326974	0.254801		1.83473	0.875564	0.0131498
MEMAPC35	Glycerophospholipids	1-ether, 2-acylglycerophosphocholine				PC(O-22:1/20:4)			PC_1ME2MAPC	PC	230519		0.105275	0.0213978	0.0641933	9		0.15406	0.0144203	0.043261	9		0.208456	0.0254333	0.080427	10		0.183817	0.0124948	0.0330582	7		0.210131	0.0352128	0.0787382	5		0.161961	0.0341799	0.0904315	7		1.4634	0.549324	0.0769246		1.9801	0.985576	0.00699163
MEMAPC38	Glycerophospholipids	1-ether, 2-acylglycerophosphocholine				PC(O-24:1/20:4)			PC_1ME2MAPC	PC	230520		0.151304	0.0292791	0.0925885	10		0.239289	0.0249689	0.0749067	9		0.300309	0.0355339	0.112368	10		0.286967	0.0174668	0.0462128	7		0.294049	0.0454748	0.101685	5		0.239668	0.0513351	0.13582	7		1.58151	0.661302	0.0372315		1.9848	0.988994	0.00458227
MEMAPC05	Glycerophospholipids	1-ether, 2-acylglycerophosphocholine				PC(O-34:0)	PC(O-16:0/18:0) + PC(O-18:0/16:0)		PC_1ME2MAPC	PC	230521		0.193704	0.0331827	0.104933	10		0.266341	0.0269764	0.0809291	9		0.337428	0.0417019	0.138309	11		0.303474	0.017246	0.0456286	7		0.375121	0.0381664	0.0853426	5		0.263607	0.0580604	0.16422	8		1.37499	0.459418	0.112298		1.74198	0.800726	0.0154412
MEMAPC06	Glycerophospholipids	1-ether, 2-acylglycerophosphocholine				PC(O-34:1)	PC(O-16:0/18:1) + PC(18:1e/16:0)		PC_1ME2MAPC	PC	230522		0.726044	0.117483	0.371515	10		0.969618	0.0892891	0.267867	9		1.2251	0.150201	0.498162	11		1.13029	0.0508018	0.134409	7		1.35867	0.168801	0.37745	5		0.937162	0.195916	0.554134	8		1.33548	0.417359	0.123231		1.68737	0.754774	0.0183513
MEMAPC24_MEMAPC25	Glycerophospholipids	1-ether, 2-acylglycerophosphocholine				PC(O-38:5)	PC(O-18:1/20:4) + PC(O-18:1/20:4)		PC_1ME2MAPC	PC	230524		0.474015	0.0715754	0.226341	10		0.61679	0.0584619	0.175386	9		0.759736	0.0859707	0.285133	11		0.753711	0.024017	0.0635431	7		0.720194	0.077421	0.173119	5		0.628908	0.130513	0.369146	8		1.3012	0.379848	0.145999		1.60277	0.680566	0.0206108
MEMAPC33_MEMAPC34	Glycerophospholipids	1-ether, 2-acylglycerophosphocholine				PC(O-40:5)			PC_1ME2MAPC	PC	230526		0.112562	0.0167902	0.0530954	10		0.169384	0.0190387	0.0503716	7		0.193789	0.0259096	0.0777287	9		0.180076	0.011683	0.0309102	7		0.24026	0.0346438	0.0600048	3		0.158078	0.0362155	0.0887094	6		1.5048	0.589576	0.0425433		1.72162	0.783765	0.0156631
MEMAPC02	Glycerophospholipids	1-ether, 2-acylglycerophosphocholine				PC(P-16:0/14:0)		HMDB11203	PC_1ME2MAPC	PC	230528		0.156177	0.0289221	0.0914596	10		0.217383	0.0209195	0.0627584	9		0.297214	0.0422887	0.126866	9		0.253144	0.0126869	0.0335665	7		0.282172	0.0582558	0.116512	4		0.247239	0.0573539	0.151744	7		1.39191	0.477062	0.111096		1.90306	0.928321	0.0122584
MEMAPC04	Glycerophospholipids	1-ether, 2-acylglycerophosphocholine				PC(P-16:0/16:0)		HMDB11206	PC_1ME2MAPC	PC	230529		0.525941	0.0958798	0.303199	10		0.714782	0.06537	0.19611	9		0.970984	0.110852	0.367654	11		0.82017	0.0326829	0.0864707	7		1.01685	0.173588	0.388154	5		0.786051	0.143879	0.406953	8		1.35905	0.442603	0.130123		1.84618	0.884546	0.00723769
MEMAPC08	Glycerophospholipids	1-ether, 2-acylglycerophosphocholine				PC(P-16:0/18:1)			PC_1ME2MAPC	PC	230530		0.765337	0.131185	0.414844	10		1.03778	0.0944982	0.283494	9		1.33474	0.165896	0.550213	11		1.18493	0.064351	0.170257	7		1.47308	0.222142	0.496724	5		1.04528	0.206157	0.5831	8		1.35598	0.439335	0.117013		1.74399	0.802393	0.0156184
MEMAPC09	Glycerophospholipids	1-ether, 2-acylglycerophosphocholine				PC(P-16:0/18:2)		HMDB11211	PC_1ME2MAPC	PC	230531		0.328428	0.0471932	0.149238	10		0.396507	0.0345012	0.103504	9		0.471342	0.0531358	0.176232	11		0.460414	0.0204588	0.0541289	7		0.470249	0.0437821	0.0978998	5		0.397397	0.0786244	0.222383	8		1.20729	0.271769	0.269266		1.43514	0.521195	0.0606558
MEMAPC19	Glycerophospholipids	1-ether, 2-acylglycerophosphocholine				PC(P-16:0/20:4)			PC_1ME2MAPC	PC	230533		0.77532	0.11994	0.379285	10		1.12693	0.127516	0.382548	9		1.34782	0.143212	0.474982	11		1.20958	0.0431223	0.114091	7		1.4083	0.206783	0.46238	5		1.18248	0.213889	0.604971	8		1.4535	0.539528	0.0606387		1.73841	0.797768	0.00687355
MEMAPC29	Glycerophospholipids	1-ether, 2-acylglycerophosphocholine				PC(P-16:0/22:6)		HMDB11229	PC_1ME2MAPC	PC	230534		0.148537	0.0248519	0.0785886	10		0.200674	0.0251178	0.0753535	9		0.265661	0.0278794	0.0881623	10		0.255855	0.0129842	0.034353	7		0.25114	0.0356096	0.0796255	5		0.202284	0.0465739	0.123223	7		1.35101	0.434033	0.15927		1.78853	0.83877	0.00571051
MEMAPC26	Glycerophospholipids	1-ether, 2-acylglycerophosphocholine				PC(P-18:0/20:4)			PC_1ME2MAPC	PC	230538		0.18848	0.0432804	0.136865	10		0.310272	0.0316865	0.0950594	9		0.401411	0.0570607	0.189249	11		0.343468	0.0269132	0.0712057	7		0.443683	0.0726651	0.162484	5		0.323159	0.0716826	0.202749	8		1.64618	0.719118	0.0397648		2.12972	1.09067	0.00865183
MEMAPC27	Glycerophospholipids	1-ether, 2-acylglycerophosphocholine				PC(P-18:0/20:4)			PC_1ME2MAPC	PC	230539		0.269667	0.0482682	0.152638	10		0.430037	0.0519907	0.155972	9		0.485924	0.060702	0.201326	11		0.454837	0.0273193	0.0722801	7		0.535042	0.0718479	0.160657	5		0.419554	0.0885793	0.25054	8		1.5947	0.673285	0.0369944		1.80194	0.849555	0.0127064
MEMAPC15_MEMAPC16	Glycerophospholipids	1-ether, 2-acylglycerophosphocholine				PC(P-36:2)	PC(P-18:1/18:1) + PC(P-18:0/18:2)		PC_1ME2MAPC	PC	230541		0.287123	0.0489402	0.154763	10		0.387428	0.0367625	0.110287	9		0.448141	0.0576832	0.191314	11		0.446378	0.0255948	0.0677175	7		0.508289	0.0510621	0.114178	5		0.34379	0.0745947	0.210986	8		1.34934	0.432259	0.125985		1.5608	0.642284	0.0486947
MAPC02	Glycerophospholipids	1-Monoacylglycerophosphocholine				PC(14:0/0:0)		HMDB10379	LPC_1MAPC	LPC	240001		2.44956	0.207261	0.655417	10		2.64613	0.170357	0.511072	9		2.85928	0.315679	1.04699	11		2.75164	0.208918	0.552746	7		3.07986	0.65905	1.47368	5		2.5758	0.1877	0.530895	8		1.08024	0.111357	0.479645		1.16726	0.223127	0.301785
MAPC04	Glycerophospholipids	1-Monoacylglycerophosphocholine				PC(15:0/0:0)		HMDB10381	LPC_1MAPC	LPC	240002		1.83526	0.159051	0.502962	10		1.6896	0.122797	0.36839	9		1.89331	0.172051	0.570627	11		1.78792	0.15833	0.418901	7		1.99381	0.353062	0.78947	5		1.69355	0.113539	0.321138	8		0.920633	-0.119302	0.485626		1.03163	0.0449263	0.808166
MAPC16	Glycerophospholipids	1-Monoacylglycerophosphocholine				PC(18:1/0:0)			LPC_1MAPC	LPC	240010		12.5209	1.17735	3.72309	10		12.4789	0.848415	2.54524	9		13.3122	1.91809	6.36159	11		13.2283	1.12135	2.96681	7		15.539	3.82	8.54178	5		11.0564	0.96881	2.74021	8		0.996645	-0.00484789	0.977701		1.0632	0.0884159	0.735293
MAPC52	Glycerophospholipids	1-Monoacylglycerophosphocholine				PC(19:0/0:0)			LPC_1MAPC	LPC	240016		5.13945	0.630835	1.99487	10		8.3164	0.793065	2.3792	9		10.3142	2.33432	7.74208	11		8.33128	0.840422	2.22355	7		14.328	4.43742	9.92236	5		7.29315	1.16523	3.29577	8		1.61815	0.694345	0.00564936		2.00688	1.00495	0.0546568
MAPC26	Glycerophospholipids	1-Monoacylglycerophosphocholine				PC(20:0/0:0)		HMDB10390	LPC_1MAPC	LPC	240017		1.19792	0.0907181	0.286876	10		1.34975	0.117863	0.353589	9		1.35686	0.117614	0.390082	11		1.50895	0.148924	0.394015	7		1.2899	0.154548	0.345579	5		1.25764	0.123202	0.348469	8		1.12675	0.172168	0.316228		1.13268	0.179745	0.305006
MAPC28	Glycerophospholipids	1-Monoacylglycerophosphocholine				PC(20:1/0:0)			LPC_1MAPC	LPC	240018		2.60846	0.227264	0.718673	10		2.47685	0.203244	0.609733	9		2.5971	0.243301	0.806939	11		2.72204	0.20541	0.543464	7		2.69388	0.463974	1.03748	5		2.29203	0.217026	0.613842	8		0.949547	-0.0746891	0.674202		0.995647	-0.00629425	0.973302
MAPC38	Glycerophospholipids	1-Monoacylglycerophosphocholine				PC(20:4/0:0)		HMDB10395	LPC_1MAPC	LPC	240024		5.95126	0.619518	1.95909	10		6.57826	0.60964	1.82892	9		6.32744	0.796949	2.64318	11		6.53732	0.615397	1.62819	7		7.13892	1.44102	3.22222	5		5.91878	0.78849	2.23019	8		1.10535	0.14451	0.482139		1.06321	0.0884256	0.717474
MAPC43	Glycerophospholipids	1-Monoacylglycerophosphocholine				PC(22:4/0:0)			LPC_1MAPC	LPC	240027		1.72661	0.206704	0.653655	10		1.87621	0.183134	0.549403	9		1.87629	0.231743	0.768604	11		1.97083	0.182315	0.482361	7		2.22231	0.395324	0.883971	5		1.57722	0.208045	0.588441	8		1.08664	0.119878	0.598536		1.08669	0.11994	0.638004
MAPC49	Glycerophospholipids	1-Monoacylglycerophosphocholine				PC(22:6/0:0)		HMDB10404	LPC_1MAPC	LPC	240030		3.62283	0.356203	1.12641	10		3.23952	0.288429	0.865288	9		3.4585	0.442475	1.46752	11		3.31819	0.376656	0.996537	7		3.84932	0.764472	1.70941	5		3.09065	0.385605	1.09065	8		0.894197	-0.161335	0.421142		0.954641	-0.0669704	0.778297
MAPC03	Glycerophospholipids	2-Monoacylglycerophosphocholine				PC(0:0/14:0)		HMDB10379	LPC_2MAPC	LPC	250001		1.31879	0.110362	0.348996	10		1.41565	0.0856194	0.256858	9		1.54027	0.143677	0.476521	11		1.4829	0.113224	0.299564	7		1.50292	0.290771	0.650183	5		1.47361	0.107186	0.303167	8		1.07344	0.102248	0.504398		1.16794	0.223969	0.243318
MAPC08	Glycerophospholipids	2-Monoacylglycerophosphocholine				PC(0:0/16:1)			LPC_2MAPC	LPC	250004		1.28622	0.126642	0.400479	10		1.20089	0.0890772	0.267232	9		1.26619	0.129169	0.428406	11		1.19185	0.132411	0.350327	7		1.23282	0.242124	0.541405	5		1.27863	0.0936035	0.264751	8		0.933656	-0.0990363	0.596554		0.984424	-0.0226477	0.91327
MAPC15	Glycerophospholipids	2-Monoacylglycerophosphocholine				PC(0:0/18:1)			LPC_2MAPC	LPC	250008		9.12672	0.85386	2.70014	10		8.92667	0.469703	1.40911	9		9.19041	0.942805	3.12693	11		9.32346	0.617261	1.63312	7		9.15728	1.63176	3.64873	5		8.79799	0.883082	2.49773	8		0.978081	-0.0319747	0.844738		1.00698	0.0100316	0.960879
MAPC27	Glycerophospholipids	2-Monoacylglycerophosphocholine				PC(0:0/20:1)			LPC_2MAPC	LPC	250012		1.13889	0.142659	0.451127	10		1.06775	0.0672264	0.201679	9		1.07652	0.107407	0.356228	11		1.14293	0.088343	0.233734	7		1.08221	0.186883	0.417884	5		1.00499	0.0941889	0.266406	8		0.937537	-0.0930531	0.659513		0.945238	-0.0812506	0.72772
MAPC37	Glycerophospholipids	2-Monoacylglycerophosphocholine				PC(0:0/20:4)		HMDB10395	LPC_2MAPC	LPC	250017		4.98961	0.503317	1.59163	10		5.30316	0.482387	1.44716	9		5.17786	0.495294	1.6427	11		5.24589	0.421142	1.11424	7		4.52213	0.710485	1.58869	5		5.66914	0.629941	1.78174	8		1.06284	0.0879272	0.660237		1.03773	0.0534308	0.792971
MAPC41	Glycerophospholipids	2-Monoacylglycerophosphocholine				PC(0:0/22:4)			LPC_2MAPC	LPC	250019		1.43172	0.118493	0.374707	10		1.63241	0.154603	0.46381	9		1.72525	0.167942	0.557002	11		1.73827	0.139296	0.368542	7		1.48504	0.192644	0.430764	5		1.75955	0.233175	0.659518	8		1.14018	0.189259	0.311793		1.20502	0.269057	0.177212
MAPC44	Glycerophospholipids	2-Monoacylglycerophosphocholine				PC(0:0/22:5)			LPC_2MAPC	LPC	250020		1.39785	0.136219	0.430763	10		1.42026	0.144642	0.433927	9		1.42023	0.147411	0.488908	11		1.54101	0.121358	0.321083	7		1.28575	0.220706	0.493513	5		1.39864	0.193999	0.548713	8		1.01603	0.0229471	0.911476		1.01601	0.022913	0.912944
MAPC48	Glycerophospholipids	2-Monoacylglycerophosphocholine				PC(0:0/22:6)		HMDB10404	LPC_2MAPC	LPC	250022		2.50815	0.292231	0.924114	10		2.35051	0.260175	0.780524	9		2.34313	0.219186	0.726957	11		2.27636	0.203254	0.53776	7		2.17814	0.318328	0.711803	5		2.51298	0.327301	0.925746	8		0.937149	-0.0936496	0.694746		0.93421	-0.0981819	0.652791
MEPC05	Glycerophospholipids	1-Monoetherglycerophosphocholine				PC(O-18:1/0:0)			LPC_1MEPC	LPC	270103		2.77026	0.309638	0.97916	10		2.2502	0.243957	0.731872	9		2.8864	0.102645	0.340435	11		2.52255	0.272797	0.721753	7		2.4201	0.242853	0.543036	5		2.78047	0.218686	0.618537	8		0.812269	-0.29997	0.2114		1.04192	0.0592503	0.728569
MEPC03	Glycerophospholipids	1-Monoetherglycerophosphocholine				PC(P-16:0/0:0)		HMDB10407	LPC_1MEPC	LPC	270114		3.87297	0.382438	1.20938	10		3.53516	0.337861	1.01358	9		4.15121	0.179609	0.595694	11		3.68671	0.41762	1.10492	7		3.85337	0.46831	1.04717	5		4.05074	0.160191	0.453089	8		0.912779	-0.131663	0.520883		1.07184	0.100092	0.52182
MEPC07	Glycerophospholipids	1-Monoetherglycerophosphocholine				PC(P-18:0/0:0)		HMDB13122	LPC_1MEPC	LPC	270115		1.54738	0.16126	0.50995	10		1.42765	0.121114	0.363343	9		1.85591	0.203003	0.673286	11		1.4806	0.176782	0.467722	7		1.89465	0.407729	0.91171	5		1.6783	0.155643	0.440226	8		0.922626	-0.116182	0.567574		1.19939	0.262297	0.254905
MAPI02	Glycerophospholipids	Monoacylglycerophosphoinositol				LPI(16:0)			LPI_MAPI	LPI	290002		2.95823	0.24125	0.762901	10		2.5041	0.204385	0.613154	9		2.62644	0.205944	0.68304	11		2.58206	0.219143	0.579798	7		2.9214	0.317951	0.710959	5		2.34329	0.218714	0.618617	8		0.846486	-0.240441	0.173929		0.887844	-0.171622	0.306099
MAPI04	Glycerophospholipids	Monoacylglycerophosphoinositol				LPI(18:0)			LPI_MAPI	LPI	290004		8.10972	0.479554	1.51648	10		6.64828	0.576496	1.72949	9		7.13103	0.531441	1.76259	11		6.53216	0.725145	1.91855	7		7.15581	0.690969	1.54505	5		7.09645	0.639987	1.81016	8		0.819791	-0.286672	0.0662025		0.879319	-0.185542	0.190672
MAPI11	Glycerophospholipids	Monoacylglycerophosphoinositol				LPI(20:4)			LPI_MAPI	LPI	290011		4.0861	0.40875	1.29258	10		3.74397	0.526526	1.57958	9		3.68726	0.52143	1.72939	11		3.37539	0.455386	1.20484	7		5.11584	0.933243	2.0868	5		3.13109	0.431132	1.21943	8		0.91627	-0.126155	0.610473		0.902392	-0.148174	0.559848
MAPI12	Glycerophospholipids	Monoacylglycerophosphoinositol				LPI(20:4)			LPI_MAPI	LPI	290012		3.25284	0.22256	0.703796	10		2.96908	0.280652	0.841957	9		3.00315	0.232735	0.771894	11		2.92526	0.353869	0.936249	7		3.1099	0.302439	0.676274	5		2.96626	0.281599	0.796483	8		0.912764	-0.131686	0.434695		0.923241	-0.115221	0.44973
Cer_02	Sphingolipids	Ceramides	CER[NS]	Sphingoid base d18:1		Cer(d18:1/16:0)		HMDB04949	Cer	Cer	341001		0.529057	0.172403	0.545186	10		0.944825	0.153627	0.46088	9		1.62625	0.507638	1.68365	11		1.06982	0.177308	0.469113	7		1.71519	0.770503	1.7229	5		1.29093	0.56576	1.60021	8		1.78587	0.836624	0.0923045		3.07386	1.62005	0.0627666
Cer_13	Sphingolipids	Ceramides	CER[NS]	Sphingoid base d18:1		Cer(d18:1/18:0)		HMDB04950	Cer	Cer	341003		0.418164	0.0901623	0.285118	10		0.708686	0.159535	0.478604	9		1.13601	0.377614	1.2524	11		0.818909	0.177511	0.469649	7		1.12752	0.473227	1.05817	5		0.93804	0.469442	1.32778	8		1.69476	0.761077	0.121896		2.71666	1.44183	0.0911646
Cer_16	Sphingolipids	Ceramides	CER[NS]	Sphingoid base d18:1		Cer(d18:1/19:0)			Cer	Cer	341004		0.092583	0.0260392	0.0823432	10		0.17456	0.0271115	0.0813345	9		0.283799	0.0700319	0.23227	11		0.200741	0.0329692	0.0872283	7		0.302991	0.0917386	0.205134	5		0.221586	0.0850153	0.24046	8		1.88544	0.914901	0.0436676		3.06535	1.61605	0.0241458
Cer_03	Sphingolipids	Ceramides	CER[NS]	Sphingoid base d18:1		Cer(d18:1/20:0)		HMDB04951	Cer	Cer	341005		0.430888	0.148885	0.470814	10		0.675246	0.122884	0.368652	9		1.00301	0.275653	0.914239	11		0.763674	0.13856	0.366596	7		1.06631	0.431181	0.964151	5		0.80413	0.303265	0.857762	8		1.5671	0.648098	0.228591		2.32777	1.21895	0.0921205
Cer_04	Sphingolipids	Ceramides	CER[NS]	Sphingoid base d18:1		Cer(d18:1/21:0)			Cer	Cer	341006		0.134889	0.0456579	0.144383	10		0.243029	0.0411641	0.123492	9		0.405293	0.125827	0.417321	11		0.273925	0.0528335	0.139784	7		0.404217	0.167174	0.373812	5		0.338366	0.150459	0.425561	8		1.80169	0.849352	0.0992173		3.00463	1.58719	0.0652186
Cer_05	Sphingolipids	Ceramides	CER[NS]	Sphingoid base d18:1		Cer(d18:1/22:0)		HMDB04952	Cer	Cer	341007		0.577528	0.215067	0.680102	10		0.926666	0.159215	0.477645	9		1.38605	0.402182	1.33389	11		1.02256	0.179486	0.474876	7		1.50919	0.650694	1.455	5		1.11033	0.424412	1.20042	8		1.60454	0.682159	0.217621		2.39997	1.26302	0.101419
Cer_06	Sphingolipids	Ceramides	CER[NS]	Mixed sphingoid base		Cer(40:2)			Cer	Cer	341008		0.316453	0.102676	0.324689	10		0.549193	0.0839653	0.251896	9		0.906109	0.24715	0.819704	11		0.653776	0.115889	0.306614	7		0.989565	0.41285	0.923161	5		0.67321	0.249493	0.705673	8		1.73547	0.795323	0.101632		2.86333	1.51769	0.0457658
Cer_07	Sphingolipids	Ceramides	CER[NS]	Sphingoid base d18:1		Cer(d18:1/23:0)		HMDB00950	Cer	Cer	341009		0.200782	0.0671014	0.212193	10		0.339476	0.0564362	0.169309	9		0.555744	0.165616	0.549287	11		0.380755	0.0650162	0.172017	7		0.608907	0.267437	0.598008	5		0.432331	0.174699	0.494124	8		1.69077	0.757684	0.136615		2.7679	1.46879	0.0682191
Cer_09	Sphingolipids	Ceramides	CER[NS]	Sphingoid base d18:1		Cer(d18:1/24:0)		HMDB04956	Cer	Cer	341011		0.317589	0.0864453	0.273364	10		0.530287	0.0721582	0.216475	9		0.932048	0.283762	0.941133	11		0.577259	0.0784633	0.207594	7		0.997555	0.461226	1.03133	5		0.749566	0.29889	0.845388	8		1.66972	0.73961	0.0795465		2.93476	1.55324	0.0608671
Cer_10_Cer_11	Sphingolipids	Ceramides	CER[NS]	Mixed sphingoid base		Cer(d18:1/24:1)+Cer(d18:2/24:0)			Cer	Cer	341013		0.486138	0.123395	0.39021	10		0.772321	0.115431	0.346294	9		1.36125	0.415569	1.37829	11		0.867382	0.120257	0.31817	7		1.44499	0.647452	1.44775	5		1.0785	0.457172	1.29308	8		1.58869	0.667837	0.110742		2.80013	1.48549	0.0669569
Cer_12	Sphingolipids	Ceramides	CER[NS]	Mixed sphingoid base		Cer(42:3)			Cer	Cer	341015		0.213488	0.0502786	0.158995	10		0.349508	0.0490496	0.147149	9		0.620785	0.17846	0.591884	11		0.403588	0.0524661	0.138812	7		0.632221	0.24728	0.552935	5		0.498498	0.21338	0.60353	8		1.63713	0.711165	0.070711		2.90782	1.53994	0.0492142
SphLip_34	Sphingolipids	Sphingomyelin		Sphingoid base d18:0		SM(38:0)			SM	SM	350003		0.139125	0.024011	0.0759294	10		0.185949	0.0170572	0.0511715	9		0.277037	0.0562553	0.186578	11		0.214982	0.0200641	0.0530847	7		0.31123	0.10557	0.236063	5		0.20749	0.0486292	0.137544	8		1.33656	0.41853	0.137907		1.99129	0.993702	0.0413654
SphLip_30	Sphingolipids	Sphingomyelin				SM(42:1)			SM	SM	350004		0.949848	0.152324	0.481691	10		1.24276	0.101316	0.303948	9		2.06469	0.435505	1.44441	11		1.46535	0.0991752	0.262393	7		2.2144	0.869995	1.94537	5		1.57087	0.367279	1.03882	8		1.30837	0.387775	0.13643		2.17371	1.12016	0.0319512
SphLip_32	Sphingolipids	Sphingomyelin		Sphingoid base d18:1		SM(43:1)			SM	SM	350005		0.123771	0.022953	0.0688591	9		0.161197	0.0217509	0.0615208	8		0.282916	0.0644744	0.213837	11		0.202261	0.0192741	0.0509944	7		0.337497	0.155247	0.310493	4		0.20448	0.0583692	0.165093	8		1.30238	0.381152	0.258212		2.2858	1.1927	0.0376858
SphLip_08	Sphingolipids	Sphingomyelin		Mixed sphingoid base		SM(32:1)	SM(d16:1/16:0) + SM(d18:1/14:0)		SM	SM	350007		0.261974	0.0408024	0.129028	10		0.360478	0.03505	0.10515	9		0.678873	0.111053	0.368323	11		0.458148	0.0324868	0.0859521	7		0.723092	0.201501	0.450571	5		0.486177	0.123433	0.349121	8		1.37601	0.460488	0.0878792		2.59138	1.37372	0.00389822
SphLip_09	Sphingolipids	Sphingomyelin		Mixed sphingoid base		SM(33:1)	SM(d17:1/16:0) + SM(d18:1/15:0)		SM	SM	350008		0.555143	0.0795747	0.251637	10		0.667211	0.0641733	0.19252	9		1.14012	0.210214	0.697201	11		0.843926	0.0399923	0.10581	7		1.23265	0.388601	0.868938	5		0.809435	0.213435	0.603686	8		1.20187	0.265284	0.295047		2.05374	1.03825	0.0221505
SphLip_02	Sphingolipids	Sphingomyelin		Sphingoid base d18:0		SM(d18:0/14:0)		HMDB12085	SM	SM	350009		0.0558466	0.0104042	0.0329009	10		0.0717709	0.00920152	0.0276046	9		0.142806	0.0268421	0.0890252	11		0.100121	0.00907969	0.0240226	7		0.1565	0.0557915	0.124754	5		0.0916822	0.0233176	0.0659523	8		1.28514	0.361929	0.271936		2.55712	1.35452	0.00990835
SphLip_04	Sphingolipids	Sphingomyelin		Sphingoid base d18:0		SM(d18:0/16:0)		HMDB10168	SM	SM	350011		0.432463	0.0641018	0.202708	10		0.524747	0.0628636	0.188591	9		0.787722	0.134763	0.446957	11		0.651682	0.0535795	0.141758	7		0.8234	0.274599	0.614023	5		0.588611	0.121222	0.342866	8		1.21339	0.279048	0.3203		1.82148	0.865111	0.0317816
SphLip_05	Sphingolipids	Sphingomyelin		Sphingoid base d18:0		SM(d18:0/18:0)		HMDB12087	SM	SM	350012		0.345736	0.0526145	0.166382	10		0.367716	0.0364757	0.109427	9		0.544239	0.10106	0.335177	11		0.434576	0.0398464	0.105424	7		0.572405	0.181918	0.406782	5		0.424003	0.10065	0.284681	8		1.06358	0.0889236	0.741098		1.57415	0.654573	0.102012
SphLip_06	Sphingolipids	Sphingomyelin		Sphingoid base d18:0		SM(d18:0/22:0)		HMDB12091	SM	SM	350013		0.154903	0.028185	0.089129	10		0.201608	0.0190215	0.0570645	9		0.32908	0.0741001	0.245762	11		0.239887	0.0281606	0.0745061	7		0.34809	0.137661	0.30782	5		0.251835	0.0679726	0.192256	8		1.30151	0.380184	0.197277		2.12442	1.08707	0.0470542
SphLip_10	Sphingolipids	Sphingomyelin		Sphingoid base d18:1		SM(d18:1/16:0)		HMDB10169	SM	SM	350015		1.79071	0.256082	0.809802	10		2.26034	0.202027	0.606081	9		3.92849	0.71973	2.38707	11		2.86912	0.11122	0.294262	7		4.30562	1.46773	3.28194	5		2.74306	0.620361	1.75465	8		1.26226	0.336008	0.174444		2.19382	1.13344	0.0155908
SphLip_12	Sphingolipids	Sphingomyelin		Sphingoid base d18:1		SM(d18:1/17:0)			SM	SM	350016		0.274739	0.0378156	0.119583	10		0.351299	0.0326864	0.0980591	9		0.559772	0.0974075	0.323064	11		0.406602	0.028856	0.0763457	7		0.614097	0.169727	0.379522	5		0.42531	0.10151	0.287113	8		1.27866	0.354636	0.14813		2.03747	1.02678	0.0173374
SphLip_13	Sphingolipids	Sphingomyelin		Sphingoid base d18:1		SM(d18:1/18:0)		HMDB01348	SM	SM	350017		2.0638	0.388884	1.22976	10		2.61805	0.339984	1.01995	9		3.71253	0.594382	1.97134	11		3.26545	0.318844	0.843581	7		4.13529	1.04779	2.34293	5		2.60822	0.592955	1.67713	8		1.26856	0.34319	0.30309		1.79888	0.847098	0.0349919
SphLip_14	Sphingolipids	Sphingomyelin		Mixed sphingoid base		SM(36:2)	SM(d18:1/18:1) + SM(d18:2/18:0)		SM	SM	350018		0.764697	0.124564	0.393907	10		0.996266	0.106443	0.319328	9		1.50608	0.240603	0.797991	11		1.21451	0.0771979	0.204246	7		1.78364	0.430312	0.962207	5		1.01418	0.217666	0.615654	8		1.30282	0.381642	0.180349		1.96951	0.977838	0.0153782
SphLip_16	Sphingolipids	Sphingomyelin		Mixed sphingoid base		SM(38:1)	SM(d18:1/20:0) + SM(16:1/22:0)		SM	SM	350019		0.803379	0.13478	0.42621	10		1.0448	0.13269	0.398069	9		1.43707	0.22648	0.751151	11		1.1725	0.0633451	0.167595	7		1.65108	0.394232	0.88153	5		1.09351	0.244754	0.69227	8		1.3005	0.379068	0.220644		1.78878	0.838974	0.0301358
SphLip_19	Sphingolipids	Sphingomyelin		Mixed sphingoid base		SM(39:1)	SM(d18:1/21:0) + SM(d17:1/22:0) + SM(d16:1/23:0) + SM(d19:1/20:0)		SM	SM	350020		0.242124	0.0383461	0.121261	10		0.352506	0.0355451	0.106635	9		0.566063	0.0954555	0.31659	11		0.423956	0.0390855	0.103411	7		0.610679	0.163084	0.364668	5		0.42227	0.102722	0.290542	8		1.45589	0.541899	0.051345		2.3379	1.22521	0.00761769
SphLip_20	Sphingolipids	Sphingomyelin		Sphingoid base d18:1		SM(d18:1/22:0)		HMDB12103	SM	SM	350021		0.957458	0.157589	0.49834	10		1.27896	0.111022	0.333067	9		2.03564	0.380735	1.26275	11		1.49828	0.107194	0.283609	7		2.20569	0.731597	1.6359	5		1.54829	0.34674	0.980728	8		1.33578	0.417685	0.120927		2.12609	1.0882	0.0210166
SphLip_23	Sphingolipids	Sphingomyelin		Sphingoid base d18:1		SM(d18:1/23:0)		HMDB12105	SM	SM	350022		0.377579	0.0553467	0.175022	10		0.548821	0.0565743	0.169723	9		0.877247	0.182836	0.606399	11		0.633071	0.049715	0.131534	7		0.97001	0.308518	0.689868	5		0.663444	0.19109	0.540485	8		1.45353	0.539557	0.0453504		2.32335	1.21621	0.022824
SphLip_26_SphLip_27	Sphingolipids	Sphingomyelin		Mixed sphingoid base		SM(d18:1/24:1) + SM(d18:2/24:0)			SM	SM	350026		1.47012	0.206973	0.654505	10		1.79113	0.158608	0.475824	9		2.84219	0.525862	1.74409	11		2.1438	0.0988413	0.26151	7		3.17094	1.02642	2.29513	5		2.06537	0.461155	1.30434	8		1.21836	0.28494	0.24279		1.93331	0.951074	0.0304609
SphLip_11	Sphingolipids	Sphingomyelin		Sphingoid base d18:2		SM(d18:2/16:0)			SM	SM	350029		0.314662	0.0460575	0.145647	10		0.438717	0.0460865	0.138259	9		0.756756	0.120934	0.401092	11		0.539355	0.0335196	0.0886845	7		0.863288	0.226016	0.505387	5		0.522605	0.117789	0.333157	8		1.39425	0.479487	0.0747447		2.40498	1.26602	0.00468529
SphLip_17	Sphingolipids	Sphingomyelin		Sphingoid base d18:2		SM(d18:2/20:0)			SM	SM	350030		0.342855	0.0694447	0.219603	10		0.581104	0.0741129	0.222339	9		0.838564	0.132131	0.43823	11		0.721662	0.0867637	0.229555	7		1.00153	0.213521	0.477448	5		0.549355	0.118541	0.335285	8		1.6949	0.761198	0.031272		2.44583	1.29032	0.00464972
SphLip_22	Sphingolipids	Sphingomyelin		Sphingoid base d18:2		SM(d18:2/22:0)			SM	SM	350031		0.611363	0.0994414	0.314461	10		0.934643	0.0838019	0.251406	9		1.46659	0.241558	0.801158	11		1.14336	0.0905321	0.239525	7		1.62729	0.437931	0.979243	5		1.05054	0.233213	0.659626	8		1.52879	0.612387	0.0251227		2.39889	1.26237	0.00590729
SphLip_25	Sphingolipids	Sphingomyelin		Sphingoid base d18:2		SM(d18:2/23:0)			SM	SM	350032		0.293181	0.0437699	0.138413	10		0.417973	0.0410708	0.123213	9		0.69682	0.127836	0.423984	11		0.497043	0.0341257	0.0902882	7		0.780617	0.232132	0.519062	5		0.505549	0.125719	0.355587	8		1.42565	0.511617	0.0544431		2.37675	1.24899	0.0110686
CHEMICAL CLASSES
													CONTROL					PD
COD.OWL	Class	Subclass A	Subclass B	Subclass C	Common name	Individual notation	Individual composition or probable ID	Link	Simplified name	Simple name	Orden.Heat.map		Control					<10 years duration					≥10 years duration					LBDL					LBDE					LBDN					<10 years duration vs. Control				≥10 years duration vs. Control
GROUPS											0		Mean	SEM	SD	N		Mean	SEM	SD	N		Mean	SEM	SD	N		Mean	SEM	SD	N		Mean	SEM	SD	N		Mean	SEM	SD	N		fold change	log2(fold change)	Student's t-test (p)		fold change	log2(fold change)	Student's t-test (p)
AC	Acylcarnitines					Acylcarnitines							6.79408	1.34518	4.25384	10		6.09947	0.778755	2.33626	9		6.38609	0.899211	2.98235	11		6.24061	0.961165	2.543	7		4.66267	1.12423	2.51385	5		7.26808	0.926272	2.61989	8		0.897762	-0.155595	0.66993		0.939949	-0.0893457	0.800322
BA	Bile Acids					Bile Acids							10.9489	2.44907	7.74463	10		7.63511	1.09553	3.28659	9		14.8216	3.37721	11.2009	11		14.1892	3.51849	9.30904	7		6.47321	1.73271	3.87446	5		12.5079	3.85388	10.9004	8		0.697343	-0.520059	0.23967		1.35371	0.436924	0.373165
Cer	Sphingolipids					Ceramides							3.71756	1.10929	3.5079	10		6.2138	1.00687	3.02062	9		10.2163	3.02192	10.0226	11		7.03239	1.1341	3.00055	7		10.7987	4.6002	10.2864	5		8.13548	3.37306	9.54045	8		1.67147	0.741119	0.116773		2.74813	1.45845	0.0652682
ChoE	Sterols					Cholesteryl Esters							0.446835	0.0737667	0.233271	10		0.829973	0.136595	0.409786	9		1.06982	0.275715	0.914444	11		0.794755	0.0771091	0.204012	7		1.16005	0.317771	0.710557	5		0.984277	0.361669	1.02295	8		1.85745	0.893321	0.0211674		2.39421	1.25955	0.0507518
DAPC	Glycerophospholipids					Diacylglycerophosphocholine							31.0624	5.01466	15.8577	10		41.7996	3.80284	11.4085	9		48.9682	5.33259	17.6862	11		49.0682	2.67768	7.08448	7		52.8978	3.70836	8.29214	5		38.3601	7.41382	20.9695	8		1.34567	0.428322	0.112001		1.57645	0.656678	0.0250311
DAPE	Glycerophospholipids					Diacylglycerophosphoethanolamine							2.35256	0.328151	1.0377	10		2.68264	0.280129	0.840386	9		3.00401	0.477004	1.58204	11		3.13986	0.15501	0.410118	7		3.13563	0.801347	1.79187	5		2.44134	0.517672	1.4642	8		1.14031	0.189425	0.459855		1.27691	0.352659	0.283824
DG	Glycerolipids					Diacylglycerols							1.6434	0.393432	1.24414	10		3.53489	0.495521	1.48656	9		4.70725	0.999264	3.31418	11		3.78392	0.548027	1.44994	7		5.00029	0.99322	2.22091	5		4.01311	1.31808	3.7281	8		2.15097	1.10498	0.00773489		2.86434	1.5182	0.0135855
FA													115.298	10.265	32.4609	10		142.877	5.84667	17.54	9		145.03	7.73032	25.6386	11		145.095	9.06077	23.9725	7		126.776	9.61622	21.5025	5		153.96	5.13175	14.5148	8		1.2392	0.309404	0.0369103		1.25787	0.330978	0.0303056
FA.16.1	Fatty acids				FA with 16:1 FA chains	FA 16:1							3.91463	0.418222	1.32253	10		5.52986	0.683004	2.04901	9		5.5926	0.525239	1.74202	11		5.12931	0.755111	1.99784	7		5.04869	0.556646	1.2447	5		6.26734	0.696937	1.97124	8		1.41261	0.498364	0.0546566		1.42864	0.514642	0.0233636
FA.18.1	Fatty acids				FA with 18:1 FA chains	FA 18:1							14.5634	1.28148	4.05239	10		17.3687	1.14722	3.44165	9		17.2079	0.88044	2.92009	11		16.6414	1.10714	2.92921	7		15.3761	1.46059	3.26599	5		19.0293	0.85093	2.40679	8		1.19262	0.254137	0.124426		1.18158	0.240722	0.100192
FA.18.2	Fatty acids				FA with 18:2 FA chains	FA 18:2							8.45213	0.902638	2.85439	10		9.38485	0.871301	2.6139	9		10.6423	1.44407	4.78944	11		8.95756	0.885539	2.34292	7		7.81087	1.13511	2.53819	5		12.4715	1.65212	4.6729	8		1.11035	0.151018	0.469496		1.25913	0.332424	0.224407
FA_omega_3	Fatty acids					Fatty acids omega 3							19.3943	1.02711	3.248	10		20.5272	0.992934	2.9788	9		21.5897	1.73526	5.75522	11		21.1717	1.53776	4.06854	7		17.2179	2.16993	4.85212	5		23.4925	1.28959	3.64751	8		1.05842	0.0819061	0.440845		1.1132	0.154714	0.302015
FA_omega_6	Fatty acids					Fatty acids omega 6							31.3845	1.99864	6.32027	10		35.7872	1.70403	5.11208	9		38.7206	3.02584	10.0356	11		37.4352	2.68202	7.09595	7		29.5586	2.84679	6.36561	5		42.2715	2.30408	6.51693	8		1.14028	0.189391	0.115881		1.23375	0.303048	0.06241
FA_omega_9	Fatty acids					Fatty acids omega 9							15.6983	1.32973	4.20496	10		18.2406	1.31783	3.9535	9		18.7347	0.990983	3.28672	11		17.548	1.49879	3.96542	7		16.4085	1.4693	3.28546	5		20.6711	0.741967	2.0986	8		1.16195	0.216543	0.193679		1.19342	0.255105	0.0794402
FAA	Fatty amides					Primary fatty amides							1.26525	0.335136	1.05979	10		2.70336	0.369821	1.10946	9		4.61141	1.06893	3.54525	11		2.72982	0.360108	0.952757	7		5.85808	1.75792	3.93082	5		3.33207	0.994648	2.81329	8		2.13662	1.09533	0.0102004		3.64465	1.86578	0.0113983
FBA	Bile Acids					Free bile acids							5.82262	2.15467	6.81365	10		3.66369	0.664891	1.99467	9		6.30572	1.67429	5.55298	11		5.14549	1.2153	3.21538	7		3.54607	1.21066	2.70711	5		6.07343	2.17013	6.13805	8		0.629218	-0.668369	0.35951		1.08297	0.114995	0.859951
GCBA	Bile Acids					Glycine-conjugated bile acids							5.12624	0.950257	3.00498	10		3.97142	0.563144	1.68943	9		8.51591	2.27498	7.54525	11		9.04374	3.04156	8.0472	7		2.92714	0.614046	1.37305	5		6.43448	1.83783	5.19817	8		0.774723	-0.368247	0.324024		1.66124	0.732259	0.191825
LPC	Glycerophospholipids					Lysophosphatidylcholines							68.4408	5.64515	17.8515	10		71.1819	3.59952	10.7986	9		76.6286	7.39668	24.532	11		73.789	5.10821	13.5151	7		82.7494	14.7672	33.0204	5		69.1602	4.3727	12.3679	8		1.04005	0.0566545	0.694875		1.11963	0.163027	0.397023
LPE	Glycerophospholipids					Lysophosphatidylethanolamines							113.08	10.3968	32.8777	10		108.136	4.96521	14.8956	9		116.231	5.72393	18.9841	11		119.473	7.31411	19.3513	7		105.079	4.89795	10.9521	5		111.257	6.47629	18.3177	8		0.956274	-0.0645041	0.674933		1.02786	0.0396414	0.788422
LPI	Glycerophospholipids					Lysophosphatidylinositols							18.4069	1.04005	3.28893	10		15.8654	1.45056	4.35168	9		16.4479	1.26891	4.20851	11		15.4149	1.64962	4.36449	7		18.3029	2.08852	4.67008	5		15.5371	1.32842	3.75733	8		0.861929	-0.21436	0.16644		0.893573	-0.162343	0.252703
MAPC_total	Glycerophospholipids					Monoacylglycerophosphocholine							60.2502	5.14577	16.2724	10		63.9689	3.17246	9.51739	9		67.7351	7.2484	24.0402	11		66.0991	4.35926	11.5335	7		74.5813	14.4942	32.41	5		60.6507	4.17744	11.8156	8		1.06172	0.0864054	0.557329		1.12423	0.168938	0.418781
MAPE_total	Glycerophospholipids					Monoacylglycerophosphoethanolamine							93.6974	8.96122	28.3379	10		90.5065	4.01816	12.0545	9		96.0722	5.57321	18.4842	11		100.162	6.12844	16.2143	7		86.4656	4.67136	10.4455	5		92.2365	6.19315	17.5169	8		0.965944	-0.0499883	0.750654		1.02534	0.0361093	0.820833
MEMAPC	Glycerophospholipids					1-ether, 2-acylglycerophosphocholines							6.67724	1.0748	3.39881	10		9.18134	0.814731	2.44419	9		11.449	1.27976	4.24449	11		10.6421	0.403626	1.06789	7		12.0878	1.37632	3.07755	5		9.20469	1.80579	5.10755	8		1.37502	0.459453	0.08577		1.71463	0.777896	0.0108378
MEMAPC.O_plasmanyles	Glycerophospholipids					1-ether, 2-acylglycerophosphocholines O_plasmanyles							3.23223	0.515782	1.63105	10		4.35955	0.39695	1.19085	9		5.50394	0.630304	2.09048	11		5.21329	0.223659	0.591747	7		5.75541	0.682088	1.5252	5		4.31365	0.878157	2.4838	8		1.34877	0.431649	0.106788		1.70283	0.767933	0.0125839
MEMAPC.P_plasmenyles	Glycerophospholipids					1-ether, 2-acylglycerophosphocholines P_plasmenyles							3.44501	0.561968	1.7771	10		4.82179	0.436985	1.31095	9		5.94505	0.662061	2.19581	11		5.42878	0.228091	0.603471	7		6.33237	0.734623	1.64267	5		4.89105	0.93387	2.64138	8		1.39964	0.485061	0.0741854		1.7257	0.787182	0.0102654
MEMAPE	Glycerophospholipids					1-ether, 2-acylglycerophosphoethanolamine							3.04681	0.483098	1.52769	10		3.79797	0.353563	1.06069	9		4.33212	0.695176	2.30564	11		4.32736	0.238195	0.630204	7		4.55969	1.12511	2.51582	5		3.59313	0.760635	2.1514	8		1.24654	0.317928	0.235243		1.42185	0.507772	0.152919
MEMAPE.O_plasmanyles	Glycerophospholipids					1-ether, 2-acylglycerophosphoethanolamine O_plasmanyles							0.543156	0.091907	0.290635	10		0.622628	0.0756711	0.227013	9		0.826978	0.134579	0.425575	10		0.740411	0.0560912	0.148403	7		0.994785	0.253665	0.507331	4		0.588927	0.126449	0.357652	8		1.14632	0.197004	0.518968		1.52254	0.606482	0.0986435
MEMAPE.P_plasmenyles	Glycerophospholipids					1-ether, 2-acylglycerophosphoethanolamine P_plasmenyles							1.96375	0.314009	0.992985	10		2.50488	0.223209	0.669627	9		2.83373	0.421859	1.39915	11		2.85309	0.155042	0.410203	7		2.89354	0.6296	1.40783	5		2.40945	0.495309	1.40094	8		1.27556	0.351127	0.186809		1.44302	0.529088	0.120176
MEPC.O_plasmanyles	Glycerophospholipids					1-Monoetherglycerophosphocholine O_plasmanyles							2.77026	0.309638	0.97916	10		2.2502	0.243957	0.731872	9		2.8864	0.102645	0.340435	11		2.52255	0.272797	0.721753	7		2.4201	0.242853	0.543036	5		2.78047	0.218686	0.618537	8		0.812269	-0.29997	0.2114		1.04192	0.0592503	0.728569
MEPC.P_plasmenyles	Glycerophospholipids					1-Monoetherglycerophosphocholine P_plasmenyles							5.42035	0.535696	1.69402	10		4.96282	0.449588	1.34877	9		6.00712	0.328668	1.09007	11		5.16731	0.590762	1.56301	7		5.74803	0.76682	1.71466	5		5.72904	0.265299	0.750379	8		0.91559	-0.127227	0.526837		1.10825	0.148287	0.352438
MEPE.O_plasmanyles	Glycerophospholipids					1-Monoetherglycerophosphoethanolamine O_plasmanyles							2.84262	0.226357	0.715804	10		2.47243	0.18124	0.54372	9		3.10773	0.201473	0.668212	11		2.81129	0.180612	0.477854	7		2.68212	0.320069	0.715697	5		2.91841	0.305779	0.864872	8		0.869772	-0.201291	0.225504		1.09326	0.128641	0.390973
MEPE.P_plasmenyles	Glycerophospholipids					1-Monoetherglycerophosphoethanolamine P_plasmenyles							16.5403	1.32945	4.2041	10		15.1569	1.07556	3.22669	9		17.0507	0.557638	1.84948	11		16.4999	1.20992	3.20114	7		15.9309	0.648344	1.44974	5		16.102	1.07148	3.0306	8		0.916361	-0.126013	0.436201		1.03086	0.043842	0.729422
MG	Glycerolipids					Total Monoacylglycerols							0.320011	0.0831439	0.262924	10		0.591392	0.0847615	0.254285	9		1.06575	0.233421	0.77417	11		0.706672	0.0735961	0.194717	7		1.16217	0.355838	0.795678	5		0.786026	0.273891	0.77468	8		1.84804	0.885992	0.0356862		3.33035	1.73567	0.0104617
MUFA	Fatty acids					Monounsaturated fatty acids							19.3189	1.78763	5.653	10		24.0173	1.68279	5.04836	9		24.2458	1.45532	4.82674	11		22.9681	1.82285	4.8228	7		21.6751	1.86288	4.16552	5		26.7134	1.55372	4.39459	8		1.24321	0.314064	0.0742822		1.25503	0.327721	0.0442693
MUSat.ChoE	Sterols					Monounsaturated Cholesteryl Esters							0.0880933	0.0196761	0.0622213	10		0.173317	0.0321935	0.0965806	9		0.252905	0.0605316	0.200761	11		0.190928	0.0198743	0.0525824	7		0.26973	0.0774135	0.173102	5		0.207083	0.0794098	0.224605	8		1.96742	0.976307	0.0336078		2.87087	1.52149	0.0235852
NAE	Fatty amides					N-Acyl ethanolamines							8.40624	0.926505	2.92987	10		10.5243	1.09703	3.2911	9		10.7306	0.941172	3.12152	11		11.4907	0.950442	2.51463	7		9.96004	1.58724	3.54918	5		10.3151	1.25179	3.5406	8		1.25196	0.324191	0.155959		1.27651	0.352204	0.0954726
PC	Glycerophospholipids					Phosphatidylcholines							37.7396	6.0735	19.2061	10		50.981	4.50573	13.5172	9		60.4172	6.55197	21.7304	11		59.7103	3.04784	8.06381	7		64.9856	4.63447	10.363	5		47.5648	9.19644	26.0115	8		1.35086	0.433879	0.103887		1.6009	0.67888	0.0207198
PC_20.4	Glycerophospholipids				PC with 20:4 FA(arachidonic acid)	PC-AA (20:4)							7.92109	1.22677	3.87938	10		11.4264	1.03997	3.11991	9		12.7934	1.43431	4.75707	11		13.1772	0.627719	1.66079	7		13.6299	1.07787	2.41019	5		10.397	2.02981	5.74118	8		1.44253	0.528606	0.0459058		1.61511	0.691629	0.0193268
PC_DHA	Glycerophospholipids				PC with 22:6 FA	PC-DHA (22:6)							2.30324	0.269174	0.851204	10		2.88747	0.249593	0.748778	9		3.08102	0.386834	1.28298	11		3.19293	0.162572	0.430124	7		3.54273	0.291571	0.651973	5		2.47678	0.507063	1.43419	8		1.25365	0.32614	0.132471		1.33769	0.419742	0.122022
PE	Glycerophospholipids					Phosphatidylethanolamines							5.39937	0.807647	2.554	10		6.48061	0.626073	1.87822	9		7.33613	1.16952	3.87886	11		7.46722	0.392368	1.03811	7		7.69532	1.92288	4.29969	5		6.03447	1.27145	3.59621	8		1.20025	0.263339	0.312605		1.3587	0.442228	0.197341
PE_20.4	Glycerophospholipids				PE with 20:4 FA (arachidonic acid)	PE-AA (20:4)							2.52715	0.38489	1.21713	10		3.12286	0.314075	0.942225	9		3.3388	0.5291	1.75483	11		3.56235	0.194963	0.515824	7		3.32796	0.785783	1.75706	5		2.90703	0.634271	1.79399	8		1.23573	0.305358	0.253264		1.32117	0.401817	0.237787
PE_DHA	Glycerophospholipids				PE with 22:6 FA	PE-DHA (22:6)							1.12113	0.162911	0.515168	10		1.32187	0.128663	0.385988	9		1.49312	0.234688	0.778374	11		1.46611	0.0868801	0.229863	7		1.71738	0.374941	0.838393	5		1.18394	0.245115	0.693289	8		1.17905	0.23762	0.354457		1.3318	0.413377	0.217042
PUFA	Fatty acids					Polyunsaturated fatty acids							53.6805	3.12744	9.88983	10		59.6924	2.76507	8.2952	9		63.8234	4.79671	15.9089	11		62.0282	4.51117	11.9354	7		49.7496	5.36503	11.9966	5		69.5429	3.07638	8.70132	8		1.11199	0.153148	0.171905		1.18895	0.249686	0.0993899
PUSat.ChoE	Sterols					Polyunsaturated Cholesteryl Esters							0.358742	0.0555401	0.175633	10		0.656656	0.105551	0.316654	9		0.816913	0.216235	0.71717	11		0.603828	0.062655	0.165769	7		0.89032	0.240916	0.538705	5		0.777195	0.28327	0.801208	8		1.83044	0.872192	0.0197628		2.27716	1.18724	0.0640367
Sat.DG	Glycerolipids					Saturated Diacylglycerols							0.611974	0.181385	0.573589	10		1.38081	0.200021	0.600062	9		2.01041	0.417813	1.38573	11		1.48327	0.169075	0.44733	7		2.31535	0.538363	1.20382	5		1.57277	0.512539	1.44968	8		2.25632	1.17397	0.0109686		3.28512	1.71595	0.00855767
Sat.MG	Glycerolipids					Saturated Monoacylglycerols							0.320011	0.0831439	0.262924	10		0.591392	0.0847615	0.254285	9		1.06575	0.233421	0.77417	11		0.706672	0.0735961	0.194717	7		1.16217	0.355838	0.795678	5		0.786026	0.273891	0.77468	8		1.84804	0.885992	0.0356862		3.33035	1.73567	0.0104617
Sat.TG	Glycerolipids					Saturated Triacylglycerols							1.59514	0.195131	0.617059	10		3.2525	0.402125	1.20638	9		4.08526	0.84089	2.78892	11		2.69337	0.318266	0.842053	7		4.40432	1.01766	2.27555	5		4.16689	1.00511	2.84289	8		2.03901	1.02787	0.00133715		2.56107	1.35675	0.0147596
SFA	Fatty acids					Saturated fatty acids							42.2991	6.06142	19.1679	10		59.1677	4.33549	13.0065	9		56.9609	4.14966	13.7629	11		60.0989	4.03704	10.681	7		55.3514	7.9331	17.739	5		57.7037	4.74692	13.4263	8		1.39879	0.484184	0.0405074		1.34662	0.429346	0.0567929
SM	Sphingolipids					Sphingomyelins							11.843	1.8131	5.73352	10		15.589	1.37317	4.11952	9		24.6291	4.28274	14.2042	11		18.9958	1.00216	2.65147	7		27.2006	8.02243	17.9387	5		17.7809	4.07328	11.521	8		1.31631	0.396496	0.124059		2.07964	1.05633	0.0161609
sn1.MAPC	Glycerophospholipids					1-Monoacylglycerophosphocholine							37.0522	3.2979	10.4289	10		40.6516	2.44475	7.33426	9		43.9952	5.70974	18.9371	11		42.1565	2.9766	7.87535	7		52.135	11.5327	25.788	5		36.7552	2.35496	6.66084	8		1.09714	0.133752	0.401529		1.18738	0.247787	0.318163
sn1.MAPE	Glycerophospholipids					1-Monoacylglycerophosphoethanolamine							48.8233	4.85621	15.3567	10		46.6505	2.62222	7.86666	9		49.5739	2.87268	9.52762	11		52.5499	3.69795	9.78386	7		46.5996	3.17616	7.10211	5		45.5399	2.88849	8.16988	8		0.955497	-0.065677	0.707848		1.01537	0.02201	0.893233
sn1.MEPC	Glycerophospholipids					1-Monoetherglycerophosphocholine							8.19061	0.83214	2.63146	10		7.21301	0.644584	1.93375	9		8.89352	0.389724	1.29257	11		7.68986	0.831149	2.19901	7		8.16813	1.00651	2.25062	5		8.50951	0.396687	1.122	8		0.880644	-0.183369	0.373787		1.08582	0.118784	0.458138
sn1.MEPE	Glycerophospholipids					1-Monoetherglycerophosphoethanolamine							19.3829	1.53324	4.84853	10		17.6293	1.23888	3.71663	9		20.1584	0.722782	2.3972	11		19.3112	1.38132	3.65462	7		18.613	0.886132	1.98145	5		19.0204	1.35205	3.82417	8		0.909528	-0.13681	0.392797		1.04001	0.0565946	0.654946
sn2.MAPC	Glycerophospholipids					2-Monoacylglycerophosphocholine							23.1979	2.09237	6.61665	10		23.3173	1.52556	4.57669	9		23.7399	2.19332	7.27441	11		23.9427	1.63314	4.32089	7		22.4463	3.46893	7.75677	5		23.8955	2.45243	6.93652	8		1.00515	0.00740404	0.964476		1.02336	0.0333144	0.860661
sn2.MAPE	Glycerophospholipids					2-Monoacylglycerophosphoethanolamine							33.2982	3.207	10.1414	10		32.4786	1.68224	5.04672	9		34.2621	1.96416	6.51438	11		35.1257	1.83572	4.85687	7		29.6875	1.36328	3.04838	5		34.3592	2.56389	7.25178	8		0.975386	-0.0359551	0.82937		1.02895	0.0411724	0.796343
ST	Sterols					Steroids							13.6219	2.69366	8.5181	10		22.8955	2.54851	7.64553	9		21.209	2.06729	6.85641	11		20.3977	1.5137	4.00487	7		20.3115	4.98478	11.1463	5		24.3772	2.24088	6.33818	8		1.68079	0.749138	0.0236198		1.55698	0.638755	0.0358644
TG	Glycerolipids					Triacylglycerols							18.8747	1.84173	5.82407	10		34.461	6.18261	18.5478	9		34.0073	5.4031	17.9201	11		24.3437	2.74996	7.2757	7		33.2119	7.56	16.9047	5		43.4704	7.47778	21.1504	8		1.82578	0.868514	0.0377236		1.80174	0.849394	0.0208001
UFA	Fatty acids				MUFA+PUFA	Unsaturated fatty acids. UFA and short FA lead to higher membrane fluidity.							72.9994	4.69123	14.835	10		83.7097	3.41752	10.2525	9		88.0691	5.57549	18.4918	11		84.9963	5.80216	15.3511	7		71.4248	5.25742	11.7559	5		96.2563	2.91911	8.2565	8		1.14672	0.19751	0.0881144		1.20644	0.270751	0.0548715
Unsat...2..DG	Glycerolipids					Polyunsaturated (>2sat) Diacylglycerols							0.294191	0.0492526	0.15575	10		0.560217	0.144467	0.433402	9		0.401442	0.0477513	0.158373	11		0.644324	0.173169	0.458161	7		0.478865	0.0534226	0.119457	5		0.319152	0.0545716	0.154352	8		1.90426	0.92923	0.112419		1.36456	0.448435	0.134767
Unsat...3..TG	Glycerolipids					Polyunsaturated (>3sat) Triacylglycerols							3.89428	0.446835	1.41302	10		6.06475	0.966831	2.90049	9		5.52079	0.642106	2.12962	11		4.49767	0.426052	1.12723	7		5.40526	1.11748	2.49875	5		7.10019	0.994358	2.81247	8		1.55735	0.639094	0.0656261		1.41767	0.503519	0.0555956
Unsat..1..DG	Glycerolipids					Monounsaturated (1sat) Diacylglycerols							0.427091	0.100251	0.317021	10		0.874942	0.113753	0.34126	9		1.20691	0.277852	0.921531	11		0.947084	0.135115	0.35748	7		1.27005	0.30568	0.683522	5		1.02133	0.353859	1.00087	8		2.04861	1.03464	0.00866305		2.82589	1.4987	0.0209144
Unsat..1..TG	Glycerolipids					Monounsaturated (1sat) Triacylglycerols							3.94642	0.368012	1.16376	10		7.62034	1.36952	4.10856	9		7.77288	1.39159	4.61537	11		5.31278	0.675545	1.78732	7		7.87879	1.81195	4.05164	5		9.68768	1.85012	5.23293	8		1.93095	0.949312	0.0287927		1.9696	0.977906	0.0216814
Unsat.DG	Glycerolipids					Unsaturated Diacylglycerols							1.03142	0.220631	0.697696	10		2.15408	0.334984	1.00495	9		2.69684	0.602148	1.9971	11		2.30065	0.409218	1.08269	7		2.68494	0.517637	1.15747	5		2.44034	0.808401	2.2865	8		2.08846	1.06244	0.0109817		2.61468	1.38663	0.0225817
Unsat.TG	Glycerolipids					Unsaturated Triacylglycerols							17.2795	1.73646	5.49118	10		31.2085	5.87881	17.6364	9		29.922	4.63787	15.3821	11		21.6504	2.4634	6.51754	7		28.8076	6.5543	14.6559	5		39.3035	6.76918	19.1461	8		1.8061	0.852876	0.0480066		1.73165	0.792146	0.0243925
RATIOS
													CONTROL					PD
COD.OWL	Class	Subclass A	Subclass B	Subclass C	Common name	Individual notation	Individual composition or probable ID	Link	Simplified name	Simple name	Orden.Heat.map		Control					<10 years duration					≥10 years duration					LBDL					LBDE					LBDN					<10 years duration vs. Control				≥10 years duration vs. Control
GROUPS											0		Mean	SEM	SD	N		Mean	SEM	SD	N		Mean	SEM	SD	N		Mean	SEM	SD	N		Mean	SEM	SD	N		Mean	SEM	SD	N		fold change	log2(fold change)	Student's t-test (p)		fold change	log2(fold change)	Student's t-test (p)
ratio_1-MEPC/1-MEPE	1-MEPC / 1-MEPE					sn1-MEPC / sn1-MEPE							0.42708	0.0334008	0.105622	10		0.415782	0.0346801	0.10404	9		0.444367	0.0202869	0.067284	11		0.394377	0.0263726	0.0697753	7		0.445353	0.0597912	0.133697	5		0.455335	0.0189213	0.0535175	8		0.973548	-0.038676	0.817451		1.04048	0.0572474	0.656485
ratio_Cer/SM	Cer / SM				ASM. Acid sphingomyelinase.	Cer / SM							0.287903	0.0709329	0.22431	10		0.380678	0.0398842	0.119652	9		0.355689	0.0528352	0.175234	11		0.365344	0.0552493	0.146176	7		0.368845	0.0654548	0.146361	5		0.367131	0.0613492	0.173522	8		1.32225	0.402991	0.284438		1.23545	0.305036	0.44744
ratio_DAPC/DAPE	DAPC / DAPE					DAPC / DAPE							12.9338	0.889273	2.81213	10		16.1343	1.16791	3.50374	9		24.2798	8.95087	29.6867	11		15.6468	0.496776	1.31435	7		34.1957	19.8763	44.4448	5		16.4725	1.307	3.69674	8		1.24745	0.318979	0.0413746		1.87723	0.908609	0.235265
ratio_FA (16:0/18:2n-6)	16:0/18:2n-6				Lipogenic index	16:0/18:2n-6							2.68481	0.290434	0.918432	10		3.71967	0.383889	1.15167	9		3.35046	0.378714	1.25605	11		3.88703	0.35926	0.950512	7		4.16915	0.557252	1.24605	5		2.78464	0.37926	1.07271	8		1.38545	0.470356	0.0438919		1.24793	0.319539	0.185524
ratio_FA (16:1n-7/16:0)	16:1n-7/16:0				SCD (n-7). Stearoyl-CoA Desaturase activity-16C	16:1n-7/16:0							0.137294	0.0371933	0.117616	10		0.0928172	0.0179414	0.0538243	9		0.115019	0.0195982	0.065	11		0.0703562	0.00608021	0.0160867	7		0.111391	0.0326694	0.073051	5		0.13139	0.0234487	0.0663229	8		0.676048	-0.564803	0.301198		0.83776	-0.255391	0.592651
ratio_FA (18:0/16:0)	18:0/16:0				LCE. Long-chain elongase	18:0/16:0							0.8434	0.0233919	0.0739716	10		0.882743	0.0135626	0.0406877	9		0.824575	0.0151876	0.0503715	11		0.867338	0.0163838	0.0433474	7		0.871231	0.0275584	0.0616225	5		0.823437	0.018376	0.0519753	8		1.04665	0.0657755	0.175909		0.97768	-0.0325665	0.500072
ratio_FA (18:1n-9/18:0)	18:1n-9/18:0				SCD (n-9). Stearoyl-CoA Desaturase activity-18C	18:1n-9/18:0							0.939827	0.160556	0.507723	10		0.677985	0.0681095	0.204329	9		0.733319	0.0461153	0.152947	11		0.631244	0.0476596	0.126095	7		0.650225	0.086713	0.193896	5		0.812318	0.0586023	0.165752	8		0.721394	-0.471141	0.158925		0.78027	-0.357955	0.24336
ratio_FA (22:4n-6/20:4n-6)	22:4n-6/20:4n-6					22:4n-6/20:4n-6							0.309474	0.0144673	0.0457497	10		0.322748	0.0129879	0.0389638	9		0.340488	0.0195927	0.0649815	11		0.328213	0.0145269	0.0384345	7		0.357382	0.0253994	0.0567948	5		0.320711	0.0230788	0.0652768	8		1.04289	0.0605892	0.507692		1.10021	0.137785	0.225738
ratio_FA (22:5n-3/20:5n-3)	22:5n-3/20:5n-3				ELOVL5,2, reduction, dehydration, reduction_2	22:5n-3/20:5n-3							1.16717	0.0521132	0.164797	10		1.209	0.0406821	0.122046	9		1.23565	0.0573643	0.190256	11		1.18241	0.0361685	0.0956927	7		1.14636	0.10075	0.225284	5		1.30805	0.0477967	0.135189	8		1.03583	0.050792	0.541919		1.05866	0.0822458	0.391335
ratio_FA (22:5n-6/22:4n-6)	22:5n-6/22:4n-6					22:5n-6/22:4n-6							0.660007	0.0222353	0.0703142	10		0.692996	0.0251966	0.0755897	9		0.775773	0.0296327	0.0982807	11		0.751488	0.0419371	0.110955	7		0.731468	0.0390193	0.0872498	5		0.73159	0.0353787	0.100066	8		1.04998	0.0703659	0.338131		1.1754	0.233154	0.00623703
ratio_FA (22:6n-3/22:5n-3)	22:6n-3/22:5n-3				FADS2 D4_n-3	22:6n-3/22:5n-3							4.52572	0.438231	1.38581	10		4.54088	0.354634	1.0639	9		4.4207	0.335439	1.11253	11		4.7715	0.404569	1.07039	7		4.42687	0.648568	1.45024	5		4.24509	0.303747	0.859126	8		1.00335	0.00482375	0.979165		0.976794	-0.0338732	0.849489
ratio_FA_omega_6/omega_3	FA omega 6/omega 3					FA omega 6/omega 3							1.61379	0.0451735	0.142851	10		1.7456	0.0368055	0.110416	9		1.81748	0.0858466	0.284721	11		1.77202	0.0440715	0.116602	7		1.74577	0.0724768	0.162063	5		1.82121	0.114	0.32244	8		1.08168	0.113267	0.0394768		1.12622	0.171488	0.0530488
ratio_LPC/LPE	LPC / LPE					LPC / LPE							0.616716	0.0282994	0.0894904	10		0.661683	0.0270199	0.0810596	9		0.674852	0.0839416	0.278403	11		0.620282	0.0291046	0.0770035	7		0.80827	0.17628	0.394174	5		0.6244	0.0273622	0.0773921	8		1.07291	0.101535	0.268893		1.09427	0.129965	0.5238
ratio_LPC/PC	LPC /PC				PLA2. Phospholipase A2 activity	LPC / PC							2.35573	0.425729	1.34627	10		1.49596	0.163786	0.491358	9		1.43501	0.215351	0.714239	11		1.26117	0.117689	0.311375	7		1.24384	0.126776	0.28348	5		1.77518	0.294081	0.831788	8		0.635031	-0.655101	0.0847943		0.609159	-0.71511	0.0617811
ratio_LPE/PE	LPE / PE				PLA2. Phospholipase A2 activity	LPE / PE							25.6093	4.20849	13.3084	10		18.4761	2.69631	8.08892	9		22.4826	4.91725	16.3087	11		16.3897	1.56102	4.13008	7		22.5319	10.0041	22.3698	5		23.2758	4.13771	11.7032	8		0.721459	-0.47101	0.182146		0.877908	-0.187858	0.637923
ratio_MAPC/MAPE	MAPC / MAPE					MAPC / MAPE							0.656189	0.033767	0.106781	10		0.710861	0.0306611	0.0919833	9		0.725213	0.0990104	0.32838	11		0.66381	0.0319322	0.0844846	7		0.885605	0.206966	0.46279	5		0.66255	0.0332519	0.0940506	8		1.08332	0.115455	0.250855		1.10519	0.144292	0.521559
ratio_MEMAPC/MEMAPE	MEMAPC / MEMAPE					MEMAPC / MEMAPE							2.24766	0.12884	0.407427	10		2.47983	0.155603	0.46681	9		3.74635	1.29342	4.28977	11		2.48128	0.077034	0.203813	7		5.04719	2.90873	6.50412	5		2.61543	0.122653	0.346916	8		1.10329	0.141814	0.26291		1.66678	0.737062	0.275218
ratio_MUFA_PUFA/SFA	MUFA+PUFA / SFA				Desaturase activity. Membrane fluidity	MUFA_PUFA/SFA							1.945	0.198084	0.626397	10		1.47753	0.134119	0.402358	9		1.62867	0.156103	0.517735	11		1.43104	0.0850586	0.225044	7		1.42614	0.293684	0.656697	5		1.75814	0.165819	0.469008	8		0.759654	-0.396585	0.0732286		0.837363	-0.256075	0.220757
ratio_PC/PE	PC / PE					PC / PE							6.96485	0.412478	1.30437	10		8.03739	0.436959	1.31088	9		11.9704	4.28562	14.2138	11		8.02327	0.233727	0.618383	7		16.5923	9.55653	21.3691	5		8.1108	0.409699	1.1588	8		1.15399	0.206636	0.0920458		1.71869	0.781307	0.271502
ratio_PC/PE(16:0/18:1)	PC(16:0/18:1) / PE(16:0/18:1)				PE(16:0/18:1) methylation by PEMT	DAPC07/DAPE02							9.59886	1.14314	3.61494	10		14.8151	2.07003	6.21008	9		18.5308	7.39689	24.5327	11		13.0338	0.846953	2.24083	7		28.9387	16.0481	35.8846	5		12.6555	2.07478	5.86836	8		1.54342	0.626131	0.0366842		1.93052	0.948988	0.259053
ratio_PC/PE(16:0/20:4)	PC(16:0/20:4) / PE(16:0/20:4)				PE(16:0/20:4) methylation by PEMT	DAPC14/DAPE08							5.15847	0.37476	1.18509	10		6.29334	0.52421	1.57263	9		5.20272	0.370988	1.17317	10		5.73639	0.290099	0.767529	7		5.63015	1.4053	2.8106	4		5.749	0.433682	1.22664	8		1.22	0.286884	0.0915404		1.00858	0.012325	0.93404
ratio_PC/PE(16:0/22:6)	PC(16:0/22:6) / PE(16:0/22:6)				PE(16:0/22:6) methylation by PEMT	DAPC24/DAPE21							2.34218	0.300031	0.948783	10		2.29582	0.110227	0.33068	9		2.74697	0.733404	2.43243	11		2.12784	0.0703907	0.186236	7		3.45692	1.65375	3.69791	5		2.33744	0.0868422	0.245627	8		0.980208	-0.02884	0.887231		1.17283	0.22999	0.61789
ratio_PC/PE(16:1e/18:2)	PC(16:1e/18:2) / PE(16:1e/18:2)				PE(16:1e/18:2) methylation by PEMT	MEMAPC09/MEMAPE02							1.8504	0.121647	0.384681	10		1.80126	0.192862	0.578587	9		1.66589	0.101749	0.305247	9		1.59558	0.111694	0.295515	7		1.60667	0.246198	0.492395	4		1.94408	0.203934	0.539558	7		0.973445	-0.0388287	0.82834		0.900288	-0.151541	0.266554
ratio_PC/PE(16:1e/22:6)	PC(16:1e/22:6) / PE(16:1e/22:6)				PE(16:1e/22:6) methylation by PEMT	MEMAPC29/MEMAPE11							0.340263	0.0271663	0.0859075	10		0.378478	0.0318578	0.0955734	9		0.487767	0.0912801	0.288653	10		0.442334	0.0240292	0.0635752	7		0.50167	0.199109	0.445222	5		0.382754	0.0222044	0.0587472	7		1.11231	0.153558	0.371378		1.4335	0.519542	0.150796
ratio_PC/PE(18:0/20:4)	PC(18:0/20:4) / PE(18:0/20:4)				PE(18:0/20:4) methylation by PEMT	DAPC19/DAPE18							2.07156	0.222983	0.705134	10		3.13311	0.385668	1.157	9		2.82868	0.137901	0.413702	9		3.03912	0.189539	0.501474	7		3.18593	0.713314	1.42663	4		2.8055	0.326367	0.863486	7		1.51244	0.596879	0.0256919		1.36548	0.44941	0.0120381
ratio_PC/PE(18:1e/22:4)	PC(18:1e/22:4) / PE(18:1e/22:4)				PE(18:1e/22:4) methylation by PEMT	MEMAPC32/MEMAPE12							0.334797	0.0331434	0.104809	10		0.366961	0.0374411	0.105899	8		0.359007	0.0210845	0.0632534	9		0.377443	0.0278559	0.0682329	6		0.280492	0.0359243	0.0718486	4		0.39716	0.0290173	0.0767725	7		1.09607	0.132338	0.528689		1.07231	0.100726	0.556067
ratio_PC/PE_20:4	PC/PE 20:4				PC/PE with 20:4 FA (arachidonic acid)	PC/PE 20:4							3.19961	0.200353	0.633571	10		3.78409	0.278719	0.836158	9		5.69453	2.13496	7.08086	11		3.72532	0.136544	0.361261	7		8.16746	4.7351	10.588	5		3.72275	0.179064	0.506468	8		1.18267	0.242052	0.10199		1.77976	0.831682	0.271186
ratio_PC-DHA/PC	PC-DHA / PC				PC with Docosahexaenoic acid vs. total PC.	PC-DHA/PC							0.0675578	0.00518762	0.0164047	10		0.0570759	0.0020211	0.00606329	9		0.0508426	0.00352967	0.0117066	11		0.0537248	0.00185819	0.0049163	7		0.0548535	0.00396559	0.00886733	5		0.0528263	0.00497248	0.0140643	8		0.844846	-0.24324	0.0849687		0.752579	-0.410084	0.013953
ratio_PUFA/MUFA	PUFA / MUFA				Desaturase activity.	PUFA/MUFA							2.89514	0.189584	0.599517	10		2.57706	0.211108	0.633325	9		2.68174	0.211866	0.702678	11		2.75086	0.213185	0.564034	7		2.38585	0.374474	0.83735	5		2.68843	0.233759	0.66117	8		0.890134	-0.167906	0.27645		0.926291	-0.110463	0.465567
ratio_SM/PC	SM / PC					SM/PC							0.32137	0.009819	0.0310504	10		0.307459	0.00743221	0.0222966	9		0.425504	0.0770606	0.255581	11		0.318496	0.00632213	0.0167268	7		0.425881	0.130949	0.29281	5		0.386101	0.0785355	0.222132	8		0.956715	-0.0638384	0.282596		1.32403	0.40494	0.208835
ratio_TG/DG	TG / DG				DGAT. Diacylglycerol acyltransferase.	TG / DG							18.4472	4.99335	15.7904	10		11.187	2.22672	6.68015	9		10.1904	3.15077	10.4499	11		6.93558	0.772346	2.04343	7		6.52362	0.523385	1.17032	5		16.4512	4.16715	11.7865	8		0.606432	-0.721583	0.208158		0.552409	-0.856191	0.170055
