# Supplementary material for: Alteration in the Cerebrospinal Fluid Lipidome in Parkinson’s Disease: A Post-Mortem Pilot Study
Source: Biomedicines. 2021 Apr 29;9(5):491. doi: 10.3390/biomedicines9050491 (PMC8146703; doi:10.3390/biomedicines9050491)
Supplement: Supplementary file 1 [file biomedicines-09-00491-s001.zip › Table S2. Raw data CSF lipidomics by stage and disease duration.xlsx]

## Sheet: Data per metabolite
COD.OWL	SAMPLE.ID	Age	Sex	Onset	Duration	Duration_group	Dementia	PMI	NPD	Weight	Suitable	RIN	Group		AC02	AC04	AC11	BA03	BA05	BA06_BA07	BA15	BA16H	BA18	Cer_02	Cer_03	Cer_04	Cer_05	Cer_06	Cer_07	Cer_09	Cer_10_Cer_11	Cer_12	Cer_13	Cer_16	ChoE_07	ChoE_08	ChoE_12	ChoE_17	DAPC03	DAPC04	DAPC05	DAPC06	DAPC07	DAPC08	DAPC09	DAPC11	DAPC12	DAPC13	DAPC14
														VARIABLE OWL ID	AC02	AC04	AC11	BA03	BA05	BA06_BA07	BA15	BA16H	BA18	Cer_02	Cer_03	Cer_04	Cer_05	Cer_06	Cer_07	Cer_09	Cer_10_Cer_11	Cer_12	Cer_13	Cer_16	ChoE_07	ChoE_08	ChoE_12	ChoE_17	DAPC03	DAPC04	DAPC05	DAPC06	DAPC07	DAPC08	DAPC09	DAPC11	DAPC12	DAPC13	DAPC14
														CLASS	Fatty esters	Fatty esters	Fatty esters	Bile acids	Bile acids	Bile acids	Bile acids	Bile acids	Bile acids	Sphingolipids	Sphingolipids	Sphingolipids	Sphingolipids	Sphingolipids	Sphingolipids	Sphingolipids	Sphingolipids	Sphingolipids	Sphingolipids	Sphingolipids	Sterols	Sterols	Sterols	Sterols	Glycerophospholipids	Glycerophospholipids	Glycerophospholipids	Glycerophospholipids	Glycerophospholipids	Glycerophospholipids	Glycerophospholipids	Glycerophospholipids	Glycerophospholipids	Glycerophospholipids	Glycerophospholipids
														SUBCLASS A	Acylcarnitines	Acylcarnitines	Acylcarnitines	Primary bile acids	Primary bile acids		Glycine-conjugated bile acids	Glycine-conjugated bile acids	Glycine-conjugated bile acids	Ceramides	Ceramides	Ceramides	Ceramides	Ceramides	Ceramides	Ceramides	Ceramides	Ceramides	Ceramides	Ceramides	Cholesteryl Ester	Cholesteryl Ester	Cholesteryl Ester	Cholesteryl Ester	Diacylglycerophosphocholine	Diacylglycerophosphocholine	Diacylglycerophosphocholine	Diacylglycerophosphocholine	Diacylglycerophosphocholine	Diacylglycerophosphocholine	Diacylglycerophosphocholine	Diacylglycerophosphocholine	Diacylglycerophosphocholine	Diacylglycerophosphocholine	Diacylglycerophosphocholine
														SUBCLASS B										CER[NS]	CER[NS]	CER[NS]	CER[NS]	CER[NS]	CER[NS]	CER[NS]	CER[NS]	CER[NS]	CER[NS]	CER[NS]
														SUBCLASS C										Sphingoid base d18:1	Sphingoid base d18:1	Sphingoid base d18:1	Sphingoid base d18:1	Mixed sphingoid base	Sphingoid base d18:1	Sphingoid base d18:1	Mixed sphingoid base	Mixed sphingoid base	Sphingoid base d18:1	Sphingoid base d18:1
														COMMON NAME	L-Octanoylcarnitine	Decanoylcarnitine	Oleoylcarnitine	CA (31% bile)	CDCA (45% bile)	UDCA + HDCA	GCA	GCDCA	GDCA
														INDIVIDUAL NOTATION	AC(8:0)	AC(10:0)	AC(18:1n-9)	Cholic acid	Chenodeoxycholic acid	Ursodeoxycholic + Hyodeoxycholic acid	Glycocholic acid	Glycochenodeoxycholic acid	Glycodeoxycholic acid	Cer(d18:1/16:0)	Cer(d18:1/20:0)	Cer(d18:1/21:0)	Cer(d18:1/22:0)	Cer(40:2)	Cer(d18:1/23:0)	Cer(d18:1/24:0)	Cer(d18:1/24:1)+Cer(d18:2/24:0)	Cer(42:3)	Cer(d18:1/18:0)	Cer(d18:1/19:0)	ChoE(18:1)	ChoE(18:2)	ChoE(20:4)	ChoE(22:6)	PC(16:0/16:0)	PC(32:1)	PC(14:0/18:2)	PC(16:0/18:0)	PC(16:0/18:1)	PC(16:0/18:2)	PC(14:0/20:4)	PC(18:0/18:1)	PC(18:0/18:2)	PC(18:2/18:2)	PC(16:0/20:4)
														INDIVIDUAL COMPOSITION OR PROBABLE ID																										PC(16:0/16:1) + PC(14:1/18:0) + PC(14:0/18:1)
														SIMPLIFIED NAME	AC	AC	AC	BA	BA	BA	BA	BA	BA	Cer	Cer	Cer	Cer	Cer	Cer	Cer	Cer	Cer	Cer	Cer	ChoE	ChoE	ChoE	ChoE	PC_DAPC	PC_DAPC	PC_DAPC	PC_DAPC	PC_DAPC	PC_DAPC	PC_DAPC	PC_DAPC	PC_DAPC	PC_DAPC	PC_DAPC
														SIMPLE NAME	AC	AC	AC	BA	BA	BA	BA	BA	BA	Cer	Cer	Cer	Cer	Cer	Cer	Cer	Cer	Cer	Cer	Cer	ChoE	ChoE	ChoE	ChoE	PC	PC	PC	PC	PC	PC	PC	PC	PC	PC	PC
														HMDB	HMDB00791	HMDB00651	HMDB05065	HMDB00619	HMDB00518	HMDB00946	HMDB00138	HMDB00637	HMDB00631	HMDB04949	HMDB04951		HMDB04952		HMDB00950	HMDB04956			HMDB04950		HMDB00918	HMDB00610	HMDB06726	HMDB06733	HMDB00564		HMDB07874	HMDB07970	HMDB07972	HMDB07973	HMDB07883	HMDB08038	HMDB08039	HMDB08138	HMDB07982
														KEGG	C02838			C00695	C02528	C07880	C01921	C05466	C05464	C00195	C00195		C00195			C00195			C00195		C14641	C15441	C02530	C02530	C00157		C00157	C00157	C00157	C00157	C00157	C00157	C00157	C00157	C00157
														CHEMICAL FORMULA	C15H29NO4	C17H33NO4	C25H47NO4	C24H40O5	C24H40O4	C24H40O4	C26H43NO6	C26H43NO5	C26H43NO5	C34H67NO3	C38H75NO3		C40H79NO3		C41H81NO3	C42H83NO3			C36H71NO3		C45H78O2	C45H76O2	C47H76O2	C49H76O2	C40H80NO8P		C40H76NO8P	C42H84NO8P	C42H82NO8P	C42H80NO8P	C42H76NO8P	C44H86NO8P	C44H84NO8P	C44H80NO8P	C44H80NO8P
														COMMON NAME (HMDB)	L-Octanoylcarnitine	Decanoylcarnitine	Oleoylcarnitine	Cholic acid	Chenodeoxycholic acid	Ursodeoxycholic acid	Glycocholic acid	Chenodeoxycholic acid glycine conjugate	Deoxycholic acid glycine conjugate	Ceramide (d18:1/16:0)	Ceramide (d18:1/20:0)		Ceramide (d18:1/22:0)		Cer(d18:1/23:0)	Ceramide (d18:1/24:0)			Ceramide (d18:1/18:0)		CE(18:1(9Z))	CE(18:2(9Z,12Z))	CE(20:4(5Z,8Z,11Z,14Z)	CE(22:6(4Z,7Z,10Z,13Z,16Z,19Z))	PC(16:0/16:0)		PC(14:0/18:2(9Z,12Z))	PC(16:0/18:0)	PC(16:0/18:1(9Z))	PC(16:0/18:2(9Z,12Z))	PC(14:0/20:4(5Z,8Z,11Z,14Z))	PC(18:0/18:1(9Z))	PC(18:0/18:2(9Z,12Z))	PC(18:2(9Z,12Z)/18:2(9Z,12Z))	PC(16:0/20:4(5Z,8Z,11Z,14Z))
														BIOFUNCTION	Cell signaling	Cell signaling	Cell signaling	Cell signaling	Cell signaling	Cell signaling	Cell signaling	Cell signaling	Cell signaling	Cell signaling	Cell signaling		Cell signaling		Cell signaling	Cell signaling			Cell signaling		Cell signaling	Cell signaling	Cell signaling	Cell signaling	Cell signaling		Cell signaling	Cell signaling	Cell signaling	Cell signaling	Cell signaling	Cell signaling	Cell signaling	Cell signaling	Cell signaling
														CLASS (HMDB)	Fatty Acid Esters	Fatty Acid Esters	Fatty Acid Esters	Steroids and Steroid Derivatives	Steroids and Steroid Derivatives	Steroids and Steroid Derivatives	Steroids and Steroid Derivatives	Steroids and Steroid Derivatives	Steroids and Steroid Derivatives	Sphingolipids	Sphingolipids		Sphingolipids		Sphingolipids	Sphingolipids			Sphingolipids		Steroids and Steroid Derivatives	Steroids and Steroid Derivatives	Steroids and Steroid Derivatives	Steroids and Steroid Derivatives	Glycerophospholipids		Glycerophospholipids	Glycerophospholipids	Glycerophospholipids	Glycerophospholipids	Glycerophospholipids	Glycerophospholipids	Glycerophospholipids	Glycerophospholipids	Glycerophospholipids
														SUPER CLASS (HMDB)	Lipids	Lipids	Lipids	Lipids	Lipids	Lipids	Lipids	Lipids	Lipids	Lipids	Lipids		Lipids		Lipids	Lipids			Lipids		Lipids	Lipids	Lipids	Lipids	Lipids		Lipids	Lipids	Lipids	Lipids	Lipids	Lipids	Lipids	Lipids	Lipids
Owl-NBM-002	PD354	88	F	77	11	≥10	n	8	LBDE				PD		0.0669403		0.23626	1.30534	0.858411	0.416408	1.27482	0.187039	0.460707	22.689	7.37362	1.10806	16.1024	6.76381	2.74317	7.96953	16.1903	2.62314	8.92296	0.422821	0.0802037	0.10323	0.0509477	0.118025	38.6151	3.65666		3.99606	71.5707	7.73893		15.8715	7.92826	0.685124	6.00504
Owl-NBM-003	PD423	66	F	53	13	≥10	n	19	LBDE				PD		5.53523	4.42565	8.19823	5.29429	4.24812	1.40124	0.855964	0.887666	0.507238	0.444529	0.138452	0.0202037	0.23324	0.114472	0.0491403	0.137272	0.37679	0.108855	0.232768	0.0809093	0.233806	0.454772	0.143267	0.182022	35.5477	10.6415	0.342897	3.15173	217.979	18.4296	0.0606583	21.8214	16.3209	0.530631	11.3968
Owl-NBM-004	PD436	90	M	82	8	<10	n	14	LBDE				PD		2.60021	1.72292	2.30929	0.0964717	0.431108		0.562249	0.34971	0.117575	1.684	1.10258	0.12965	2.14029	0.727783	0.272477	0.57496	0.881201	0.154883	0.985568	0.0523589	0.00780276	0.00802043	0.00363348	0.0223953	22.0366	4.48558	0.176944	4.72875	91.4496	3.8051	0.0362761	24.2105	9.39655	0.0808909	5.83172
Owl-NBM-005	PD520	80	M	56	24	≥10	n	22	LBDE				PD		1.50456	1.29262	4.44842	0.0983165	0.29092	0.235315	1.87365	0.574587	0.56814	0.569611	0.161664	0.0271998	0.300201	0.205012	0.0603526	0.194674	0.538103	0.164986	0.297959	0.0114127	0.0111003	0.0395499	0.0127119	0.00949416	21.8851	4.94897	0.161752	2.02767	58.5017	9.47393	0.071113	10.5247	9.13481	0.322385	15.5009
Owl-NBM-006	PD530	85	M	77	8	<10	y	12	LBDE				PD		4.69266	2.35236	6.92439	4.36092	3.77585	9.81961	3.57077	2.92538	2.72633	1.19572	0.627106	0.0907875	1.08028	0.494026	0.159158	0.353735	0.837449	0.169601	0.39614	0.0598338	0.150715	0.294051	0.196295	0.150285	26.0263	4.47971	0.132501	1.99587	141.236	7.77053	0.0585635	18.3071	7.37106	0.251235	12.5826
Owl-NBM-007	PD357	71	M	37	34	≥10	2006	15	LBDN				PD		0.233654		0.341663	0.174138	0.180751		0.220428	0.449673	0.235858	25.009	6.69145	1.73794	14.1	4.86227	2.40944	7.26144	16.7111	3.64468	16.9027	0.533843	0.55402	1.52886	0.451523	0.686909	13.0595	1.41027	0.247455	1.2897	12.9252	5.71599		3.88514	9.3546	28.2319	0.919757
Owl-NBM-008	PD450	66	M	47	19	≥10	n	13	LBDN				PD		10.8359	5.46071	16.201	7.46885	8.48046	9.14481	14.5804	18.7476	44.0632	3.79531	2.43161	0.26498	3.38862	1.38249	0.404444	1.14169	2.49471	0.526024	1.55457	0.181752	0.0319416	0.051174	0.0194574	0.0291298	64.4627	12.877	0.4735	5.56818	305.367	22.4656	0.17073	48.4177	29.7867	0.40748	18.4878
Owl-NBM-009	PD495	88	F		10	≥10		25	LBDN				PD		2.15399	4.43993	18.0038	1.62622	1.87361	0.90382	2.03854	2.26615	3.84618	1.24807	0.750111	0.118359	1.51355	0.481432	0.263195	0.560499	0.795721	0.141586	0.361192	0.0452893	0.0533916	0.0660794	0.03413	0.0342369	22.2007	3.61089	0.141437	1.66443	105.432	9.70564	0.0817708	18.8615	13.1671	0.32377	11.0897
Owl-NBM-010	PD501	89	F	82	7	<10	y	16	LBDN				PD		4.33239	3.12355	10.3217	0.325458	4.53105	1.57657	1.01441	2.56985	1.57657	0.101735	0.0474742	0.00673284	0.0891393	0.0395433	0.0117852	0.0443625	0.0835543	0.0194058	0.0649322	0.00570336	0.0088994	0.0431393	0.0309398	0.0202667	5.22771	1.00363	0.0356837	0.498915	19.7109	2.90338	0.0121833	2.8285	2.19789	0.0861692	2.66894
Owl-NBM-011	PD537	84	M	84	9	<10	y	18	LBDN				PD		2.55116	2.17301	23.9158	12.7287	2.93655	1.27558	4.95938	2.03731	1.88894	0.221762	0.134197	0.0155862	0.258442	0.086221	0.0310976	0.0746349	0.173021	0.0334941	0.118362	0.00773769	0.0118457	0.0406845	0.0347892	0.021868	6.35269	1.79527	0.0497493	0.842805	21.0819	3.87956	0.0127074	5.0113	3.8122	0.119408	4.19271
Owl-NBM-012	PD550	83	F	77	7	<10	ci	24	LBDN				PD		5.87638	7.48089	13.0679	0.324611	1.13336	0.241139	2.45406	2.54309	0.728983	0.587812	0.120062	0.0217904	0.321515	0.129155	0.041667	0.298027	0.533087	0.117539	0.268099	0.00806734	0.0139051	0.0759244	0.0270707	0.0219055	10.4454	3.40565	0.166482	1.54691	34.881	9.0565	0.0484374	6.94662	9.24889	0.380019	9.36855
Owl-NBM-013	PD562	79	M	72	7	<10	y	16	LBDN				PD		10.7986	4.49143	6.61351	0.594183	1.49837	1.00015	0.64216	0.992765	0.852523	0.252156	0.132495	0.0157907	0.242119	0.116544	0.0369675	0.095735	0.168967	0.0450227	0.0967419	0.0142404	0.0208092	0.0207453	0.0249966	0.0175488	8.28701	1.60902	0.0603019	0.735418	49.2274	2.34493	0.0217202	5.73694	3.24801	0.0307663	3.41975
Owl-NBM-014	PD636	84	M	65	20	≥10	y	22	LBDN				PD		2.44436	2.38275	22.3127	10.4225	82.7894	58.7988	7.01236	13.1423	68.3189	0.0410212	0.0159	0.00246448	0.0363002	0.013858	0.00579514	0.0211737	0.0494404	0.00999688	0.0138179	0.000916343	0.00138374	0.00855567	0.00459878	0.00519226	1.4863	0.39369	0.013316	0.155276	4.92716	1.58353	0.00382628	0.852287	1.16253	0.0461201	1.10237
Owl-NBM-015	PD295	83	M	67	16	≥10	82	26	LBDL				PD		4.14682	2.01843	12.1656	1.39013	2.61533	4.5081	2.11268	5.14426	5.23065	0.572169	0.232307	0.0328895	0.499258	0.233097	0.0763076	0.251823	0.507543	0.106979	0.337468	0.0217216	0.047617	0.08364	0.0392819	0.0258202	25.8463	5.78412	0.211438	2.13492	98.5733	10.714	0.0594367	15.6432	13.9218	0.35291	12.0812
Owl-NBM-016	PD340	67	M	53	14	≥10	2005	12	LBDL				PD		4.93873	2.91113	17.3271	5.11241	4.40634	1.33285	81.5645	104.193	51.3922	0.804954	0.355479	0.0290279	0.599201	0.216513	0.0721563	0.235685	0.593633	0.11007	0.41338	0.0216745	0.019679	0.0297776	0.01431	0.0104403	29.3224	4.94352	0.160111	2.44917	108.879	13.737	0.0389501	13.873	14.4229	0.378972	9.00775
Owl-NBM-017	PD356	86	F	75	9	<10	n	19	LBDL				PD		0.301157		0.264313	1.65316	2.1081	1.24948	5.50252	2.04082	2.22503	2.9654	1.62731	0.180508	2.65531	0.631294	0.3148	0.652949	1.86244	0.355774	3.19107	0.0851304	0.0585744	0.177679	0.0776472	0.0421871	26.1872	4.27	0.0809716	2.09573	92.9339	15.6606	0.0243528	13.5686	12.5995	0.261232	8.38964
Owl-NBM-018	PD541	72	M	66	6	<10	ci	11	LBDL				PD		2.75534	1.80105	7.37895	0.317201	2.59943	0.715045	4.49995	8.53754	1.74192	1.22445	0.562136	0.0958657	1.12845	0.362405	0.181942	0.36677	0.765994	0.163971	0.841514	0.0519782	0.0473575	0.0641601	0.0488552	0.0509372	28.5458	4.79361	0.161268	2.05195	126.851	8.40181	0.0564163	15.8904	9.41526	0.314426	12.8371
Owl-NBM-019	PD546	84	F	71	13	≥10	n	25	LBDL				PD		2.72068	2.3959	25.8724	0.736773	3.23475	2.32724	15.8824	11.4246	2.98421	0.0953493	0.0483307	0.00491861	0.0687482	0.059538	0.0103012	0.0394105	0.110147	0.03256	0.101323	0.00473013	0.0130505	0.0474191	0.0275743	0.0163235	10.1832	2.09414	0.0551196	1.38627	33.7086	7.16421	0.0149751	6.12649	5.90545	0.177458	5.98299
Owl-NBM-020	PD579	76	M	55	21	≥10		9	LBDL				PD		7.3935	4.12247	10.6951	25.7027	14.3613	10.1592	22.7808	5.0413	2.56659	2.16922	1.22569	0.202411	2.08354	1.41803	0.320228	0.599977	1.01213	0.273512	0.742756	0.100384	0.0604221	0.0222704	0.0317627	0.0371021	24.4805	4.12804	0.186225	1.80916	132.932	5.39652	0.0551587	24.2223	12.0893	0.121666	9.45598
Owl-NBM-021	PD591	77	M	68	9	<10	y	17	LBDL				PD		1.93538	0.858009	10.5349	0.997776	0.990011	0.234885	0.27565	0.333886	0.198002	1.50049	0.837489	0.0968611	1.638	0.635155	0.216625	0.444553	1.02197	0.212931	0.39019	0.0421119	0.0250624	0.0612582	0.0285447	0.0170682	15.0609	3.13789	0.12276	1.34732	68.2249	11.3844	0.0345857	15.6094	11.1333	0.270108	11.2925
Owl-NBM-022	C022	65	M			Control		12	Control	1489	YES	6.5	Control		1.92529	1.92944	22.605	1.04883	0.988604		7.16946	6.47785	0.990681	0.205181	0.163279	0.0163904	0.310393	0.0803168	0.0300919	0.100329	0.260736	0.0425085	0.141311	0.00667571	0.00672624	0.0315836	0.0229103	0.0105151	3.95498	1.37584	0.0362641	0.612343	15.5256	5.14973	0.0135468	4.73604	3.87238	0.203689	3.42488
Owl-NBM-023	C023	78	F			Control		23	Control	1418	YES	7.5	Control		0.391176	0.522337	9.54655	0.407435	0.655113	0.165522	1.87096	5.49844	2.92526	0.00218962	0.000415495	0.000156597	0.00153229	0.000935292	0.000645275	0.00274885	0.00640739	0.00171781	0.000965077	4.11904e-05	1.11356e-05	0.00053735	0.000112229	0.000755979	0.103537	0.0606267	0.00333897	0.021267	0.521783	0.504705	0.000635346	0.120328	0.292007	0.0241899	0.29416
Owl-NBM-025	C030	77	M			Control		17	Control	688	YES	3.6	Control		2.77757	3.76073	11.5709	5.10139	4.04261	3.25884	1.41629	0.646267		2.00802	0.854986	0.111807	1.85782	0.699486	0.308515	0.725549	1.27887	0.254275	0.678294	0.0489961	0.0301921	0.0514811	0.0292333	0.0215434	34.078	4.9797	0.195534	2.04079	142.308	14.3669	0.0431846	16.7167	16.1966	0.455092	11.2107
Owl-NBM-026	C008	93	F			Control		9	Control	1100	YES	6.1	Control		5.51249	3.50311	13.0716	60.5124	76.8399	49.5885	5.88725	2.32832	1.7489	0.418814	0.218035	0.0262829	0.40397	0.158591	0.0541914	0.127687	0.286003	0.0744695	0.220231	0.0187467	0.0434646	0.0905294	0.0342827	0.0293794	18.5429	5.05234	0.184397	1.63415	83.2544	9.12088	0.0211513	10.9213	10.5856	0.211949	7.42423
Owl-NBM-027	C015	82	M			Control		21	Control	1166	YES	4.5	Control		0.557672	0.350133	3.50345	12.9803	18.2098	4.73033	4.86092	9.2983	14.0286	0.0742593	0.061324	0.00211411	0.0353856	0.0154563	0.00701755	0.0581071	0.0960491	0.0199588	0.201875	0.00357659	0.00354416	0.00714434	0.00321982	0.00203745	19.002	4.51075	0.142388	3.65776	51.4003	9.75631	0.0238037	10.228	6.84004	0.303073	6.90563
Owl-NBM-028	C026	78	F			Control		33	Control	1250	YES	6.8	Control		12.5371	9.38015	80.9118	0.822821	1.20233	0.540711	11.4691	12.124	11.6202	0.029365	0.00733251	0.000875294	0.0176171	0.00867266	0.00254454	0.0202283	0.068511	0.0142674	0.0218501	0.000575795	0.00105291	0.0106507	0.0049896	0.00753334	0.831212	0.33959	0.00948741	0.136946	4.39316	2.4118	0.00158764	0.931675	1.2936	0.0617911	1.22072
Owl-NBM-029	C032	88	M			Control		22	Control	1233	YES	5.4	Control		8.98251	9.81047	33.0163	1.59779	2.62305	1.29655	2.74637	3.1674	9.33483	0.0201129	0.0119823	0.00136392	0.0209427	0.00709801	0.00420164	0.0113723	0.0292853	0.0067581	0.0240928	0.00086522	0.00640646	0.041835	0.0162724	0.0207324	1.54858	0.684608	0.0231406	0.234998	7.48899	4.72359	0.00318306	1.06905	1.88614	0.136737	2.31968
Owl-NBM-031	C054	66	M			Control		16	Control	1441	YES	5.8	Control		1.41129	1.06662	9.91162	3.07595	7.47842	0.630654	0.543089	0.666053	0.0288778	0.12838	0.0922674	0.00722883	0.0736197	0.0369169	0.0126276	0.0374886	0.140125	0.0304112	0.317298	0.00521342	0.009286	0.0167576	0.0100849	0.00706175	15.0495	3.49829	0.126396	3.16426	46.4564	7.37641	0.0229944	8.88372	6.98224	0.183924	7.22875
Owl-NBM-032	C064	63	F			Control		21	Control	1217	YES	7.7	Control		0.179459	0.0771868	1.13175	0.0784732	0.186856	0.0598198	1.12371	2.79288	0.0685033	2.55367	2.40361	0.198637	4.70116	0.915416	0.379892	0.572993	1.498	0.224853	0.800705	0.0595501	0.00951766	0.0172536	0.0195112	0.0091103	5.66328	2.48208	0.0911106	0.730987	63.6292	3.85329	0.0214833	27.4811	9.88665	0.136053	5.76078
Owl-NBM-033	C076	87	M			Control		31	Control	1303	YES	7.6	Control		0.813664	0.523328	2.84118	0.105631	0.395967	0.478661	0.38812	0.39657	0.377858	0.0340745	0.0384082	0.00471345	0.075788	0.0273387	0.00863992	0.024676	0.0696907	0.0140685	0.0736216	0.00249901	0.0022466	0.014783	0.0072032	0.00679992	2.3185	0.90148	0.0231679	0.658001	6.51694	1.85781	0.00668671	2.14616	1.49133	0.0832873	1.93709
													GROUPS	ANALYSIS	AC02	AC04	AC11	BA03	BA05	BA06_BA07	BA15	BA16H	BA18	Cer_02	Cer_03	Cer_04	Cer_05	Cer_06	Cer_07	Cer_09	Cer_10_Cer_11	Cer_12	Cer_13	Cer_16	ChoE_07	ChoE_08	ChoE_12	ChoE_17	DAPC03	DAPC04	DAPC05	DAPC06	DAPC07	DAPC08	DAPC09	DAPC11	DAPC12	DAPC13	DAPC14
														Class	Fatty esters	Fatty esters	Fatty esters	Bile acids	Bile acids	Bile acids	Bile acids	Bile acids	Bile acids	Sphingolipids	Sphingolipids	Sphingolipids	Sphingolipids	Sphingolipids	Sphingolipids	Sphingolipids	Sphingolipids	Sphingolipids	Sphingolipids	Sphingolipids	Sterols	Sterols	Sterols	Sterols	Glycerophospholipids	Glycerophospholipids	Glycerophospholipids	Glycerophospholipids	Glycerophospholipids	Glycerophospholipids	Glycerophospholipids	Glycerophospholipids	Glycerophospholipids	Glycerophospholipids	Glycerophospholipids
														Subclass A	Acylcarnitines	Acylcarnitines	Acylcarnitines	Primary bile acids	Primary bile acids		Glycine-conjugated bile acids	Glycine-conjugated bile acids	Glycine-conjugated bile acids	Ceramides	Ceramides	Ceramides	Ceramides	Ceramides	Ceramides	Ceramides	Ceramides	Ceramides	Ceramides	Ceramides	Cholesteryl Ester	Cholesteryl Ester	Cholesteryl Ester	Cholesteryl Ester	Diacylglycerophosphocholine	Diacylglycerophosphocholine	Diacylglycerophosphocholine	Diacylglycerophosphocholine	Diacylglycerophosphocholine	Diacylglycerophosphocholine	Diacylglycerophosphocholine	Diacylglycerophosphocholine	Diacylglycerophosphocholine	Diacylglycerophosphocholine	Diacylglycerophosphocholine
														Subclass B										CER[NS]	CER[NS]	CER[NS]	CER[NS]	CER[NS]	CER[NS]	CER[NS]	CER[NS]	CER[NS]	CER[NS]	CER[NS]
														Subclass C										Sphingoid base d18:1	Sphingoid base d18:1	Sphingoid base d18:1	Sphingoid base d18:1	Mixed sphingoid base	Sphingoid base d18:1	Sphingoid base d18:1	Mixed sphingoid base	Mixed sphingoid base	Sphingoid base d18:1	Sphingoid base d18:1
														Common name	L-Octanoylcarnitine	Decanoylcarnitine	Oleoylcarnitine	CA (31% bile)	CDCA (45% bile)	UDCA + HDCA	GCA	GCDCA	GDCA
														Individual notation	AC(8:0)	AC(10:0)	AC(18:1n-9)	Cholic acid	Chenodeoxycholic acid	Ursodeoxycholic + Hyodeoxycholic acid	Glycocholic acid	Glycochenodeoxycholic acid	Glycodeoxycholic acid	Cer(d18:1/16:0)	Cer(d18:1/20:0)	Cer(d18:1/21:0)	Cer(d18:1/22:0)	Cer(40:2)	Cer(d18:1/23:0)	Cer(d18:1/24:0)	Cer(d18:1/24:1)+Cer(d18:2/24:0)	Cer(42:3)	Cer(d18:1/18:0)	Cer(d18:1/19:0)	ChoE(18:1)	ChoE(18:2)	ChoE(20:4)	ChoE(22:6)	PC(16:0/16:0)	PC(32:1)	PC(14:0/18:2)	PC(16:0/18:0)	PC(16:0/18:1)	PC(16:0/18:2)	PC(14:0/20:4)	PC(18:0/18:1)	PC(18:0/18:2)	PC(18:2/18:2)	PC(16:0/20:4)
														Individual composition or probable ID																										PC(16:0/16:1) + PC(14:1/18:0) + PC(14:0/18:1)
														Link	HMDB00791	HMDB00651	HMDB05065	HMDB00619	HMDB00518	HMDB00946	HMDB00138	HMDB00637	HMDB00631	HMDB04949	HMDB04951		HMDB04952		HMDB00950	HMDB04956			HMDB04950		HMDB00918	HMDB00610	HMDB06726	HMDB06733	HMDB00564		HMDB07874	HMDB07970	HMDB07972	HMDB07973	HMDB07883	HMDB08038	HMDB08039	HMDB08138	HMDB07982
														Simplified name	AC	AC	AC	BA	BA	BA	BA	BA	BA	Cer	Cer	Cer	Cer	Cer	Cer	Cer	Cer	Cer	Cer	Cer	ChoE	ChoE	ChoE	ChoE	PC_DAPC	PC_DAPC	PC_DAPC	PC_DAPC	PC_DAPC	PC_DAPC	PC_DAPC	PC_DAPC	PC_DAPC	PC_DAPC	PC_DAPC
														Simple name	AC	AC	AC	BA	BA	BA	BA	BA	BA	Cer	Cer	Cer	Cer	Cer	Cer	Cer	Cer	Cer	Cer	Cer	ChoE	ChoE	ChoE	ChoE	PC	PC	PC	PC	PC	PC	PC	PC	PC	PC	PC
												CONTROL	Control	Mean	3.50882	3.09235	18.811	8.57311	11.2623	6.74995	3.74753	4.33961	4.56931	0.547407	0.385164	0.0369569	0.749823	0.195023	0.0808366	0.168118	0.373367	0.0683287	0.248025	0.014674	0.0112448	0.0282556	0.0147819	0.0115469	10.1092	2.38853	0.0835226	1.28915	42.1495	5.91214	0.0158257	8.32342	5.93266	0.179979	4.77266
														90% Winsored mean	3.50882	3.09235	18.811	8.57311	11.2623		3.74753	4.33961		0.547407	0.385164	0.0369569	0.749823	0.195023	0.0808366	0.168118	0.373367	0.0683287	0.248025	0.014674	0.0112448	0.0282556	0.0147819	0.0115469	10.1092	2.38853	0.0835226	1.28915	42.1495	5.91214	0.0158257	8.32342	5.93266	0.179979	4.77266
														Median	1.66829	1.49803	10.7413	1.32331	1.91269	0.630654	2.30866	2.98014	1.7489	0.10132	0.0767957	0.00597114	0.0747039	0.0321278	0.0106338	0.0477979	0.118087	0.025185	0.171593	0.00439501	0.00656635	0.0170056	0.0131786	0.00832182	4.80913	1.92896	0.0636874	0.694494	30.991	4.93666	0.017349	6.80988	5.35621	0.160331	4.59283
														SEM	1.3321	1.15738	7.54615	5.90222	7.49057	5.38076	1.13308	1.25431	1.84018	0.294369	0.23835	0.0209073	0.473788	0.104403	0.0445101	0.0819494	0.172387	0.0293735	0.0883448	0.00686122	0.00449456	0.00854505	0.00365764	0.00293435	3.53857	0.62638	0.0234558	0.408584	14.3856	1.34521	0.00422419	2.73605	1.62699	0.0399759	1.09841
														SD	4.21248	3.65995	23.863	18.6645	23.6873	16.1423	3.5831	3.96646	5.52053	0.930876	0.75373	0.0661147	1.49825	0.330152	0.140753	0.259147	0.545136	0.0928872	0.279371	0.0216971	0.0142131	0.0270218	0.0115665	0.00927922	11.1899	1.98079	0.0741739	1.29205	45.4913	4.25394	0.0133581	8.65216	5.145	0.126415	3.47347
														Coefficient of Variation	1.20054	1.18355	1.26857	2.17709	2.10324	2.39147	0.956124	0.914014	1.20818	1.70052	1.95691	1.78897	1.99814	1.69289	1.74121	1.54146	1.46005	1.35942	1.12638	1.47861	1.26397	0.956335	0.782473	0.803611	1.1069	0.829291	0.88807	1.00225	1.07928	0.719526	0.844075	1.0395	0.867234	0.702388	0.727785
														IQR	4.20709	3.17374	15.2074	4.08375	5.88099	2.78018	4.43381	5.15138	8.95698	0.334864	0.185757	0.0222583	0.356023	0.128654	0.0432609	0.0995072	0.21088	0.052361	0.256556	0.0144553	0.00688876	0.0275883	0.0165175	0.0113127	15.9285	3.51881	0.115243	1.6098	53.812	5.91259	0.0185576	9.40967	7.57052	0.113406	5.11523
														Kurtosis	-0.481775	-0.856892	1.67168	3.01778	2.89787	2.52639	-0.55042	-1.00697	-1.5199	-0.182639	2.18825	0.785934	1.89959	-0.133355	-0.226826	-0.203176	-0.361203	-0.508171	-0.742467	-0.466556	0.0492279	0.0599211	-1.49	-1.09584	-0.638381	-1.83984	-1.74698	-1.19806	-0.377708	-0.943462	-0.81507	-0.294275	-1.00719	-0.322331	-1.28868
														Skewness	1.04596	0.938951	1.67168	2.10702	2.07165	2.03669	0.874889	0.689484	0.643277	1.28767	1.87946	1.51968	1.80625	1.29437	1.28586	1.27033	1.22363	1.15202	0.936924	1.15306	1.26673	1.09023	0.316617	0.632154	0.854453	0.215324	0.305861	0.689523	0.906378	0.544124	0.524401	0.930622	0.590206	0.803503	0.325314
														Shapiro test (W)	0.791049	0.772334	0.70928	0.51575	0.529958	0.468734	0.868273	0.889782	0.797728	0.634477	0.577491	0.631032	0.57813	0.640878	0.617968	0.662075	0.670028	0.701989	0.818076	0.700567	0.744551	0.855554	0.94672	0.893408	0.838716	0.879744	0.875759	0.861467	0.854586	0.950063	0.903323	0.86641	0.910207	0.923069	0.938476
														Shapiro test (p)	0.0112841	0.00667695	0.00114143	5.56668e-06	8.18061e-06	2.74001e-06	0.0954338	0.168621	0.0192362	0.000142883	2.98507e-05	0.000129919	3.03767e-05	0.000170519	9.06332e-05	0.000306685	0.000382442	0.000931177	0.0240196	0.00089495	0.00306308	0.0676123	0.629883	0.18518	0.0425886	0.129612	0.116606	0.0794064	0.065851	0.669246	0.238201	0.0907622	0.282419	0.383263	0.536186
														Box-Cox Transformation (lambda)	0	0.1	0	0	-0.2	-0.1	0.1	0.3	0.2	0	0.1	0	0	0	-0.1	0	0	0	0.3	0.1	0.3	0.4	0.6	0.4	0.3	0.4	0.3	0.3	0.3	0.5	0.5	0.3	0.4	0.4	0.6
														N	10	10	10	10	10	9	10	10	9	10	10	10	10	10	10	10	10	10	10	10	10	10	10	10	10	10	10	10	10	10	10	10	10	10	10
												PD	< 10 years duration	Mean	3.98259	3.0004	9.03674	2.3776	2.22265	2.01406	2.60902	2.48115	1.33954	1.0815	0.57676	0.0726191	1.06151	0.358014	0.140724	0.322858	0.703076	0.141402	0.705846	0.0363513	0.0383301	0.0872957	0.0525302	0.0404958	16.4633	3.22004	0.109629	1.76041	71.733	7.24521	0.0339159	12.0122	7.60251	0.199362	7.84261
														90% Winsored mean	3.98259		9.03674	2.3776	2.22265		2.60902	2.48115	1.33954	1.0815	0.57676	0.0726191	1.06151	0.358014	0.140724	0.322858	0.703076	0.141402	0.705846	0.0363513	0.0383301	0.0872957	0.0525302	0.0404958	16.4633	3.22004	0.109629	1.76041	71.733	7.24521	0.0339159	12.0122	7.60251	0.199362	7.84261
														Median	2.75534	2.26269	7.37895	0.594183	2.1081	1.12481	2.45406	2.04082	1.57657	1.19572	0.562136	0.0907875	1.08028	0.362405	0.159158	0.353735	0.765994	0.154883	0.39019	0.0421119	0.0208092	0.0612582	0.0309398	0.0219055	15.0609	3.40565	0.12276	1.54691	68.2249	7.77053	0.0345857	13.5686	9.24889	0.251235	8.38964
														SEM	1.01298	0.744957	2.28773	1.36708	0.454087	1.12815	0.69188	0.821996	0.303532	0.306226	0.18	0.0203297	0.308459	0.0907313	0.0381302	0.0727994	0.185536	0.0351473	0.328868	0.00950976	0.0152301	0.0305266	0.0191725	0.0142743	3.11036	0.476473	0.0180407	0.421046	14.8397	1.48545	0.00588425	2.40722	1.23177	0.0406656	1.32096
														SD	3.03895	2.10706	6.86319	4.10125	1.36226	3.19088	2.07564	2.46599	0.910597	0.918679	0.540001	0.0609891	0.925376	0.272194	0.114391	0.218398	0.556607	0.105442	0.986603	0.0285293	0.0456902	0.0915799	0.0575175	0.0428229	9.33108	1.42942	0.054122	1.26314	44.5191	4.45636	0.0176528	7.22166	3.69531	0.121997	3.96289
														Coefficient of Variation	0.763057	0.702258	0.759477	1.72495	0.6129	1.58431	0.795565	0.99389	0.679782	0.849446	0.936266	0.83985	0.871758	0.760288	0.812871	0.676452	0.791675	0.745686	1.39776	0.784821	1.19202	1.04908	1.09494	1.05747	0.566781	0.443914	0.493683	0.717525	0.620623	0.615077	0.520487	0.601196	0.486065	0.611937	0.505303
														IQR	2.1415	1.684	3.92137	1.32855	1.80319	0.754258	3.85779	1.57708	1.15996	1.24833	0.704994	0.0810704	1.37955	0.51475	0.179658	0.348817	0.70818	0.124578	0.723152	0.0442915	0.0355118	0.0352398	0.0217844	0.0219204	17.7393	2.68444	0.100966	1.20915	58.0529	5.25139	0.0267173	10.1535	5.60306	0.183939	7.09977
														Kurtosis	0.104327	-0.245291	-0.129706	1.55172	-1.42589	1.50543	-1.90526	1.18346	-1.61717	-0.697628	-1.04201	-1.44735	-1.48807	-1.93933	-1.77434	-1.6028	-0.537977	-0.678434	1.53073	-1.57039	1.13771	0.100004	1.41555	1.83707	-1.94837	-1.73794	-1.86375	0.580547	-1.6161	-1.16256	-1.71191	-1.53606	-1.67326	-1.74729	-1.84346
														Skewness	1.02126	1.05267	0.810174	1.72385	0.315056	1.77059	0.148036	1.47582	-0.00730871	0.675838	0.638423	0.336843	0.435149	0.0899468	0.187459	0.0563105	0.679839	0.59454	1.68191	0.246291	1.5536	1.239	1.63701	1.80043	0.0699939	-0.337677	-0.0854168	1.22904	0.236953	0.497397	0.140345	0.200154	-0.242042	-0.0162924	-0.0105268
														Shapiro test (W)	0.876375	0.845038	0.909401	0.61198	0.961899	0.562903	0.880988	0.746193	0.947826	0.902022	0.882955	0.886233	0.895107	0.874276	0.8921	0.931403	0.899431	0.915136	0.669885	0.887437	0.702742	0.776479	0.692679	0.597712	0.881287	0.885016	0.908611	0.818561	0.928846	0.915394	0.920541	0.933434	0.912293	0.921637	0.911333
														Shapiro test (p)	0.143776	0.0848217	0.311707	0.000132245	0.817974	5.82119e-05	0.160819	0.00489748	0.666215	0.263951	0.168636	0.182429	0.224983	0.136582	0.209671	0.494821	0.248721	0.353496	0.000630932	0.187744	0.0015278	0.0109707	0.00116559	8.99399e-05	0.161988	0.17719	0.306272	0.0331916	0.470437	0.355472	0.396739	0.514713	0.332254	0.405963	0.325318
														Box-Cox Transformation (lambda)	0.5	-0.1	0.6	-0.2	0.5	-0.2	0.4	0.2	1	0.4	0.3	0.5	0.3	0.4	0.6	1	0.5	0.5	-0.1	0.8	-0.5	0.1	0.2	-2.4	0.2	1.9	0.9	-0.1	0.6	0.2	0.6	0.6	1.7	0.9	0.8
														N	9	8	9	9	9	8	9	9	9	9	9	9	9	9	9	9	9	9	9	9	9	9	9	9	9	9	9	9	9	9	9	9	9	9	9
													≥ 10 years duration	Mean	3.81585	3.27218	12.3457	5.39378	11.2127	8.92277	13.6542	14.7325	16.3794	5.22165	1.76587	0.322587	3.53863	1.43187	0.583139	1.67392	3.57997	0.703853	2.71644	0.129587	0.100601	0.221394	0.0754149	0.104972	26.0991	4.95352	0.199325	2.33023	104.618	10.1932	0.0618466	16.3727	12.1086	2.87076	9.18458
														90% Winsored mean	3.81585		12.3457	5.39378	11.2127		13.6542	14.7325	16.3794	5.22165	1.76587	0.322587	3.53863	1.43187	0.583139	1.67392	3.57997	0.703853	2.71644	0.129587	0.100601	0.221394	0.0754149	0.104972	26.0991	4.95352		2.33023	104.618	10.1932		16.3727	12.1086	2.87076	9.18458
														Median	2.72068	2.91113	12.1656	1.62622	3.23475	1.86424	2.11268	5.0413	2.98421	0.804954	0.355479	0.0328895	0.599201	0.233097	0.0763076	0.251823	0.593633	0.141586	0.361192	0.0452893	0.047617	0.051174	0.0317627	0.0291298	24.4805	4.12804	0.173988	2.02767	98.5733	9.47393	0.0594367	15.6432	12.0893	0.35291	9.45598
														SEM	0.974574	0.462281	2.57093	2.26845	7.26662	5.65538	7.1665	9.13619	7.60236	2.80015	0.814919	0.171407	1.7561	0.681923	0.300642	0.892264	1.92908	0.371121	1.6172	0.0549255	0.0492841	0.136014	0.0392747	0.0604717	5.03881	1.13423	0.0421788	0.442072	27.0691	1.82012	0.0160199	3.89337	2.19963	2.53669	1.64442
														SD	3.2323	1.38684	8.52682	7.52361	24.1007	17.8839	23.7686	30.3013	25.2142	9.28704	2.70278	0.568494	5.82432	2.26168	0.997117	2.95931	6.39803	1.23087	5.36365	0.182167	0.163457	0.451108	0.13026	0.200562	16.7119	3.76181	0.133381	1.46619	89.7779	6.03666	0.0480598	12.9129	7.29534	8.41325	5.45393
														Coefficient of Variation	0.847072	0.423828	0.690673	1.39487	2.14941	2.0043	1.74075	2.05676	1.53938	1.77856	1.53056	1.7623	1.64592	1.57954	1.70991	1.76789	1.78717	1.74876	1.97451	1.40576	1.6248	2.03758	1.72724	1.91062	0.640324	0.759422	0.669164	0.629202	0.858152	0.592226	0.777081	0.788684	0.602494	2.93067	0.593814
														IQR	3.4077	2.0429	11.3421	5.36052	5.07739	6.97455	13.6571	11.5523	24.1092	2.4752	1.67859	0.209994	2.46936	1.24052	0.307589	0.704859	1.31125	0.291851	0.883298	0.124525	0.0539482	0.0587714	0.0282311	0.0641817	14.9628	2.51403	0.0923457	1.2751	74.8004	5.7854	0.0321629	12.0158	5.6408	0.219134	5.74502
														Kurtosis	-0.496415	-1.61374	-1.42355	1.92297	4.08939	3.07283	3.09995	3.929	-0.810486	0.0549486	-0.240084	0.870272	0.0069967	0.351589	0.0733702	0.0604545	0.0264245	0.540613	1.6425	-0.0984672	2.461	3.44143	3.34994	3.47024	0.0994374	-0.434238	-0.558859	-0.192779	-0.214777	-0.67309	0.273121	0.772608	0.668312	4.51403	-1.11663
														Skewness	0.750507	0.127999	-0.0361538	1.69381	2.34015	2.11634	2.04804	2.28982	1.01894	1.39742	1.24162	1.55445	1.35344	1.39878	1.39142	1.40173	1.39791	1.50221	1.75506	1.23979	1.91582	2.17768	2.14649	2.16948	0.740205	0.878107	0.587413	0.761408	0.919276	0.648978	0.989916	1.12268	0.924497	2.46485	-0.0326198
														Shapiro test (W)	0.925465	0.942382	0.958312	0.712971	0.485924	0.528326	0.601466	0.51647	0.677168	0.587281	0.676449	0.627666	0.635983	0.669964	0.608257	0.584267	0.566675	0.600566	0.565096	0.726344	0.616425	0.510261	0.548778	0.541826	0.934818	0.88114	0.943587	0.926442	0.892675	0.936506	0.870236	0.877937	0.901372	0.364723	0.961063
														Shapiro test (p)	0.366815	0.60719	0.750464	0.000687285	1.02663e-06	7.82639e-06	2.65133e-05	2.39807e-06	0.000238534	1.76741e-05	0.000233543	5.63576e-05	7.16979e-05	0.000193072	3.22166e-05	1.62184e-05	9.83798e-06	2.58382e-05	9.40749e-06	0.00102359	4.0748e-05	2.01701e-06	5.93292e-06	4.87854e-06	0.461621	0.107571	0.593572	0.37599	0.150161	0.480337	0.123673	0.0979476	0.192108	3.80022e-08	0.784882
														Box-Cox Transformation (lambda)	0.6	0.6	1.1	0.1	0	-0.1	0	0	-0.2	0	0	0	0	0	0	-0.1	-0.1	-0.1	0	0.1	0.1	-0.3	-0.2	-0.3	0.6	0.4	0.7	0.6	0.4	0.5	0.5	0.4	0.6	-0.3	1.1
														N	11	9	11	11	11	10	11	11	11	11	11	11	11	11	11	11	11	11	11	11	11	11	11	11	11	11	10	11	11	11	9	11	11	11	11
													LBDL	Mean	3.45594	2.35117	12.0341	5.13002	4.33075	2.93239	18.9455	19.5307	9.47695	1.33315	0.698391	0.0917831	1.23893	0.508005	0.170337	0.370167	0.839122	0.1794	0.859672	0.0468187	0.0388233	0.0694577	0.0382823	0.0285541	22.8038	4.16447	0.139699	1.89636	94.5861	10.3512	0.0405536	14.9905	11.3553	0.26811	9.86388
														90% Winsored mean	3.45594		12.0341	5.13002	4.33075	2.93239	18.9455	19.5307	9.47695	1.33315	0.698391	0.0917831	1.23893	0.508005	0.170337	0.370167	0.839122	0.1794	0.859672	0.0468187	0.0388233	0.0694577	0.0382823	0.0285541	22.8038	4.16447	0.139699	1.89636	94.5861	10.3512	0.0405536	14.9905	11.3553	0.26811	9.86388
														Median	2.75534	2.20717	10.6951	1.39013	2.61533	1.33285	5.50252	5.14426	2.56659	1.22445	0.562136	0.0958657	1.12845	0.362405	0.181942	0.36677	0.765994	0.163971	0.41338	0.0421119	0.0473575	0.0612582	0.0317627	0.0258202	25.8463	4.27	0.160111	2.05195	98.5733	10.714	0.0389501	15.6094	12.0893	0.270108	9.45598
														SEM	0.865703	0.450775	3.02281	3.48072	1.71727	1.31529	10.8743	14.1804	7.00909	0.371397	0.214712	0.0289108	0.352429	0.17199	0.0462155	0.0816224	0.208024	0.0416736	0.399905	0.013291	0.00728155	0.0196972	0.00769824	0.00572594	2.75253	0.46236	0.0213154	0.153972	13.0341	1.37459	0.00650352	2.00408	1.10838	0.0349632	0.898831
														SD	2.29043	1.10417	7.99761	9.20913	4.54348	3.47992	28.7707	37.5179	18.5443	0.982625	0.568074	0.0764909	0.932439	0.455043	0.122275	0.215953	0.550379	0.110258	1.05805	0.0351647	0.0192652	0.0521138	0.0203676	0.0151494	7.28251	1.22329	0.0563952	0.407372	34.485	3.63682	0.0172067	5.30229	2.93251	0.0925039	2.37808
														Coefficient of Variation	0.662753	0.469625	0.664582	1.79515	1.04912	1.18672	1.51861	1.92097	1.95678	0.737072	0.813403	0.833388	0.752617	0.895744	0.717839	0.583393	0.655899	0.614594	1.23076	0.751083	0.496227	0.750295	0.532038	0.530551	0.319355	0.293744	0.403691	0.214818	0.364589	0.351342	0.424295	0.35371	0.258249	0.345022	0.24109
														IQR	2.21475	0.926925	5.78942	2.51551	1.46678	2.43541	16.0253	6.44002	2.12396	1.14629	0.737698	0.107726	1.31154	0.40842	0.191481	0.278511	0.466461	0.134697	0.428306	0.0468563	0.030725	0.0353017	0.016009	0.0229488	7.59578	1.2356	0.0718808	0.517611	37.2857	4.7777	0.0263183	2.04603	2.98635	0.114323	2.98816
														Kurtosis	-1.18126	-1.3162	-1.00526	0.588488	0.449796	-0.247493	0.263728	0.728445	0.750533	-1.41428	-1.54292	-1.76381	-1.69586	-0.533859	-1.86757	-1.57425	-0.825462	-1.48914	0.424059	-1.66188	-1.97071	-0.193833	-0.702275	-1.81103	-1.37061	-1.28458	-1.66233	-1.66467	-1.2317	-1.65463	-1.80349	-0.570281	-1.00848	-1.56632	-1.48747
														Skewness	0.344585	0.272477	0.296379	1.52657	1.44601	1.15844	1.37275	1.58662	1.59758	0.369209	0.414608	0.301882	0.218033	0.938116	0.047408	-0.0725248	0.551708	0.263793	1.43522	0.340678	-0.153019	1.10157	0.777382	0.208066	-0.716247	-0.388966	-0.258062	-0.221221	-0.525951	0.0838153	-0.206498	0.0836693	-0.685966	-0.327429	-0.236347
														Shapiro test (W)	0.971766	0.97976	0.960693	0.583843	0.671198	0.771142	0.689553	0.548345	0.529823	0.969915	0.945318	0.902429	0.960449	0.853161	0.914664	0.965938	0.93961	0.972794	0.674019	0.930781	0.888719	0.81895	0.903791	0.935853	0.830126	0.962901	0.951266	0.913788	0.938723	0.977653	0.915322	0.886546	0.917314	0.951312	0.961519
														Shapiro test (p)	0.910874	0.950356	0.824661	0.00017535	0.0017826	0.0209881	0.00284806	6.55647e-05	3.88702e-05	0.897834	0.686986	0.345944	0.822576	0.131336	0.429112	0.867761	0.635206	0.917817	0.00191651	0.55756	0.268049	0.0627395	0.35456	0.6017	0.08024	0.843208	0.741212	0.422722	0.627243	0.947393	0.433946	0.257129	0.448815	0.741631	0.831654
														Box-Cox Transformation (lambda)	0.8	0.7	0.9	-0.3	-0.3	0	0.1	0	0	0.7	0.5	0.5	0.7	0.2	0.7	1.1	0.6	0.7	-0.1	0.5	1.2	-0.2	0.1	0.3	5.5	2	1.7	2.5	2.2	0.7	1.1	0.9	3.3	2	1.8
														N	7	6	7	7	7	7	7	7	7	7	7	7	7	7	7	7	7	7	7	7	7	7	7	7	7	7	7	7	7	7	7	7	7	7	7
													LBDE	Mean	2.87992	2.44839	4.42332	2.23107	1.92088	2.96814	1.62749	0.984876	0.875998	5.31656	1.88068	0.275179	3.97127	1.66102	0.656859	1.84603	3.76478	0.644292	2.16708	0.125467	0.0967255	0.179925	0.081371	0.0964444	28.8222	5.64248	0.203523	3.18001	116.147	9.44361	0.0566528	18.1471	10.0303	0.374053	10.2634
														90% Winsored mean	2.87992		4.42332	2.23107	1.92088		1.62749	0.984876	0.875998	5.31656	1.88068	0.275179	3.97127	1.66102	0.656859	1.84603	3.76478	0.644292	2.16708	0.125467	0.0967255	0.179925	0.081371	0.0964444	28.8222	5.64248		3.18001	116.147	9.44361		18.1471	10.0303	0.374053	10.2634
														Median	2.60021	2.03764	4.44842	1.30534	0.858411	0.908826	1.27482	0.574587	0.507238	1.19572	0.627106	0.0907875	1.08028	0.494026	0.159158	0.353735	0.837449	0.164986	0.39614	0.0598338	0.0802037	0.10323	0.0509477	0.118025	26.0263	4.48558	0.169348	3.15173	91.4496	7.77053	0.0596109	18.3071	9.13481	0.322385	11.3968
														SEM	1.00547	0.694075	1.45785	1.09274	0.862031	2.29814	0.533446	0.499165	0.469157	4.34884	1.38455	0.209209	3.05224	1.28029	0.523129	1.53275	3.1078	0.494829	1.69425	0.0751884	0.043138	0.0847656	0.0378956	0.0344469	3.48654	1.26698	0.0473642	0.538304	29.0853	2.43152	0.00732576	2.38295	1.61655	0.106061	1.89563
														SD	2.2483	1.38815	3.25985	2.44345	1.92756	4.59628	1.19282	1.11617	1.04907	9.72429	3.09595	0.467806	6.82501	2.86282	1.16975	3.42734	6.94926	1.10647	3.78845	0.168126	0.0964596	0.189542	0.084737	0.0770255	7.79613	2.83305	0.0947285	1.20368	65.0368	5.43705	0.0146515	5.32845	3.61473	0.23716	4.23876
														Coefficient of Variation	0.780681	0.566965	0.73697	1.09519	1.00348	1.54854	0.73292	1.13331	1.19757	1.82906	1.64618	1.7	1.7186	1.72353	1.78083	1.8566	1.84586	1.71734	1.74818	1.34	0.997251	1.05345	1.04137	0.798652	0.270491	0.502093	0.465443	0.378515	0.559951	0.575739	0.25862	0.293626	0.36038	0.634028	0.412997
														IQR	3.1881	1.25534	4.6151	4.2626	3.34474	3.1347	1.01769	0.537956	0.107433	1.11439	0.940912	0.10245	1.84009	0.522771	0.212125	0.380286	0.343098	0.0147176	0.687609	0.0285504	0.139614	0.254501	0.130555	0.12789	13.5111	0.469266	0.0639929	1.96839	69.6655	1.735	0.0102804	5.94984	1.46829	0.279396	6.5776
														Kurtosis	-2.00822	-1.83213	-1.99134	-2.15384	-2.21141	-1.70726	-1.42704	-1.09602	-1.00031	-0.92848	-0.972904	-0.950346	-0.96154	-0.943056	-0.939215	-0.927917	-0.922897	-0.921504	-0.940499	-0.987896	-1.89583	-1.8886	-2.03519	-2.15068	-2.14784	-1.00093	-1.73852	-2.05428	-1.62179	-1.27273	-1.82606	-1.77529	-1.08324	-1.88822	-2.07216
														Skewness	-0.00358804	0.542414	-0.0774542	0.249296	0.283472	0.722844	0.664807	0.930991	0.995693	1.06628	1.03069	1.04825	1.04005	1.05426	1.05764	1.06679	1.07087	1.07203	1.05707	1.01198	0.311495	0.409771	0.306815	-0.118403	0.242802	0.999526	0.663911	0.122428	0.56457	0.667826	-0.426493	-0.24073	0.930997	0.101258	-0.0174871
														Shapiro test (W)	0.959203	0.881906	0.965346	0.841721	0.795028	0.719068	0.885733	0.762928	0.703503	0.599099	0.661457	0.638748	0.64839	0.630276	0.619749	0.597246	0.580912	0.57267	0.614971	0.695033	0.908762	0.893631	0.886439	0.892512	0.850607	0.704447	0.804057	0.906034	0.891421	0.869324	0.916198	0.976727	0.76007	0.977826	0.893656
														Shapiro test (p)	0.802422	0.34684	0.844624	0.169736	0.0737706	0.0189452	0.336102	0.039038	0.010416	0.000609529	0.00361999	0.00195259	0.00254836	0.00153715	0.00113383	0.000575587	0.0003433	0.000262306	0.000984935	0.00849074	0.460189	0.375689	0.339513	0.369892	0.196445	0.0106529	0.109696	0.444127	0.364298	0.263698	0.515848	0.916398	0.0367936	0.92267	0.375822
														Box-Cox Transformation (lambda)	0.9	-1	1	0.5	-0.6	-0.5	-0.3	-0.3	-0.1	-0.7	-0.3	-0.4	-0.3	-0.4	-0.5	-0.7	-1.1	-1.8	-1.1	-0.1	0.6	0.3	0.3	1.9	-1.7	-2.8	-2.6	1.2	-0.9	0	3.4	2	-3.8	0.8	1.9
														N	5	4	5	5	5	4	5	5	5	5	5	5	5	5	5	5	5	5	5	5	5	5	5	5	5	5	4	5	5	5	4	5	5	5	5
													LBDN	Mean	4.9033	4.22175	13.8473	4.20808	12.9279	10.4201	4.11521	5.34359	15.1889	3.90711	1.29041	0.272956	2.4937	0.888939	0.400549	1.18719	2.6262	0.567218	2.42255	0.0996937	0.0870246	0.229396	0.0784381	0.104632	16.4402	3.26317	0.148491	1.5377	69.1941	7.20689	0.0501965	11.5675	8.99723	3.7032	6.4062
														90% Winsored mean	4.9033		13.8473	4.20808	12.9279		4.11521	5.34359	15.1889	3.90711	1.29041	0.272956	2.4937	0.888939	0.400549	1.18719	2.6262	0.567218	2.42255	0.0996937	0.0870246	0.229396	0.0784381	0.104632	16.4402	3.26317	0.148491	1.5377	69.1941	7.20689		11.5675	8.99723	3.7032	6.4062
														Median	3.44178	4.43993	14.6344	1.1102	2.40508	1.27558	2.2463	2.40462	1.73276	0.419984	0.133346	0.0187905	0.289979	0.12285	0.0393172	0.196881	0.353054	0.081281	0.19323	0.0111539	0.0173571	0.0471567	0.0290053	0.0218868	9.36619	1.70214	0.100869	1.06625	27.9815	4.79777	0.0217202	5.37412	6.53054	0.221589	3.80623
														SEM	1.41526	0.70816	2.81457	1.83228	10.0225	8.14578	1.70369	2.38786	9.24428	3.04654	0.82356	0.211696	1.70646	0.590134	0.291516	0.878072	2.0323	0.443685	2.07621	0.0655912	0.0669583	0.1858	0.0534092	0.0832364	7.20155	1.42822	0.0541696	0.60414	35.5384	2.42593	0.0225409	5.60561	3.32021	3.50451	2.16586
														SD	4.00297	1.87362	7.96081	5.18248	28.3478	21.5517	4.81877	6.7539	26.1468	8.61691	2.32938	0.598767	4.82659	1.66915	0.824533	2.48356	5.74822	1.25493	5.87242	0.18552	0.189387	0.525522	0.151064	0.235428	20.369	4.03962	0.153215	1.70877	100.518	6.86158	0.0596376	15.855	9.39096	9.91226	6.12597
														Coefficient of Variation	0.816382	0.4438	0.574902	1.23156	2.19275	2.06828	1.17096	1.26392	1.72144	2.20544	1.80514	2.19364	1.93551	1.87769	2.05851	2.09196	2.1888	2.21243	2.42407	1.8609	2.17624	2.2909	1.9259	2.25006	1.23897	1.23794	1.03181	1.11124	1.45269	0.952085	1.18808	1.37065	1.04376	2.67667	0.956257
														IQR	4.73517	2.22292	9.68643	7.88201	4.11128	4.4087	4.55128	3.43679	13.0788	1.69312	1.06857	0.141642	1.77844	0.632144	0.272238	0.638729	1.07285	0.207724	0.570746	0.0721759	0.026195	0.0328409	0.010683	0.0108194	9.27335	2.14834	0.140493	0.899998	45.264	6.45501	0.0526588	6.30437	7.32224	0.310728	7.52155
														Kurtosis	-1.51642	-1.31097	-1.38456	-1.64669	1.6289	0.653787	-0.0883146	-0.762737	-0.624694	1.51754	0.664999	1.50239	1.21268	1.05072	1.43168	1.49672	1.52764	1.54158	1.63799	0.793493	1.63892	1.68792	1.66715	1.6918	0.922294	1.06512	-0.29947	0.949248	0.860503	0.174238	-0.49955	0.704484	0.131149	1.70106	-0.882236
														Skewness	0.514356	0.44324	-0.290882	0.580237	1.82579	1.55582	1.14698	1.04454	1.10768	1.78358	1.48537	1.77707	1.66935	1.61496	1.74816	1.77407	1.78732	1.79284	1.83001	1.53202	1.82967	1.84968	1.84045	1.85132	1.54363	1.59166	1.034	1.52439	1.53802	1.22349	1.04542	1.48966	1.19735	1.85528	0.809174
														Shapiro test (W)	0.865146	0.933047	0.970719	0.778672	0.497447	0.547629	0.80204	0.706833	0.642331	0.522159	0.633082	0.527049	0.586446	0.602646	0.551095	0.53906	0.520679	0.514894	0.478254	0.615435	0.494514	0.459237	0.48062	0.45317	0.690121	0.668375	0.835129	0.710634	0.665742	0.790852	0.793501	0.673596	0.795849	0.432182	0.857151
														Shapiro test (p)	0.135052	0.577098	0.903587	0.0168503	9.62682e-06	6.42611e-05	0.0301001	0.00269058	0.000493653	1.90656e-05	0.000385902	2.18136e-05	0.000110286	0.000170748	4.21795e-05	3.03402e-05	1.83036e-05	1.56034e-05	5.64349e-06	0.000240745	8.874e-06	3.31504e-06	6.0285e-06	2.79583e-06	0.00174065	0.000983573	0.0671005	0.0029695	0.000917632	0.0228287	0.035306	0.0011285	0.0258374	1.5474e-06	0.112458
														Box-Cox Transformation (lambda)	0.5	0.1	1.3	-0.3	-0.1	-0.3	0.1	-0.2	-0.3	-0.2	-0.1	-0.2	-0.1	-0.1	-0.2	-0.2	-0.3	-0.3	-0.2	-0.1	-0.1	-0.3	-0.2	-0.4	0	-0.1	0.1	0.1	-0.1	-0.3	0	-0.1	0	-0.4	0.1
														N	8	7	8	8	8	7	8	8	8	8	8	8	8	8	8	8	8	8	8	8	8	8	8	8	8	8	8	8	8	8	7	8	8	8	8
													COMPARISONS	ANALYSIS	AC02	AC04	AC11	BA03	BA05	BA06_BA07	BA15	BA16H	BA18	Cer_02	Cer_03	Cer_04	Cer_05	Cer_06	Cer_07	Cer_09	Cer_10_Cer_11	Cer_12	Cer_13	Cer_16	ChoE_07	ChoE_08	ChoE_12	ChoE_17	DAPC03	DAPC04	DAPC05	DAPC06	DAPC07	DAPC08	DAPC09	DAPC11	DAPC12	DAPC13	DAPC14
														Class	Fatty esters	Fatty esters	Fatty esters	Bile acids	Bile acids	Bile acids	Bile acids	Bile acids	Bile acids	Sphingolipids	Sphingolipids	Sphingolipids	Sphingolipids	Sphingolipids	Sphingolipids	Sphingolipids	Sphingolipids	Sphingolipids	Sphingolipids	Sphingolipids	Sterols	Sterols	Sterols	Sterols	Glycerophospholipids	Glycerophospholipids	Glycerophospholipids	Glycerophospholipids	Glycerophospholipids	Glycerophospholipids	Glycerophospholipids	Glycerophospholipids	Glycerophospholipids	Glycerophospholipids	Glycerophospholipids
														Subclass A	Acylcarnitines	Acylcarnitines	Acylcarnitines	Primary bile acids	Primary bile acids		Glycine-conjugated bile acids	Glycine-conjugated bile acids	Glycine-conjugated bile acids	Ceramides	Ceramides	Ceramides	Ceramides	Ceramides	Ceramides	Ceramides	Ceramides	Ceramides	Ceramides	Ceramides	Cholesteryl Ester	Cholesteryl Ester	Cholesteryl Ester	Cholesteryl Ester	Diacylglycerophosphocholine	Diacylglycerophosphocholine	Diacylglycerophosphocholine	Diacylglycerophosphocholine	Diacylglycerophosphocholine	Diacylglycerophosphocholine	Diacylglycerophosphocholine	Diacylglycerophosphocholine	Diacylglycerophosphocholine	Diacylglycerophosphocholine	Diacylglycerophosphocholine
														Subclass B										CER[NS]	CER[NS]	CER[NS]	CER[NS]	CER[NS]	CER[NS]	CER[NS]	CER[NS]	CER[NS]	CER[NS]	CER[NS]
														Subclass C										Sphingoid base d18:1	Sphingoid base d18:1	Sphingoid base d18:1	Sphingoid base d18:1	Mixed sphingoid base	Sphingoid base d18:1	Sphingoid base d18:1	Mixed sphingoid base	Mixed sphingoid base	Sphingoid base d18:1	Sphingoid base d18:1
														Common name	L-Octanoylcarnitine	Decanoylcarnitine	Oleoylcarnitine	CA (31% bile)	CDCA (45% bile)	UDCA + HDCA	GCA	GCDCA	GDCA
														Individual notation	AC(8:0)	AC(10:0)	AC(18:1n-9)	Cholic acid	Chenodeoxycholic acid	Ursodeoxycholic + Hyodeoxycholic acid	Glycocholic acid	Glycochenodeoxycholic acid	Glycodeoxycholic acid	Cer(d18:1/16:0)	Cer(d18:1/20:0)	Cer(d18:1/21:0)	Cer(d18:1/22:0)	Cer(40:2)	Cer(d18:1/23:0)	Cer(d18:1/24:0)	Cer(d18:1/24:1)+Cer(d18:2/24:0)	Cer(42:3)	Cer(d18:1/18:0)	Cer(d18:1/19:0)	ChoE(18:1)	ChoE(18:2)	ChoE(20:4)	ChoE(22:6)	PC(16:0/16:0)	PC(32:1)	PC(14:0/18:2)	PC(16:0/18:0)	PC(16:0/18:1)	PC(16:0/18:2)	PC(14:0/20:4)	PC(18:0/18:1)	PC(18:0/18:2)	PC(18:2/18:2)	PC(16:0/20:4)
														Individual composition or probable ID																										PC(16:0/16:1) + PC(14:1/18:0) + PC(14:0/18:1)
														Link	HMDB00791	HMDB00651	HMDB05065	HMDB00619	HMDB00518	HMDB00946	HMDB00138	HMDB00637	HMDB00631	HMDB04949	HMDB04951		HMDB04952		HMDB00950	HMDB04956			HMDB04950		HMDB00918	HMDB00610	HMDB06726	HMDB06733	HMDB00564		HMDB07874	HMDB07970	HMDB07972	HMDB07973	HMDB07883	HMDB08038	HMDB08039	HMDB08138	HMDB07982
														Simplified name	AC	AC	AC	BA	BA	BA	BA	BA	BA	Cer	Cer	Cer	Cer	Cer	Cer	Cer	Cer	Cer	Cer	Cer	ChoE	ChoE	ChoE	ChoE	PC_DAPC	PC_DAPC	PC_DAPC	PC_DAPC	PC_DAPC	PC_DAPC	PC_DAPC	PC_DAPC	PC_DAPC	PC_DAPC	PC_DAPC
														Simple name	AC	AC	AC	BA	BA	BA	BA	BA	BA	Cer	Cer	Cer	Cer	Cer	Cer	Cer	Cer	Cer	Cer	Cer	ChoE	ChoE	ChoE	ChoE	PC	PC	PC	PC	PC	PC	PC	PC	PC	PC	PC
													<10 years duration vs. Control	Diff mean	0.473769	-0.0919475	-9.77427	-6.19551	-9.03962	-4.73589	-1.13851	-1.85846	-3.22977	0.534096	0.191596	0.0356621	0.311682	0.162991	0.0598878	0.15474	0.329708	0.0730737	0.457822	0.0216774	0.0270853	0.0590401	0.0377483	0.0289489	6.35405	0.831509	0.0261064	0.471257	29.5835	1.33306	0.0180902	3.68874	1.66985	0.0193829	3.06995
														Effect size (Glass's Delta)	0.112468	-0.0251226	-0.409599	-0.331941	-0.381624	-0.293384	-0.317745	-0.468543	-0.585047	0.573757	0.254197	0.539398	0.208031	0.493685	0.42548	0.597115	0.604819	0.786693	1.63876	0.99909	1.90567	2.18491	3.26359	3.11975	0.567836	0.419787	0.351962	0.364735	0.650311	0.313371	1.35425	0.426337	0.324557	0.153327	0.883827
														F test to compare two variances (F)	0.520438	0.331439	0.0827183	0.0482838	0.00330743	0.0390744	0.335573	0.386523	0.0272076	0.973966	0.513283	0.850959	0.381477	0.679716	0.660487	0.710243	1.04253	1.28859	12.4716	1.72894	10.334	11.4861	24.7285	21.2975	0.695358	0.520768	0.53241	0.955739	0.957715	1.09743	1.74638	0.696667	0.515859	0.931324	1.30166
														F test to compare two variances (p)	0.370337	0.159446	0.0018177	0.000256549	7.36294e-09	0.000325854	0.138931	0.195371	3.23109e-05	0.98118	0.36036	0.830619	0.18946	0.597321	0.569955	0.640431	0.942163	0.709618	0.000976939	0.431414	0.00202525	0.00134757	5.99643e-05	0.00011189	0.619469	0.370797	0.387123	0.959912	0.962236	0.884596	0.423218	0.621318	0.363947	0.930844	0.69902
														Student's t-test (t)	0.278171	-0.0629665	-1.23955	-1.02262	-1.20459	-0.861423	-0.834144	-1.20911	-1.73174	1.25646	0.630086	1.21743	0.537738	1.16592	1.01024	1.39841	1.30337	1.60656	1.34445	1.87632	1.70569	1.86246	1.934	1.9865	1.33527	1.03817	0.867371	0.802218	1.42965	0.666912	2.53559	1.00217	0.803859	0.339233	1.80006
														Student's t-test (p)	0.784236	0.950573	0.24181	0.330686	0.258865	0.412118	0.415768	0.243169	0.119615	0.225941	0.537016	0.24007	0.597728	0.259744	0.326543	0.179967	0.209826	0.126564	0.211169	0.0778878	0.120851	0.0945399	0.0866977	0.0794227	0.199394	0.313732	0.397817	0.433499	0.170938	0.513779	0.0213329	0.330312	0.432576	0.738589	0.0896224
														Student's t-test (power)	0.0561494	0.0502849	0.134314	0.104817	0.122927	0.0874348	0.100136	0.161116	0.214908	0.218242	0.0818333	0.198311	0.0712106	0.1737	0.141161	0.23247	0.237281	0.365497	0.919092	0.536258	0.97403	0.99401	0.999999	0.999995	0.214722	0.138675	0.111791	0.116468	0.266821	0.0987372	0.793232	0.141538	0.102355	0.0614632	0.442362
														Wilcoxon rank-sum test (W)	56	48	34	35	44	38	37	30	33	69	64	66	67	68	67	67	66	67	64	73	74	70	75	78	66	55	56	60	65	52	72	61	58	51	67
														Wilcoxon rank-sum test (p)	0.400182	0.514786	0.400182	0.446968	0.968239	0.888359	0.548962	0.242807	0.545701	0.0534759	0.1333	0.0947195	0.0788932	0.0652536	0.0788932	0.0788932	0.0947195	0.0788932	0.1333	0.0220182	0.0172119	0.0434736	0.0132716	0.00567235	0.0947195	0.446968	0.400182	0.242807	0.112754	0.60378	0.0279287	0.211024	0.315378	0.66072	0.0788932
														fold change	1.13502	0.970266	0.480396	0.277333	0.197353	0.298381	0.696197	0.571745	0.293161	1.97568	1.49744	1.96496	1.41567	1.83576	1.74085	1.92043	1.88307	2.06944	2.84587	2.47727	3.4087	3.0895	3.55367	3.50707	1.62854	1.34813	1.31257	1.36556	1.70187	1.22548	2.14309	1.44318	1.28147	1.1077	1.64324
														log2(fold change)	0.182721	-0.0435475	-1.0577	-1.85031	-2.34115	-1.74477	-0.522434	-0.806556	-1.77024	0.982353	0.582498	0.974503	0.50149	0.876374	0.799792	0.941427	0.913085	1.04924	1.50887	1.30875	1.76922	1.62737	1.82931	1.81026	0.703578	0.430955	0.392391	0.449489	0.767121	0.293345	1.09969	0.529247	0.357797	0.147561	0.71654
														robust fold change	1.6516	1.51044	0.686971	0.449012	1.10216	1.78356	1.06298	0.684806	0.901463	11.8015	7.31988	15.2044	14.4608	11.2801	14.9673	7.40064	6.48668	6.14982	2.27392	9.58176	3.16907	3.60223	2.34773	2.6323	3.13173	1.76553	1.92754	2.22739	2.20144	1.57405	1.99352	1.99249	1.72676	1.56698	1.82668
														log2(robust fold change)	0.723866	0.594972	-0.541679	-1.15517	0.140337	0.834763	0.0881102	-0.546232	-0.149659	3.5609	2.87182	3.92642	3.85408	3.49571	3.90374	2.88765	2.69748	2.62055	1.18518	3.26029	1.66406	1.84889	1.23127	1.39632	1.64696	0.820105	0.946758	1.15536	1.13845	0.654478	0.995319	0.994575	0.788067	0.647985	0.869226
														fold change - bootsrap resampling method	1.37145	1.14843	0.569209	0.643893	0.424119	0.982358	0.777548	0.63317	0.418138	3.69278	2.94767	3.46711	3.22144	3.35104	3.35375	2.97378	2.68861	2.86797	3.41387	3.59734	4.172	3.34796	3.78311	3.74963	1.91613	1.47285	1.47196	1.61095	1.97487	1.28965	2.35663	1.66075	1.42012	1.17703	1.77504
														log2(fold change) - bootstrap resampling method	0.455704	0.199663	-0.81297	-0.635106	-1.23746	-0.0256798	-0.362997	-0.659334	-1.25795	1.88471	1.55958	1.79373	1.6877	1.74461	1.74578	1.5723	1.42686	1.52003	1.77141	1.84693	2.06074	1.74328	1.91957	1.90675	0.938197	0.55861	0.557734	0.687913	0.981755	0.366983	1.23672	0.731832	0.506011	0.235148	0.827848
														95% lower confidence interval	-1.0275	-1.30183	-2.40144	-4.97161	-3.95187	-4.30096	-1.88644	-2.24484	-2.97685	-0.593262	-1.30771	-0.704802	-1.26092	-0.717533	-0.829233	-0.451466	-0.45837	-0.268959	-0.445212	-0.179553	0.102732	0.0862985	0.500323	0.562213	-0.446209	-0.476909	-0.515234	-0.639002	-0.391336	-0.634682	0.197509	-0.590701	-0.542361	-0.777949	-0.147999
														95% upper confidence interval	1.88636	1.54599	0.431861	1.55659	0.996554	2.30604	0.862732	0.590888	0.746993	4.0583	3.69004	4.13077	4.07291	3.89857	4.14904	3.47988	3.28759	3.2207	3.26876	3.78477	3.63404	2.98815	3.09413	3.03726	2.23716	1.61623	1.66009	2.0299	2.21664	1.19474	2.27	2.0178	1.49442	1.09087	1.77046
													ROC Analysis	AUC	0.622222	0.6	0.622222	0.611111	0.511111	0.527778	0.588889	0.666667	0.592593	0.766667	0.711111	0.733333	0.744444	0.755556	0.744444	0.744444	0.733333	0.744444	0.711111	0.811111	0.822222	0.777778	0.833333	0.866667	0.733333	0.611111	0.622222	0.666667	0.722222	0.577778	0.8	0.677778	0.644444	0.566667	0.744444
														AUC (se)	0.131746	0.138293	0.131746	0.132552	0.136093	0.144222	0.133912	0.127657	0.13695	0.112956	0.122118	0.118768	0.116939	0.115003	0.116939	0.116939	0.118768	0.116939	0.122118	0.103574	0.100901	0.110795	0.0980816	0.0886423	0.118768	0.132552	0.131746	0.127657	0.120494	0.134468	0.10611	0.126412	0.129877	0.134941	0.116939
														AUC(p)	0.321375	0.358844	0.321375	0.337563	0.483719	0.46164	0.369985	0.256945	0.367662	0.118921	0.193692	0.162974	0.14797	0.133266	0.14797	0.14797	0.162974	0.14797	0.193692	0.0665644	0.0551632	0.105	0.0446347	0.0193088	0.162974	0.337563	0.321375	0.256945	0.17823	0.386212	0.078735	0.240976	0.289077	0.402446	0.14797
														Sensitivity	0.888889	1	0.4	0.6	0.3	0.75	0.3	0.5	0.444444	0.888889	0.888889	1	1	1	0.888889	1	0.888889	0.888889	0.666667	1	1	0.888889	0.888889	1	1	1	1	0.888889	1	0.555556	0.666667	1	1	0.555556	0.555556
														Specificity	0.6	0.4	0.888889	0.666667	1	0.555556	1	0.888889	1	0.7	0.6	0.5	0.6	0.6	0.7	0.5	0.6	0.6	0.7	0.6	0.6	0.6	0.8	0.7	0.5	0.4	0.4	0.6	0.5	0.7	0.9	0.4	0.4	0.8	0.9
														Positive predictive value	0.666667	0.571429	0.8	0.666667	1	0.6	1	0.833333	1	0.727273	0.666667	0.642857	0.692308	0.692308	0.727273	0.642857	0.666667	0.666667	0.666667	0.692308	0.692308	0.666667	0.8	0.75	0.642857	0.6	0.6	0.666667	0.642857	0.625	0.857143	0.6	0.6	0.714286	0.833333
														Negative predictive value	0.857143	1	0.571429	0.6	0.5625	0.714286	0.5625	0.615385	0.642857	0.875	0.857143	1	1	1	0.875	1	0.857143	0.857143	0.7	1	1	0.857143	0.888889	1	1	1	1	0.857143	1	0.636364	0.75	1	1	0.666667	0.692308
														Precision	0.666667	0.571429	0.8	0.666667	1	0.6	1	0.833333	1	0.727273	0.666667	0.642857	0.692308	0.692308	0.727273	0.642857	0.666667	0.666667	0.666667	0.692308	0.692308	0.666667	0.8	0.75	0.642857	0.6	0.6	0.666667	0.642857	0.625	0.857143	0.6	0.6	0.714286	0.833333
														Recall	0.888889	1	0.4	0.6	0.3	0.75	0.3	0.5	0.444444	0.888889	0.888889	1	1	1	0.888889	1	0.888889	0.888889	0.666667	1	1	0.888889	0.888889	1	1	1	1	0.888889	1	0.555556	0.666667	1	1	0.555556	0.555556
														Youden Index	0.488889	0.4	0.288889	0.266667	0.3	0.305556	0.3	0.388889	0.444444	0.588889	0.488889	0.5	0.6	0.6	0.588889	0.5	0.488889	0.488889	0.366667	0.6	0.6	0.488889	0.688889	0.7	0.5	0.4	0.4	0.488889	0.5	0.255556	0.566667	0.4	0.4	0.355556	0.455556
														Cutoff	1.93538	0.858009	13.0716	1.04883	7.47842	0.715045	5.88725	3.1674	2.92526	0.221762	0.120062	0.00673284	0.0891393	0.0395433	0.0310976	0.0443625	0.168967	0.0334941	0.268099	0.00570336	0.00780276	0.0207453	0.0249966	0.0170682	5.22771	1.00363	0.0356837	0.735418	19.7109	7.77053	0.0243528	2.8285	2.19789	0.251235	8.38964
													≥10 years duration vs. Control	Diff mean	0.307027	0.179828	-6.46535	-3.17933	-0.0495964	2.17282	9.9067	10.3929	11.8101	4.67425	1.38071	0.28563	2.78881	1.23684	0.502302	1.50581	3.2066	0.635524	2.46842	0.114913	0.0893567	0.193138	0.060633	0.0934254	15.9898	2.56499	0.115803	1.04108	62.4683	4.28103	0.0460209	8.04924	6.17591	2.69079	4.41191
														Effect size (Glass's Delta)	0.0728851	0.0491341	-0.270936	-0.170341	-0.0020938	0.134604	2.76484	2.6202	2.13931	5.02134	1.83184	4.32022	1.86138	3.74628	3.56867	5.81063	5.88221	6.84189	8.83564	5.29623	6.28694	7.1475	5.24213	10.0682	1.42895	1.29494	1.56123	0.805758	1.37319	1.00637	3.44518	0.930316	1.20037	21.2854	1.27017
														F test to compare two variances (F)	0.58877	0.143583	0.12768	0.162488	1.03521	1.22742	44.0037	58.3601	20.8607	99.534	12.8585	73.9359	15.112	46.9282	50.1851	130.403	137.747	175.595	368.603	70.4917	132.261	278.697	126.829	467.169	2.23046	3.60677	3.23361	1.28771	3.89478	2.01377	12.9442	2.22739	2.01057	4429.26	2.46542
														F test to compare two variances (p)	0.420955	0.0118586	0.00345733	0.00889725	0.967855	0.783263	4.0616e-06	1.18448e-06	0.000231101	1.1257e-07	0.000714215	4.18795e-07	0.000372464	3.07011e-06	2.2916e-06	3.39359e-08	2.6596e-08	9.01804e-09	3.27282e-10	5.16714e-07	3.18671e-08	1.1447e-09	3.83998e-08	1.13119e-10	0.242817	0.0666563	0.0953293	0.714232	0.0527907	0.306983	0.000843819	0.243611	0.308069	4.66294e-15	0.190214
														Student's t-test (t)	0.188447	0.144292	-0.810999	-0.502808	-0.00474827	0.276769	1.3654	1.12699	1.50988	1.66014	1.62616	1.65412	1.53325	1.79287	1.65275	1.68055	1.65565	1.70711	1.52408	2.07602	1.8056	1.41719	1.53716	1.54313	2.54786	1.92433	2.39945	1.71859	1.97838	1.85991	2.77778	1.6596	2.21968	1.06061	2.18427
														Student's t-test (p)	0.852525	0.887713	0.434447	0.624487	0.996261	0.785295	0.200667	0.285136	0.15886	0.127214	0.130552	0.128224	0.152388	0.101898	0.128108	0.123263	0.128312	0.118231	0.158289	0.063794	0.100634	0.186589	0.154752	0.153687	0.0196481	0.0694224	0.0274578	0.10194	0.062569	0.078452	0.021235	0.113411	0.038808	0.313797	0.0416804
														Student's t-test (power)	0.0528848	0.0511703	0.090637	0.0658722	0.0500024	0.0588216	0.999972	0.999898	0.994348	1	0.977918	1	0.98107	1	1	1	1	1	1	1	1	1	1	1	0.873126	0.80267	0.909806	0.417302	0.846283	0.589413	1	0.524395	0.740989	1	0.787441
														Wilcoxon rank-sum test (W)	63	61	53	63	60	59	68	59	61	88	82	89	82	88	86	87	85	88	82	89	95	85	84	89	89	79	79	79	82	80	77	78	83	84	81
														Wilcoxon rank-sum test (p)	0.60473	0.211024	0.91769	0.60473	0.756444	0.277512	0.386679	0.809405	0.411896	0.0196645	0.0610009	0.0158711	0.0610009	0.0196645	0.0294798	0.0241554	0.0357001	0.0196645	0.0610009	0.0158711	0.00365166	0.0357001	0.0429637	0.0158711	0.0158711	0.0986176	0.0288056	0.0986176	0.0610009	0.0845213	0.00762086	0.114466	0.0513444	0.0429637	0.0720013
														fold change	1.0875	1.05815	0.6563	0.629151	0.995596	1.3219	3.64353	3.3949	3.58466	9.53889	4.58473	8.72872	4.71929	7.34204	7.21379	9.95684	9.58834	10.301	10.9523	8.83106	8.9465	7.8354	5.10183	9.09095	2.5817	2.07388	2.38648	1.80757	2.48207	1.72411	3.90799	1.96706	2.041	15.9506	1.92441
														log2(fold change)	0.121017	0.0815477	-0.607573	-0.668521	-0.00636733	0.402615	1.86534	1.76337	1.84184	3.25382	2.19684	3.12577	2.23857	2.87618	2.85076	3.31569	3.26128	3.36471	3.45316	3.14259	3.16132	2.97001	2.35101	3.18443	1.36832	1.05233	1.25489	0.854054	1.31154	0.78585	1.96643	0.976041	1.02928	3.99554	0.944418
														robust fold change	1.63082	1.94331	1.1326	1.2289	1.6912	2.95604	0.91511	1.69163	1.70634	7.94469	4.62889	5.50808	8.02101	7.2553	7.17597	5.26849	5.02707	5.62186	2.10493	10.3047	7.25168	3.00924	2.41017	3.50042	5.09043	2.14003	2.73191	2.91963	3.18071	1.9191	3.42594	2.29714	2.25706	2.20114	2.05886
														log2(robust fold change)	0.705599	0.958515	0.17964	0.297366	0.75805	1.56367	-0.127984	0.758417	0.770901	2.98999	2.21067	2.46155	3.00378	2.85904	2.84317	2.39739	2.32972	2.49105	1.07377	3.36523	2.85831	1.5894	1.26913	1.80753	2.34779	1.09763	1.44991	1.54579	1.66935	0.940429	1.7765	1.19984	1.17445	1.13825	1.04184
														fold change - bootsrap resampling method	1.37055	1.32342	0.808492	1.35077	1.98539	4.1935	4.19203	3.6364	4.84396	17.6398	8.86441	17.2253	11.969	13.4254	14.2779	15.6596	12.9624	13.4712	13.4578	12.3648	10.9261	8.73798	5.60205	9.9425	3.15969	2.25893	2.72083	2.06274	2.89752	1.8174	4.34511	2.38919	2.26755	16.219	2.0551
														log2(fold change) - bootstrap resampling method	0.454755	0.404276	-0.306694	0.43378	0.989424	2.06815	2.06765	1.86251	2.27619	4.14077	3.14802	4.10646	3.58123	3.74689	3.83571	3.96897	3.69626	3.75181	3.75037	3.62817	3.44971	3.1273	2.48596	3.31361	1.65978	1.17564	1.44405	1.04456	1.53482	0.861879	2.11939	1.25652	1.18113	4.01962	1.03921
														95% lower confidence interval	-1.13661	-0.922372	-1.85911	-3.04489	-2.79151	-2.73864	-0.495432	-0.871912	-1.53325	0.104427	-0.358255	0.0241876	-0.467133	0.249966	-0.250416	0.286491	0.15283	0.46824	0.128116	1.00982	0.878635	0.283977	0.412919	0.761633	0.358466	0.0164627	0.276126	-0.146315	0.128415	-0.0504676	0.801726	-0.263039	0.0877149	0.315067	0.0738289
														95% upper confidence interval	1.93356	1.82973	0.979574	2.66859	3.13464	4.28851	3.58342	3.37362	4.06636	6.50718	5.41873	6.52885	6.36973	6.1826	6.31132	6.04442	5.59514	5.54727	5.48379	5.5385	5.17745	4.61551	3.90015	4.72364	3.08553	2.17886	2.63331	2.21912	2.82149	1.69091	3.2776	2.61951	2.21563	5.77156	1.9188
													ROC Analysis	AUC	0.572727	0.677778	0.518182	0.572727	0.545455	0.655556	0.618182	0.536364	0.616162	0.8	0.745455	0.809091	0.745455	0.8	0.781818	0.790909	0.772727	0.8	0.745455	0.809091	0.863636	0.772727	0.763636	0.809091	0.809091	0.718182	0.79	0.718182	0.745455	0.727273	0.855556	0.709091	0.754545	0.763636	0.736364
														AUC (se)	0.127183	0.126412	0.128927	0.127183	0.128285	0.127443	0.124308	0.12855	0.127678	0.0984732	0.108883	0.0964745	0.108883	0.0984732	0.102234	0.100392	0.104002	0.0984732	0.108883	0.0964745	0.0825873	0.104002	0.105698	0.0964745	0.0964745	0.113168	0.104115	0.113168	0.108883	0.111804	0.091965	0.114471	0.107325	0.105698	0.110376
														AUC(p)	0.387471	0.240976	0.471893	0.387471	0.429691	0.270833	0.317265	0.443762	0.32459	0.0638472	0.129841	0.0545856	0.129841	0.0638472	0.084056	0.0736878	0.0949018	0.0638472	0.129841	0.0545856	0.0138493	0.0949018	0.106177	0.0545856	0.0545856	0.167531	0.0818572	0.167531	0.129841	0.154721	0.0266118	0.180545	0.117838	0.106177	0.142147
														Sensitivity	0.727273	1	0.3	0.454545	0.727273	0.7	0.363636	0.272727	0.272727	0.818182	0.636364	0.727273	0.636364	0.727273	0.727273	0.818182	0.818182	0.818182	0.818182	0.727273	0.909091	0.909091	0.545455	0.636364	0.727273	0.727273	0.7	0.909091	0.545455	0.909091	0.777778	0.636364	0.818182	0.727273	0.636364
														Specificity	0.6	0.5	0.909091	0.8	0.5	0.666667	1	1	1	0.8	0.8	0.8	0.8	0.8	0.8	0.8	0.8	0.8	0.7	0.8	0.8	0.6	0.9	0.9	0.9	0.7	0.8	0.6	0.9	0.6	0.9	0.8	0.7	0.9	0.9
														Positive predictive value	0.666667	0.642857	0.75	0.714286	0.615385	0.7	1	1	1	0.818182	0.777778	0.8	0.777778	0.8	0.8	0.818182	0.818182	0.818182	0.75	0.8	0.833333	0.714286	0.857143	0.875	0.888889	0.727273	0.777778	0.714286	0.857143	0.714286	0.875	0.777778	0.75	0.888889	0.875
														Negative predictive value	0.666667	1	0.588235	0.571429	0.625	0.666667	0.588235	0.555556	0.529412	0.8	0.666667	0.727273	0.666667	0.727273	0.727273	0.8	0.8	0.8	0.777778	0.727273	0.888889	0.857143	0.642857	0.692308	0.75	0.7	0.727273	0.857143	0.642857	0.857143	0.818182	0.666667	0.777778	0.75	0.692308
														Precision	0.666667	0.642857	0.75	0.714286	0.615385	0.7	1	1	1	0.818182	0.777778	0.8	0.777778	0.8	0.8	0.818182	0.818182	0.818182	0.75	0.8	0.833333	0.714286	0.857143	0.875	0.888889	0.727273	0.777778	0.714286	0.857143	0.714286	0.875	0.777778	0.75	0.888889	0.875
														Recall	0.727273	1	0.3	0.454545	0.727273	0.7	0.363636	0.272727	0.272727	0.818182	0.636364	0.727273	0.636364	0.727273	0.727273	0.818182	0.818182	0.818182	0.818182	0.727273	0.909091	0.909091	0.545455	0.636364	0.727273	0.727273	0.7	0.909091	0.545455	0.909091	0.777778	0.636364	0.818182	0.727273	0.636364
														Youden Index	0.327273	0.5	0.209091	0.254545	0.227273	0.366667	0.363636	0.272727	0.272727	0.618182	0.436364	0.527273	0.436364	0.527273	0.527273	0.618182	0.618182	0.618182	0.518182	0.527273	0.709091	0.509091	0.445455	0.536364	0.627273	0.427273	0.5	0.509091	0.445455	0.509091	0.677778	0.436364	0.518182	0.627273	0.536364
														Cutoff	2.15399	1.29262	22.605	5.11241	1.87361	1.33285	14.5804	13.1423	44.0632	0.444529	0.232307	0.0271998	0.499258	0.205012	0.0603526	0.137272	0.37679	0.106979	0.232768	0.0216745	0.0111003	0.0222704	0.0317627	0.0258202	21.8851	3.61089	0.160111	1.2897	98.5733	5.39652	0.0389501	13.873	7.92826	0.322385	9.00775
													LBDL vs. Control	Diff mean	-0.0528787	-0.741184	-6.77696	-3.4431	-6.93152	-3.81755	15.198	15.1911	4.90764	0.78574	0.313227	0.0548261	0.489107	0.312982	0.0895006	0.202049	0.465755	0.111071	0.611647	0.0321447	0.0275785	0.0412021	0.0235003	0.0170072	12.6945	1.77594	0.0561764	0.60721	52.4366	4.43908	0.024728	6.66707	5.42268	0.0881316	5.09122
														Effect size (Glass's Delta)	-0.0125529	-0.202512	-0.283994	-0.184473	-0.292626	-0.236494	4.24157	3.82989	0.888979	0.844087	0.415569	0.829258	0.326452	0.947993	0.635868	0.779669	0.854384	1.19576	2.18938	1.48152	1.94036	1.52477	2.03176	1.83282	1.13446	0.896586	0.757361	0.469957	1.15267	1.04352	1.85116	0.770567	1.05397	0.697162	1.46574
														F test to compare two variances (F)	0.295637	0.0910167	0.112323	0.243448	0.0367915	0.046474	64.4739	89.4685	11.2839	1.11428	0.568038	1.33852	0.387323	1.89966	0.754667	0.694426	1.01933	1.40899	14.3433	2.62671	1.83726	3.71943	3.10083	2.66544	0.423552	0.381402	0.578073	0.0994079	0.574652	0.730904	1.65923	0.375559	0.324868	0.535456	0.468733
														F test to compare two variances (p)	0.151775	0.0167588	0.0150396	0.0995303	0.000690662	0.00141565	1.38742e-06	3.3028e-07	0.00313652	0.848261	0.505681	0.665956	0.260765	0.371488	0.756025	0.677594	0.93992	0.617596	0.000752405	0.186871	0.395553	0.0767279	0.124562	0.180563	0.307932	0.253231	0.519556	0.0109018	0.514828	0.725433	0.474627	0.245851	0.184503	0.460564	0.368705
														Student's t-test (t)	-0.0300558	-0.596736	-0.83367	-0.448253	-0.901966	-0.689191	1.39008	1.06711	0.67723	1.67497	0.927169	1.5792	0.762415	1.64961	1.35869	1.68867	1.72705	2.2494	1.49347	2.33992	3.40787	2.14135	3.03913	2.88128	2.62441	2.09723	1.68565	1.39067	2.56761	2.24159	3.34155	1.80526	2.50327	1.56782	3.35165
														Student's t-test (p)	0.976419	0.562284	0.421204	0.660377	0.388429	0.50819	0.212879	0.326362	0.520526	0.114656	0.368518	0.135142	0.457635	0.119801	0.194327	0.111957	0.104687	0.0399338	0.181571	0.0335285	0.00389441	0.049072	0.00828512	0.0114199	0.0191448	0.0533326	0.112547	0.190892	0.021436	0.0405376	0.00446199	0.0911422	0.0243481	0.137773	0.00437053
														Student's t-test (power)	0.0500654	0.0654819	0.0840507	0.0642277	0.086187	0.072246	1	1	0.375919	0.360936	0.124052	0.350487	0.0952123	0.436692	0.226996	0.316415	0.368253	0.621501	0.985505	0.802191	0.956816	0.82411	0.970419	0.934764	0.576707	0.398728	0.301571	0.145304	0.590151	0.508544	0.939045	0.31032	0.516429	0.263214	0.793799
														Wilcoxon rank-sum test (W)	41	35	34	37	40	39	48	42	37	56	54	56	54	56	55	55	55	58	57	58	64	57	60	59	58	51	51	51	58	56	62	54	57	51	63
														Wilcoxon rank-sum test (p)	0.600884	0.635365	0.962258	0.886775	0.669066	0.469755	0.229535	0.536199	0.606469	0.0430893	0.0702386	0.0430893	0.0702386	0.0430893	0.055327	0.055327	0.055327	0.0249897	0.0330111	0.0249897	0.00308515	0.0330111	0.0135747	0.0185109	0.0249897	0.133073	0.133073	0.133073	0.0249897	0.0430893	0.00678733	0.0702386	0.0330111	0.133073	0.00462773
														fold change	0.98493	0.760317	0.639734	0.598384	0.384536	0.434432	5.05547	4.50058	2.07404	2.43539	1.81323	2.48351	1.6523	2.60485	2.10718	2.20183	2.24745	2.62553	3.46608	3.19059	3.45256	2.45819	2.5898	2.47288	2.25573	1.74353	1.67259	1.47102	2.24406	1.75084	2.56252	1.801	1.91404	1.48968	2.06674
														log2(fold change)	-0.0219072	-0.395327	-0.644455	-0.740856	-1.37881	-1.2028	2.33784	2.17011	1.05245	1.28415	0.858562	1.31238	0.724473	1.3812	1.07531	1.1387	1.16829	1.39261	1.7933	1.67382	1.78767	1.2976	1.37284	1.30619	1.1736	0.802012	0.742083	0.556813	1.16611	0.808048	1.35756	0.848799	0.936621	0.575	1.04736
														robust fold change	1.6516	1.47338	0.995706	1.05049	1.36735	2.11344	2.38342	1.72618	1.46755	12.085	7.31988	16.0548	15.1057	11.2801	17.1098	7.67335	6.48668	6.51065	2.40907	9.58176	7.21216	3.60223	2.41017	3.10272	5.37442	2.21363	2.51401	2.9546	3.18071	2.17029	2.24509	2.29217	2.25706	1.68469	2.05886
														log2(robust fold change)	0.723866	0.559133	-0.00620861	0.071064	0.451387	1.0796	1.25303	0.787585	0.553406	3.59514	2.87182	4.00494	3.91702	3.49571	4.09675	2.93986	2.69748	2.7028	1.26847	3.26029	2.85043	1.84889	1.26913	1.63353	2.42611	1.14641	1.32999	1.56296	1.66935	1.11789	1.16677	1.19671	1.17445	0.752484	1.04184
														fold change - bootsrap resampling method	1.22159	0.958734	0.778553	1.31613	0.750948	1.3072	5.63424	5.13343	2.82411	4.51266	3.35609	4.79316	3.82715	5.14046	4.32858	3.15054	3.13868	3.52978	4.09229	5.06551	4.43866	2.68985	2.82778	2.65285	2.59949	1.92038	1.89631	1.68695	2.64426	1.89373	2.85022	2.05974	2.11279	1.56602	2.22485
														log2(fold change) - bootstrap resampling method	0.288762	-0.0607976	-0.361132	0.396303	-0.413215	0.386485	2.49422	2.35992	1.49779	2.17398	1.74678	2.26098	1.93627	2.3619	2.11389	1.6556	1.65016	1.81958	2.03291	2.34071	2.15013	1.42753	1.49967	1.40754	1.37823	0.941388	0.923193	0.754418	1.40286	0.921231	1.51107	1.04246	1.07915	0.647105	1.15371
														95% lower confidence interval	-1.3128	-1.52149	-1.93692	-3.89569	-3.30009	-3.4929	-0.151577	-0.689381	-1.91106	-0.282062	-0.993091	-0.378571	-1.03301	-0.190734	-0.55909	-0.214933	-0.183369	0.114619	-0.0941076	0.234977	0.655955	0.0345414	0.542065	0.353273	0.203365	0.0651578	-0.0526708	-0.261701	0.21245	0.0451032	0.547296	-0.0384231	0.206034	-0.112173	0.428167
														95% upper confidence interval	1.84679	1.41898	0.985336	2.89857	1.723	2.53123	4.03608	4.10182	3.27988	4.39537	3.91639	4.55259	4.35161	4.6786	4.45871	3.54595	3.32326	3.46516	3.52609	4.47006	3.58427	2.57479	2.38445	2.40368	2.70166	1.92896	2.00541	1.91873	2.62396	1.74692	2.50219	2.20013	2.02417	1.39928	1.96719
													ROC Analysis	AUC	0.585714	0.583333	0.514286	0.528571	0.571429	0.619048	0.685714	0.6	0.587302	0.8	0.771429	0.8	0.771429	0.8	0.785714	0.785714	0.785714	0.828571	0.814286	0.828571	0.914286	0.814286	0.857143	0.842857	0.828571	0.728571	0.728571	0.728571	0.828571	0.8	0.885714	0.771429	0.814286	0.728571	0.9
														AUC (se)	0.145199	0.153102	0.146546	0.146565	0.145759	0.14625	0.136994	0.144491	0.148252	0.117108	0.123302	0.117108	0.123302	0.117108	0.120319	0.120319	0.120319	0.109936	0.113653	0.109936	0.0803876	0.113653	0.101624	0.105936	0.109936	0.130997	0.130997	0.130997	0.109936	0.117108	0.0919177	0.123302	0.113653	0.130997	0.0864188
														AUC(p)	0.383935	0.392753	0.480563	0.461177	0.403219	0.342004	0.248943	0.364655	0.384212	0.10012	0.135522	0.10012	0.135522	0.10012	0.117552	0.117552	0.117552	0.0675393	0.0833854	0.0675393	0.00498595	0.0833854	0.0394437	0.0528064	0.0675393	0.191488	0.191488	0.191488	0.0675393	0.10012	0.0179459	0.135522	0.0833854	0.191488	0.0103254
														Sensitivity	0.857143	1	0.2	1	1	0.857143	0.428571	0.714286	0.857143	0.857143	0.857143	0.857143	0.857143	0.857143	0.857143	0.857143	0.857143	0.857143	0.857143	0.857143	1	1	0.857143	1	0.714286	1	1	1	0.857143	1	0.857143	0.857143	0.714286	0.714286	0.857143
														Specificity	0.6	0.4	1	0.2	0.4	0.555556	1	0.6	0.444444	0.8	0.8	0.8	0.8	0.8	0.8	0.8	0.8	0.8	0.8	0.8	0.8	0.6	0.8	0.6	0.9	0.5	0.5	0.6	0.8	0.6	0.9	0.8	0.9	0.8	0.9
														Positive predictive value	0.6	0.5	1	0.466667	0.538462	0.6	1	0.555556	0.545455	0.75	0.75	0.75	0.75	0.75	0.75	0.75	0.75	0.75	0.75	0.75	0.777778	0.636364	0.75	0.636364	0.833333	0.583333	0.583333	0.636364	0.75	0.636364	0.857143	0.75	0.833333	0.714286	0.857143
														Negative predictive value	0.857143	1	0.466667	1	1	0.833333	0.714286	0.75	0.8	0.888889	0.888889	0.888889	0.888889	0.888889	0.888889	0.888889	0.888889	0.888889	0.888889	0.888889	1	1	0.888889	1	0.818182	1	1	1	0.888889	1	0.9	0.888889	0.818182	0.8	0.9
														Precision	0.6	0.5	1	0.466667	0.538462	0.6	1	0.555556	0.545455	0.75	0.75	0.75	0.75	0.75	0.75	0.75	0.75	0.75	0.75	0.75	0.777778	0.636364	0.75	0.636364	0.833333	0.583333	0.583333	0.636364	0.75	0.636364	0.857143	0.75	0.833333	0.714286	0.857143
														Recall	0.857143	1	0.2	1	1	0.857143	0.428571	0.714286	0.857143	0.857143	0.857143	0.857143	0.857143	0.857143	0.857143	0.857143	0.857143	0.857143	0.857143	0.857143	1	1	0.857143	1	0.714286	1	1	1	0.857143	1	0.857143	0.857143	0.714286	0.714286	0.857143
														Youden Index	0.457143	0.4	0.2	0.2	0.4	0.412698	0.428571	0.314286	0.301587	0.657143	0.657143	0.657143	0.657143	0.657143	0.657143	0.657143	0.657143	0.657143	0.657143	0.657143	0.8	0.6	0.657143	0.6	0.614286	0.5	0.5	0.6	0.657143	0.6	0.757143	0.657143	0.614286	0.514286	0.757143
														Cutoff	1.93538	0.858009	33.0163	0.317201	0.990011	0.715045	15.8824	5.0413	1.74192	0.572169	0.232307	0.0290279	0.499258	0.216513	0.0721563	0.235685	0.507543	0.106979	0.337468	0.0216745	0.0130505	0.0222704	0.0275743	0.0104403	24.4805	2.09414	0.0551196	1.34732	68.2249	5.39652	0.0243528	13.5686	11.1333	0.261232	8.38964
													LBDE vs. Control	Diff mean	-0.628898	-0.643961	-14.3877	-6.34204	-9.34138	-3.7818	-2.12004	-3.35473	-3.69331	4.76916	1.49552	0.238222	3.22145	1.466	0.576022	1.67792	3.39141	0.575964	1.91905	0.110793	0.0854807	0.151669	0.0665891	0.0848975	18.7129	3.25395	0.120001	1.89086	73.9979	3.53147	0.0408271	9.82363	4.09765	0.194074	5.49076
														Effect size (Glass's Delta)	-0.149294	-0.175948	-0.602928	-0.339792	-0.394363	-0.234279	-0.591677	-0.845774	-0.669014	5.1233	1.98416	3.60317	2.15014	4.44036	4.09242	6.47477	6.22123	6.20068	6.86921	5.10636	6.01424	5.61284	5.75708	9.1492	1.6723	1.64275	1.61783	1.46346	1.62664	0.830163	3.05636	1.1354	0.796434	1.53522	1.58077
														F test to compare two variances (F)	0.28486	0.143854	0.0186614	0.0171386	0.00662195	0.0810744	0.110824	0.0791864	0.0361114	109.127	16.8716	50.0652	20.751	75.1899	69.0668	174.913	162.506	141.895	183.891	60.0438	46.0592	49.2018	53.6716	68.9043	0.485404	2.04566	1.63102	0.867886	2.04391	1.63359	1.20304	0.379274	0.493605	3.51955	1.48919
														F test to compare two variances (p)	0.238852	0.13791	0.00164276	0.00138962	0.000211668	0.0630623	0.0488239	0.0264087	0.00607075	2.56091e-07	0.000653719	7.53064e-06	0.000289818	1.30444e-06	1.88579e-06	3.1915e-08	4.42133e-08	8.05431e-08	2.55627e-08	3.4529e-06	1.0745e-05	8.11128e-06	5.59201e-06	1.90513e-06	0.506609	0.342419	0.500222	0.962076	0.342942	0.496169	0.726131	0.36377	0.517527	0.108187	0.567934
														Student's t-test (t)	-0.308636	-0.335467	-1.87201	-1.05656	-1.23891	-0.450362	-1.69282	-2.48502	-1.94483	1.09415	1.06449	1.13304	1.04295	1.14126	1.09715	1.09315	1.08958	1.16192	1.13115	1.46744	1.97089	1.78025	1.74905	2.4557	3.32801	2.60879	2.5415	2.72791	2.58372	1.38653	5.03987	2.30468	1.5826	2.10368	2.69067
														Student's t-test (p)	0.762489	0.743065	0.0917684	0.316568	0.245938	0.661196	0.116066	0.0295705	0.0836662	0.334839	0.343946	0.319354	0.353317	0.31667	0.333373	0.335424	0.336794	0.309453	0.320896	0.215027	0.118537	0.148207	0.153874	0.0691114	0.00544623	0.021642	0.0258668	0.0172504	0.0226959	0.188905	0.000289368	0.0383244	0.137529	0.0554407	0.0185204
														Student's t-test (power)	0.0573675	0.0586691	0.175292	0.0887592	0.102503	0.0647269	0.170546	0.298775	0.197408	1	0.916892	0.999978	0.951769	1	0.999999	1	1	1	1	1	1	1	1	1	0.805586	0.791652	0.709346	0.695357	0.783809	0.289738	0.997112	0.483805	0.270674	0.736188	0.760566
														Wilcoxon rank-sum test (W)	26	24	10	22	19	18	18	9	16	42	39	42	39	42	41	43	42	42	42	46	44	39	37	45	47	39	33	42	43	35	39	42	38	39	42
														Wilcoxon rank-sum test (p)	0.953047	0.635365	0.0752581	0.767899	0.513487	1	0.43956	0.0552781	0.437562	0.03996	0.0992341	0.03996	0.0992341	0.03996	0.0552781	0.027972	0.03996	0.03996	0.03996	0.00799201	0.019314	0.0992341	0.164502	0.012654	0.004662	0.0992341	0.0759241	0.03996	0.027972	0.254412	0.003996	0.03996	0.129204	0.0992341	0.03996
														fold change	0.820767	0.791757	0.235145	0.26024	0.170559	0.439728	0.434284	0.22695	0.191713	9.71228	4.88281	7.44595	5.29628	8.51706	8.12576	10.9806	10.0833	9.4293	8.73736	8.55032	8.60181	6.36776	5.50476	8.3524	2.85107	2.36232	2.43675	2.46675	2.75561	1.59732	3.5798	2.18024	1.69069	2.07832	2.15046
														log2(fold change)	-0.284956	-0.336871	-2.08838	-1.94208	-2.55166	-1.18532	-1.20329	-2.13955	-2.38298	3.27981	2.28771	2.89646	2.40498	3.09036	3.0225	3.45688	3.3339	3.23715	3.1272	3.09598	3.10464	2.67079	2.46068	3.06219	1.5115	1.24021	1.28496	1.30261	1.46237	0.675657	1.83988	1.12449	0.757616	1.05542	1.10465
														robust fold change	1.55861	1.36022	0.414142	0.986416	0.448798	1.44108	0.552189	0.192806	0.290033	11.8015	8.16591	15.2044	14.4608	15.3769	14.9673	7.40064	7.09178	6.55096	2.30859	13.614	12.2143	6.07036	3.86594	14.1826	5.41186	2.32539	2.65904	4.53817	2.95084	1.57405	3.43598	2.68831	1.70546	2.01075	2.48144
														log2(robust fold change)	0.640264	0.443838	-1.2718	-0.019732	-1.15586	0.527155	-0.856765	-2.37478	-1.78571	3.5609	3.02961	3.92642	3.85408	3.94269	3.90374	2.88765	2.82615	2.71171	1.20701	3.76702	3.6105	2.60178	1.95082	3.82605	2.43612	1.21747	1.41091	2.18211	1.56113	0.654478	1.78072	1.4267	0.770161	1.00773	1.31118
														fold change - bootsrap resampling method	1.0231	0.991377	0.286776	0.587509	0.338945	1.36005	0.493231	0.251062	0.272706	16.2408	9.06048	14.5876	11.3321	15.2387	17.0686	16.9349	15.2296	12.2857	10.4237	13.0172	10.502	7.14485	6.04866	8.88932	3.41315	2.59003	2.66301	2.79912	3.18044	1.6532	3.89429	2.48638	1.87771	2.21972	2.34181
														log2(fold change) - bootstrap resampling method	0.0329407	-0.0124944	-1.80201	-0.767316	-1.56088	0.443657	-1.01966	-1.99388	-1.87458	4.02155	3.17959	3.86667	3.50234	3.92966	4.09327	4.08193	3.9288	3.61891	3.38179	3.70235	3.39259	2.8369	2.59662	3.15207	1.7711	1.37297	1.41306	1.48497	1.66923	0.725265	1.96136	1.31404	0.908972	1.15038	1.22762
														95% lower confidence interval	-1.99825	-1.6621	-3.8725	-5.06944	-5.04477	-5.21806	-2.51925	-4.12063	-4.40977	-0.414613	-0.885527	-0.641413	-1.34239	-0.437678	-0.574993	-0.37679	-0.0871857	0.35146	-0.0753835	0.670998	0.507951	0.0522808	-0.0109123	0.863877	0.588807	0.32347	0.341602	0.324053	0.257348	-0.307898	1.09108	0.193138	-0.0713984	-0.121472	0.251481
														95% upper confidence interval	1.69358	1.45292	-0.425653	1.51582	0.553559	2.93621	0.25467	-0.62191	0.028652	6.50629	5.59971	6.48327	5.98707	6.54336	6.70439	6.42914	6.09384	5.51992	5.25953	5.82413	5.04107	4.2655	3.88669	4.26401	3.05276	2.45937	2.53687	2.6736	3.00964	1.69347	2.87626	2.40977	1.90915	2.10529	2.12417
													ROC Analysis	AUC	0.52	0.6	0.8	0.56	0.62	0.5	0.64	0.82	0.644444	0.84	0.78	0.84	0.78	0.84	0.82	0.86	0.84	0.84	0.84	0.92	0.88	0.78	0.74	0.9	0.94	0.78	0.825	0.84	0.86	0.7	0.975	0.84	0.76	0.78	0.84
														AUC (se)	0.163824	0.17718	0.13466	0.163928	0.161655	0.180021	0.160223	0.129319	0.162475	0.12335	0.139437	0.12335	0.139437	0.12335	0.129319	0.116667	0.12335	0.12335	0.12335	0.0908633	0.109154	0.139437	0.147488	0.100639	0.0793877	0.139437	0.141091	0.12335	0.116667	0.153758	0.0579779	0.12335	0.1437	0.139437	0.12335
														AUC(p)	0.475663	0.388896	0.132658	0.427396	0.355259	0.5	0.331095	0.107997	0.328336	0.0840719	0.157681	0.0840719	0.157681	0.0840719	0.107997	0.0614338	0.0840719	0.0840719	0.0840719	0.0104119	0.040871	0.157681	0.20793	0.0234446	0.00279242	0.157681	0.124715	0.0840719	0.0614338	0.257726	2.09824e-05	0.0840719	0.182822	0.157681	0.0840719
														Sensitivity	0.8	1	0.7	0.9	0.3	0.777778	0.4	0.5	0.666667	1	1	1	1	1	1	1	1	1	1	0.8	0.6	0.6	0.6	0.8	1	1	1	1	1	0.8	1	1	1	0.8	0.6
														Specificity	0.5	0.5	1	0.4	1	0.5	1	1	0.8	0.8	0.6	0.7	0.6	0.7	0.7	0.8	0.8	0.8	0.7	0.9	1	1	1	0.9	0.9	0.7	0.7	0.7	0.7	0.7	0.9	0.7	0.7	0.8	1
														Positive predictive value	0.444444	0.444444	1	0.75	1	0.777778	1	1	0.857143	0.714286	0.555556	0.625	0.555556	0.625	0.625	0.714286	0.714286	0.714286	0.625	0.8	1	1	1	0.8	0.833333	0.625	0.571429	0.625	0.625	0.571429	0.8	0.625	0.625	0.666667	1
														Negative predictive value	0.833333	1	0.625	0.666667	0.416667	0.5	0.454545	0.5	0.571429	1	1	1	1	1	1	1	1	1	1	0.9	0.833333	0.833333	0.833333	0.9	1	1	1	1	1	0.875	1	1	1	0.888889	0.833333
														Precision	0.444444	0.444444	1	0.75	1	0.777778	1	1	0.857143	0.714286	0.555556	0.625	0.555556	0.625	0.625	0.714286	0.714286	0.714286	0.625	0.8	1	1	1	0.8	0.833333	0.625	0.571429	0.625	0.625	0.571429	0.8	0.625	0.625	0.666667	1
														Recall	0.8	1	0.7	0.9	0.3	0.777778	0.4	0.5	0.666667	1	1	1	1	1	1	1	1	1	1	0.8	0.6	0.6	0.6	0.8	1	1	1	1	1	0.8	1	1	1	0.8	0.6
														Youden Index	0.3	0.5	0.7	0.3	0.3	0.277778	0.4	0.5	0.466667	0.8	0.6	0.7	0.6	0.7	0.7	0.8	0.8	0.8	0.7	0.7	0.6	0.6	0.6	0.7	0.9	0.7	0.7	0.7	0.7	0.5	0.9	0.7	0.7	0.6	0.6
														Cutoff	1.50456	1.29262	9.54655	0.105631	7.47842	0.478661	4.86092	3.1674	0.990681	0.444529	0.138452	0.0202037	0.23324	0.114472	0.0491403	0.137272	0.37679	0.108855	0.232768	0.0523589	0.0802037	0.10323	0.0509477	0.0223953	21.8851	3.65666	0.132501	1.99587	58.5017	7.73893	0.0362761	10.5247	7.37106	0.251235	11.3968
													LBDN vs. Control	Diff mean	1.39448	1.1294	-4.96376	-4.36503	1.66568	3.67017	0.367685	1.00398	10.6196	3.3597	0.905248	0.235999	1.74388	0.693916	0.319712	1.01908	2.25283	0.498889	2.17452	0.0850197	0.0757798	0.20114	0.0636562	0.0930852	6.33101	0.874643	0.0649682	0.248554	27.0446	1.29475	0.0343708	3.24408	3.06457	3.52322	1.63353
														Effect size (Glass's Delta)	0.331036	0.308585	-0.208011	-0.233869	0.0703196	0.227364	0.102616	0.253118	1.92365	3.60918	1.20102	3.56954	1.16395	2.10181	2.27144	3.93243	4.13261	5.37092	7.78365	3.91848	5.3317	7.44363	5.50351	10.0316	0.565777	0.441564	0.87589	0.192371	0.594501	0.304364	2.57304	0.374945	0.595641	27.8703	0.470288
														F test to compare two variances (F)	0.902999	0.262067	0.111292	0.0770983	1.43221	1.78252	1.80865	2.89936	22.4324	85.6879	9.551	82.02	10.378	25.5601	34.3161	91.8458	111.188	182.527	441.848	73.1103	177.551	378.228	170.577	643.715	3.3135	4.15917	4.26678	1.74905	4.88236	2.60174	19.9321	3.35804	3.33157	6148.21	3.11044
														F test to compare two variances (p)	0.913788	0.11716	0.00850757	0.00274229	0.602381	0.440001	0.400854	0.139754	0.000234764	3.26383e-07	0.00306615	3.95684e-07	0.00224423	6.03779e-05	1.73785e-05	2.40388e-07	1.03335e-07	1.14354e-08	2.19884e-10	6.55766e-07	1.29335e-08	4.41207e-10	1.54596e-08	4.06803e-11	0.098309	0.051375	0.0475833	0.426981	0.0313811	0.182792	0.00020171	0.0947937	0.0968643	1.55431e-15	0.116459
														Student's t-test (t)	0.713182	0.74586	-0.616314	-0.706306	0.135949	0.390419	0.185931	0.394359	1.12667	1.09768	1.05586	1.1094	0.984683	1.15788	1.08416	1.15556	1.10455	1.12197	1.0464	1.28917	1.12921	1.08142	1.18907	1.11763	0.840859	0.603141	1.1006	0.351963	0.705396	0.492018	1.49873	0.554565	0.883508	1.00527	0.714903
														Student's t-test (p)	0.486006	0.46728	0.549802	0.495103	0.893557	0.702103	0.854836	0.698523	0.294392	0.308021	0.321227	0.303234	0.353332	0.282731	0.312675	0.285151	0.305373	0.298574	0.330036	0.237458	0.295698	0.315207	0.272832	0.300523	0.412817	0.554869	0.29788	0.729459	0.497872	0.629389	0.181389	0.586861	0.390044	0.348234	0.48497
														Student's t-test (power)	0.100704	0.0903147	0.069741	0.0750202	0.0522345	0.0705439	0.0547654	0.07937	0.958611	1	0.662073	1	0.63493	0.985815	0.99422	1	1	1	1	1	1	1	1	1	0.202068	0.141466	0.411401	0.066859	0.218241	0.0927222	0.998161	0.115408	0.218899	1	0.1541
														Wilcoxon rank-sum test (W)	52	50	43	39	45	40	39	38	41	59	53	57	56	58	57	56	54	55	47	58	61	59	62	63	50	44	51	46	46	41	48	43	46	45	43
														Wilcoxon rank-sum test (p)	0.315417	0.161251	0.828557	0.965401	0.696467	0.407867	0.965401	0.89675	0.672974	0.101102	0.274281	0.14571	0.172814	0.121989	0.14571	0.172814	0.236985	0.203071	0.572604	0.121989	0.0675991	0.101102	0.0545272	0.0434206	0.408245	0.761826	0.359934	0.633438	0.633438	0.965401	0.229535	0.828557	0.633438	0.696467	0.828557
														fold change	1.39742	1.36522	0.736125	0.490846	1.1479	1.54373	1.09811	1.23135	3.32411	7.13748	3.35029	7.38579	3.32573	4.55813	4.95504	7.06168	7.03383	8.30131	9.76737	6.79391	7.73911	8.1186	5.30635	9.06148	1.62626	1.36618	1.77785	1.1928	1.64164	1.219	3.17184	1.38975	1.51656	20.5758	1.34227
														log2(fold change)	0.482768	0.449138	-0.441978	-1.02666	0.198996	0.626423	0.135028	0.300245	1.73297	2.83542	1.74429	2.88475	1.73367	2.18844	2.3089	2.82001	2.81431	3.05334	3.28797	2.76424	2.95217	3.02123	2.40772	3.17975	0.701557	0.450153	0.830135	0.254358	0.715134	0.285696	1.66532	0.474829	0.600802	4.36288	0.424673
														robust fold change	2.06306	2.96385	1.36245	0.838955	1.25743	2.02263	0.972987	0.806883	0.99077	4.14513	1.73637	3.14689	3.88171	3.82379	3.6974	4.11903	2.98977	3.22736	1.12609	2.53785	2.64335	2.77301	2.20094	2.63005	1.94758	0.882415	1.58382	1.5353	0.90289	0.971867	1.25195	0.789165	1.21925	1.38207	0.828734
														log2(robust fold change)	1.04479	1.56747	0.446201	-0.253335	0.330482	1.01623	-0.0395077	-0.309569	-0.0133782	2.05142	0.796076	1.65393	1.95669	1.935	1.88651	2.04231	1.58004	1.69035	0.171327	1.34361	1.40237	1.47145	1.13812	1.39509	0.961686	-0.18047	0.663408	0.618517	-0.147377	-0.0411695	0.324182	-0.341601	0.285989	0.466834	-0.27102
														fold change - bootsrap resampling method	1.70248	1.70449	0.914016	1.12035	2.30914	4.79704	1.236	1.33839	4.4908	12.5028	6.42906	13.7229	8.93225	8.31039	11.1239	11.1712	9.62096	9.79898	11.2975	10.14	9.49755	9.18139	5.68074	9.69761	1.90433	1.50914	1.94809	1.42851	1.8729	1.30117	3.3719	1.56255	1.69089	22.2396	1.43151
														log2(fold change) - bootstrap resampling method	0.767638	0.769339	-0.129709	0.163948	1.20735	2.26214	0.305676	0.420495	2.16697	3.64418	2.68461	3.77851	3.15902	3.05492	3.47559	3.48171	3.26618	3.29263	3.49793	3.34198	3.24756	3.19871	2.50608	3.27763	0.92928	0.593723	0.962063	0.514512	0.90527	0.379807	1.75356	0.643903	0.75778	4.47506	0.517538
														95% lower confidence interval	-0.960722	-0.633812	-1.68581	-4.25762	-3.63839	-3.80558	-1.84858	-1.78329	-2.34055	-1.30413	-1.95719	-1.87355	-2.47536	-1.50185	-1.71849	-1.04848	-1.30869	-1.14099	-1.46498	-1.21342	-0.425276	-0.212748	0.131713	0.185442	-1.01577	-1.13051	-0.858696	-1.3646	-1.49418	-1.09013	-0.491632	-1.72124	-0.926666	-0.991579	-1.28589
														95% upper confidence interval	2.32366	2.09614	1.14269	2.40699	3.68095	4.89569	1.67563	1.73018	4.06678	6.15517	4.97687	6.3302	5.92127	5.54871	6.18247	5.90515	5.38815	5.35674	5.46661	5.60845	5.27172	5.08187	4.05942	5.05202	2.4125	1.95487	2.18859	1.93614	2.52447	1.44344	3.07148	2.04798	2.10924	6.33821	1.60521
													ROC Analysis	AUC	0.65	0.714286	0.5375	0.5125	0.5625	0.634921	0.5125	0.525	0.569444	0.7375	0.6625	0.7125	0.7	0.725	0.7125	0.7	0.675	0.6875	0.5875	0.725	0.7625	0.7375	0.775	0.7875	0.625	0.55	0.6375	0.575	0.575	0.5125	0.685714	0.5375	0.575	0.5625	0.5375
														AUC (se)	0.134488	0.133175	0.140582	0.140754	0.139988	0.144963	0.140754	0.14072	0.143051	0.123233	0.13325	0.127087	0.128815	0.125227	0.127087	0.128815	0.131894	0.130417	0.138966	0.125227	0.118822	0.123233	0.116393	0.113807	0.136616	0.140338	0.135609	0.139531	0.139531	0.140754	0.136994	0.140582	0.139531	0.139988	0.140582
														AUC(p)	0.288535	0.210547	0.446949	0.482291	0.411677	0.320836	0.482291	0.464609	0.404109	0.167618	0.271012	0.201565	0.218784	0.184495	0.201565	0.218784	0.253533	0.236116	0.376447	0.184495	0.134668	0.167618	0.118734	0.103276	0.323661	0.429306	0.306087	0.394058	0.394058	0.482291	0.248943	0.446949	0.394058	0.411677	0.446949
														Sensitivity	0.875	1	0.75	0.2	0.875	0.857143	0.8	0.6	0.25	0.75	0.75	1	0.875	0.875	0.75	0.875	0.75	0.75	0.25	0.875	0.75	0.875	0.75	0.875	0.875	0.875	0.875	0.75	0.875	0.125	0.428571	0.875	0.875	0.5	0.375
														Specificity	0.6	0.6	0.5	1	0.4	0.555556	0.375	0.75	1	0.7	0.6	0.4	0.6	0.6	0.7	0.5	0.6	0.6	1	0.6	0.8	0.6	0.8	0.7	0.5	0.4	0.4	0.6	0.4	1	1	0.4	0.4	0.9	0.9
														Positive predictive value	0.636364	0.636364	0.545455	1	0.538462	0.6	0.615385	0.75	1	0.666667	0.6	0.571429	0.636364	0.636364	0.666667	0.583333	0.6	0.6	1	0.636364	0.75	0.636364	0.75	0.7	0.583333	0.538462	0.538462	0.6	0.538462	1	1	0.538462	0.538462	0.8	0.75
														Negative predictive value	0.857143	1	0.714286	0.5	0.8	0.833333	0.6	0.6	0.6	0.777778	0.75	1	0.857143	0.857143	0.777778	0.833333	0.75	0.75	0.625	0.857143	0.8	0.857143	0.8	0.875	0.833333	0.8	0.8	0.75	0.8	0.588235	0.714286	0.8	0.8	0.692308	0.642857
														Precision	0.636364	0.636364	0.545455	1	0.538462	0.6	0.615385	0.75	1	0.666667	0.6	0.571429	0.636364	0.636364	0.666667	0.583333	0.6	0.6	1	0.636364	0.75	0.636364	0.75	0.7	0.583333	0.538462	0.538462	0.6	0.538462	1	1	0.538462	0.538462	0.8	0.75
														Recall	0.875	1	0.75	0.2	0.875	0.857143	0.8	0.6	0.25	0.75	0.75	1	0.875	0.875	0.75	0.875	0.75	0.75	0.25	0.875	0.75	0.875	0.75	0.875	0.875	0.875	0.875	0.75	0.875	0.125	0.428571	0.875	0.875	0.5	0.375
														Youden Index	0.475	0.6	0.25	0.2	0.275	0.412698	0.175	0.35	0.25	0.45	0.35	0.4	0.475	0.475	0.45	0.375	0.35	0.35	0.25	0.475	0.55	0.475	0.55	0.575	0.375	0.275	0.275	0.35	0.275	0.125	0.428571	0.275	0.275	0.4	0.275
														Cutoff	2.15399	2.17301	10.3217	12.9803	1.13336	0.90382	1.12371	2.79288	44.0632	0.221762	0.120062	0.00246448	0.0891393	0.0395433	0.0310976	0.0443625	0.168967	0.0334941	1.55457	0.00570336	0.0118457	0.0207453	0.0249966	0.0175488	5.22771	1.00363	0.0356837	0.735418	12.9252	22.4656	0.0484374	2.8285	2.19789	0.32377	9.36855
													LBDE vs. LBDL	Diff mean	-0.576019	0.0972223	-7.61074	-2.89895	-2.40987	0.0357495	-17.318	-18.5459	-8.60095	3.98342	1.18229	0.183396	2.73234	1.15301	0.486522	1.47587	2.92566	0.464893	1.30741	0.0786485	0.0579022	0.110467	0.0430888	0.0678903	6.0184	1.478	0.0638243	1.28365	21.5613	-0.907612	0.0160991	3.15656	-1.32503	0.105943	0.399547
														Effect size (Glass's Delta)	-0.251489	0.0880503	-0.951626	-0.314791	-0.530401	0.0102731	-0.601931	-0.494321	-0.463805	4.05385	2.08123	2.39762	2.93032	2.53386	3.97892	6.83422	5.31571	4.21641	1.23568	2.23657	3.00554	2.11973	2.11555	4.48138	0.826418	1.20822	1.13173	3.15106	0.625236	-0.249562	0.935632	0.595321	-0.451843	1.14528	0.168012
														F test to compare two variances (F)	0.963547	1.58053	0.16614	0.0703994	0.179986	1.74451	0.00171889	0.000885075	0.00320025	97.9355	29.7016	37.4035	53.5754	39.5808	91.5196	251.882	159.424	100.707	12.8207	22.859	25.0695	13.2283	17.3088	25.851	1.14603	5.36352	2.82148	8.73055	3.55678	2.23503	0.725055	1.00989	1.5194	6.573	3.17705
														F test to compare two variances (p)	0.981192	0.609806	0.104048	0.0226984	0.118851	0.51429	1.56978e-05	4.1697e-06	5.42354e-05	2.71518e-05	0.000856815	0.000445301	0.000158317	0.000378781	3.31402e-05	1.65236e-06	6.43361e-06	2.501e-05	0.00847111	0.00178177	0.00137856	0.00780542	0.00381502	0.00126532	0.837764	0.0698193	0.258757	0.0224426	0.162352	0.362103	0.853897	0.942236	0.615393	0.0441656	0.200426
														Student's t-test (t)	-0.432665	0.123614	-1.99078	-0.794619	-1.10501	0.0146705	-1.59065	-1.30704	-1.22437	0.912651	0.843831	0.868365	0.889285	0.892569	0.926415	0.961524	0.939288	0.936188	0.751038	1.03005	1.32353	1.26938	1.11428	1.94419	1.37188	1.24533	1.42428	2.29268	0.750793	-0.348694	1.56625	1.0147	-0.702167	0.948667	0.209782
														Student's t-test (p)	0.67444	0.90467	0.0745234	0.452445	0.295033	0.988615	0.162557	0.238941	0.266312	0.412363	0.44422	0.432497	0.422876	0.420884	0.405913	0.390453	0.400323	0.401486	0.490416	0.357984	0.25268	0.266831	0.32313	0.12004	0.200092	0.241399	0.1881	0.0742444	0.470075	0.734549	0.151732	0.334171	0.498592	0.387381	0.83805
														Student's t-test (power)	0.0675858	0.051676	0.312643	0.0776864	0.130151	0.0500248	0.153872	0.119386	0.11091	0.999987	0.892072	0.957076	0.994177	0.972821	0.999979	1	1	0.999996	0.478902	0.929696	0.995806	0.902533	0.901436	0.999999	0.248248	0.462162	0.364961	0.997848	0.162282	0.067315	0.266851	0.151548	0.107744	0.42408	0.0578092
														Wilcoxon rank-sum test (W)	14	11	5	14	10	12	6	5	7	17	18	17	18	19	17	17	18	20	18	23	21	22	20	24	22	23	20	27	19	14	23	24	11	21	19
														Wilcoxon rank-sum test (p)	0.638889	0.914286	0.0479798	0.638889	0.267677	0.787879	0.0732323	0.0479798	0.106061	1	1	1	1	0.876263	1	1	1	0.755051	1	0.431818	0.638889	0.530303	0.755051	0.343434	0.530303	0.431818	0.315152	0.14899	0.876263	0.638889	0.109091	0.343434	0.343434	0.638889	0.876263
														fold change	0.833325	1.04135	0.367567	0.434905	0.443545	1.01219	0.0859038	0.0504269	0.0924346	3.98798	2.69288	2.99815	3.20541	3.26969	3.85623	4.98704	4.48657	3.59138	2.52082	2.67985	2.49143	2.59042	2.12555	3.3776	1.26392	1.35491	1.45687	1.6769	1.22795	0.912318	1.39698	1.21057	0.883312	1.39515	1.04051
														log2(fold change)	-0.263049	0.058456	-1.44392	-1.20123	-1.17285	0.0174819	-3.54113	-4.30966	-3.43542	1.99566	1.42915	1.58407	1.68051	1.70915	1.94719	2.31818	2.16561	1.84454	1.33389	1.42215	1.31697	1.37319	1.08784	1.756	0.337906	0.438194	0.542872	0.7458	0.296257	-0.132391	0.482315	0.275688	-0.179005	0.480417	0.0572854
														robust fold change	0.943699	0.923193	0.415929	0.939005	0.328224	0.681866	0.231679	0.111695	0.197631	0.976541	1.11558	0.947028	0.957308	1.36319	0.874774	0.96446	1.09328	1.00619	0.958294	1.42083	1.69358	1.68517	1.60401	4.57103	1.00697	1.05049	1.05769	1.53597	0.927732	0.725269	1.53044	1.17282	0.75561	1.19354	1.20525
														log2(robust fold change)	-0.0836016	-0.115295	-1.26559	-0.090796	-1.60725	-0.55244	-2.1098	-3.16237	-2.33912	-0.034247	0.157792	-0.0785213	-0.0629453	0.446984	-0.193017	-0.0522063	0.128668	0.00890341	-0.0614597	0.506734	0.760074	0.752891	0.681684	2.19252	0.0100149	0.0710578	0.0809148	0.619147	-0.108221	-0.463412	0.61395	0.229987	-0.404286	0.25525	0.269334
														fold change - bootsrap resampling method	0.905388	1.07346	0.392839	0.809529	0.527204	1.29632	0.132754	0.106052	0.195523	4.31649	2.95867	3.52269	3.63126	3.58092	4.31724	5.5019	4.89997	3.85475	2.97903	3.03817	2.6255	2.80541	2.22905	3.54355	1.27839	1.368	1.49802	1.69166	1.2397	0.943148	1.44246	1.23096	0.895518	1.43444	1.03757
														log2(fold change) - bootstrap resampling method	-0.143392	0.102268	-1.34799	-0.304845	-0.923566	0.374419	-2.91317	-3.23715	-2.35459	2.10986	1.56495	1.81668	1.86047	1.84033	2.11011	2.45993	2.29277	1.94664	1.57484	1.6032	1.39259	1.48821	1.15643	1.8252	0.354326	0.452067	0.583058	0.758442	0.309994	-0.0844435	0.528527	0.299781	-0.159206	0.520488	0.0532065
														95% lower confidence interval	-1.9589	-0.909526	-3.11543	-4.50952	-3.49631	-3.74782	-5.08485	-6.74782	-5.92726	-1.36757	-1.76348	-1.3557	-1.6853	-1.53017	-1.39434	-1.04765	-0.975334	-0.738415	-1.97922	-0.673421	-1.01401	-1.02213	-1.49065	-0.0192662	-0.114292	-0.173344	-0.180126	0.15187	-0.59897	-0.999186	-0.152385	-0.272661	-0.609574	-0.688182	-0.579889
														95% upper confidence interval	0.84954	1.02458	-0.227463	1.7993	0.3987	2.29144	-1.16858	-1.1974	-0.463137	3.89422	3.3161	3.54237	3.53936	3.5947	3.80114	4.14078	4.01254	3.56335	3.47719	3.16973	2.48324	2.74658	2.256	2.81343	0.814921	1.10137	1.33483	1.24048	1.07778	0.671478	1.11412	0.823656	0.36864	1.29045	0.534057
													ROC Analysis	AUC	0.6	0.541667	0.857143	0.6	0.714286	0.571429	0.828571	0.857143	0.8	0.514286	0.514286	0.514286	0.514286	0.542857	0.514286	0.514286	0.514286	0.571429	0.514286	0.657143	0.6	0.628571	0.571429	0.685714	0.628571	0.657143	0.714286	0.771429	0.542857	0.6	0.821429	0.685714	0.685714	0.6	0.542857
														AUC (se)	0.173558	0.195627	0.122213	0.173558	0.159972	0.188947	0.132164	0.122213	0.140746	0.176106	0.176106	0.176106	0.176106	0.175945	0.176106	0.176106	0.176106	0.1751	0.176106	0.168309	0.173558	0.171303	0.1751	0.164546	0.171303	0.168309	0.174268	0.148157	0.175945	0.173558	0.147632	0.164546	0.164546	0.173558	0.175945
														AUC(p)	0.38664	0.457595	0.0719877	0.38664	0.251506	0.42504	0.106926	0.0719877	0.143269	0.483823	0.483823	0.483823	0.483823	0.451532	0.483823	0.483823	0.483823	0.41919	0.483823	0.320311	0.38664	0.353728	0.41919	0.286267	0.353728	0.320311	0.269338	0.17983	0.451532	0.38664	0.138162	0.286267	0.286267	0.38664	0.451532
														Sensitivity	0.714286	0.833333	0.714286	1	1	0.857143	0.714286	0.714286	0.857143	0.857143	0.2	0.857143	0.4	0.4	0.857143	0.857143	0.2	1	0.4	0.8	0.6	0.6	0.6	0.6	0.4	0.8	0.75	0.6	0.4	0.571429	0.75	0.8	0.857143	0.4	0.6
														Specificity	0.6	0.5	1	0.4	0.6	0.5	1	1	0.8	0.4	1	0.4	0.857143	0.857143	0.4	0.4	1	0.285714	0.857143	0.714286	1	0.857143	0.857143	1	1	0.571429	0.714286	1	1	0.8	0.857143	0.714286	0.8	1	0.714286
														Positive predictive value	0.714286	0.714286	1	0.7	0.777778	0.75	1	1	0.857143	0.666667	1	0.666667	0.666667	0.666667	0.666667	0.666667	1	0.5	0.666667	0.666667	1	0.75	0.75	1	1	0.571429	0.6	1	1	0.8	0.75	0.666667	0.857143	1	0.6
														Negative predictive value	0.6	0.666667	0.714286	1	1	0.666667	0.714286	0.714286	0.8	0.666667	0.636364	0.666667	0.666667	0.666667	0.666667	0.666667	0.636364	1	0.666667	0.833333	0.777778	0.75	0.75	0.777778	0.7	0.8	0.833333	0.777778	0.7	0.571429	0.857143	0.833333	0.8	0.7	0.714286
														Precision	0.714286	0.714286	1	0.7	0.777778	0.75	1	1	0.857143	0.666667	1	0.666667	0.666667	0.666667	0.666667	0.666667	1	0.5	0.666667	0.666667	1	0.75	0.75	1	1	0.571429	0.6	1	1	0.8	0.75	0.666667	0.857143	1	0.6
														Recall	0.714286	0.833333	0.714286	1	1	0.857143	0.714286	0.714286	0.857143	0.857143	0.2	0.857143	0.4	0.4	0.857143	0.857143	0.2	1	0.4	0.8	0.6	0.6	0.6	0.6	0.4	0.8	0.75	0.6	0.4	0.571429	0.75	0.8	0.857143	0.4	0.6
														Youden Index	0.314286	0.333333	0.714286	0.4	0.6	0.357143	0.714286	0.714286	0.657143	0.257143	0.2	0.257143	0.257143	0.257143	0.257143	0.257143	0.2	0.285714	0.257143	0.514286	0.6	0.457143	0.457143	0.6	0.4	0.371429	0.464286	0.6	0.4	0.371429	0.607143	0.514286	0.657143	0.4	0.314286
														Cutoff	2.72068	1.80105	10.5349	0.317201	0.990011	0.715045	4.49995	5.0413	1.74192	0.572169	7.37362	0.0290279	2.14029	0.727783	0.0721563	0.235685	16.1903	0.108855	0.985568	0.0523589	0.0802037	0.10323	0.0509477	0.118025	35.5477	4.47971	0.161752	3.15173	141.236	10.714	0.0585635	15.8715	9.41526	0.530631	11.3968
													LBDN vs. LBDE	Diff mean	2.02338	1.77336	9.42393	1.97701	11.0071	7.45197	2.48772	4.35872	14.3129	-1.40946	-0.590271	-0.00222336	-1.47757	-0.772081	-0.25631	-0.65884	-1.13858	-0.0770742	0.255468	-0.0257735	-0.0097009	0.0494711	-0.00293291	0.00818772	-12.3819	-2.3793	-0.0550325	-1.64231	-46.9533	-2.23672	-0.00645625	-6.57955	-1.03308	3.32915	-3.85723
														Effect size (Glass's Delta)	0.89996	1.2775	2.89091	0.809107	5.71036	1.6213	2.08558	3.90508	13.6435	-0.144942	-0.190659	-0.00475273	-0.216493	-0.269692	-0.219115	-0.192231	-0.163842	-0.0696577	0.0674335	-0.153298	-0.10057	0.261004	-0.0346119	0.106299	-1.58821	-0.839838	-0.58095	-1.3644	-0.72195	-0.411384	-0.440654	-1.2348	-0.285798	14.0376	-0.909989
														F test to compare two variances (F)	3.16997	1.82175	5.96374	4.49852	216.283	21.9862	16.32	36.6144	621.198	0.785212	0.566099	1.63826	0.50012	0.339941	0.496854	0.525093	0.68421	1.28635	2.40277	1.21761	3.85485	7.68728	3.17815	9.34217	6.82626	2.03317	2.61602	2.0153	2.38873	1.59265	16.5682	8.85388	6.74947	1746.87	2.08868
														F test to compare two variances (p)	0.281744	0.665859	0.103722	0.164839	0.000108883	0.0282448	0.0170277	0.00362477	1.32825e-05	0.729957	0.479636	0.663002	0.398193	0.202495	0.394129	0.429194	0.619353	0.852766	0.414812	0.898333	0.210048	0.0670416	0.280685	0.0474636	0.0823968	0.514078	0.461622	0.519721	0.418049	0.684043	0.0423453	0.0522395	0.0840161	1.68329e-06	0.497099
														Student's t-test (t)	1.02309	1.63826	2.48663	0.79015	1.0942	0.880457	1.39348	1.78674	1.54631	-0.273633	-0.393081	-0.00703044	-0.459879	-0.621194	-0.466159	-0.403664	-0.321512	-0.112377	0.0859799	-0.252019	-0.105112	0.199708	-0.0393042	0.0908912	-1.284	-1.14428	-0.649845	-1.8654	-0.922688	-0.614917	-0.272399	-0.884409	-0.232264	0.949526	-1.22685
														Student's t-test (p)	0.328241	0.135792	0.0302157	0.44614	0.309578	0.408207	0.199655	0.113766	0.165733	0.789437	0.701771	0.994516	0.654559	0.547129	0.650197	0.694196	0.753849	0.912549	0.933027	0.805673	0.918179	0.845352	0.969352	0.929541	0.225526	0.276798	0.530436	0.0890007	0.375965	0.551118	0.792989	0.395395	0.820597	0.373919	0.24549
														Student's t-test (power)	0.302637	0.444656	0.995757	0.25427	1	0.635259	0.913801	0.999988	1	0.0562348	0.0608149	0.0500067	0.0639675	0.0717605	0.0643103	0.060995	0.0579743	0.0514361	0.0513458	0.0569773	0.0529962	0.0703671	0.0503544	0.053348	0.718144	0.270153	0.138113	0.587845	0.21214	0.101285	0.0967004	0.506362	0.0744691	1	0.308226
														Wilcoxon rank-sum test (W)	25	24	34	26	27	17	26	32	32	14	11	13	15	12	11	13	12	11	12	11	16	17	18	13	7	5	10	5	8	14	9	8	15	16	9
														Wilcoxon rank-sum test (p)	0.523699	0.0727273	0.045066	0.43512	0.354312	0.648485	0.43512	0.0932401	0.0932401	0.43512	0.222222	0.354312	0.523699	0.284382	0.222222	0.354312	0.284382	0.222222	0.284382	0.222222	0.621601	0.724165	0.832945	0.354312	0.0652681	0.029526	0.367677	0.029526	0.0932401	0.43512	0.412121	0.0932401	0.523699	0.621601	0.127428
														fold change	1.70258	1.7243	3.13051	1.88613	6.73022	3.51065	2.52856	5.42565	17.339	0.734893	0.68614	0.99192	0.627936	0.535177	0.609795	0.643105	0.697571	0.880374	1.11789	0.79458	0.899707	1.27495	0.963956	1.0849	0.570403	0.578323	0.729601	0.483553	0.595744	0.76315	0.886038	0.637432	0.897004	9.90021	0.624177
														log2(fold change)	0.767724	0.786009	1.6464	0.915427	2.75065	1.81174	1.33832	2.4398	4.11595	-0.444394	-0.543425	-0.0117038	-0.671311	-0.901913	-0.713604	-0.636873	-0.519588	-0.183812	0.160773	-0.331736	-0.152473	0.350446	-0.0529602	0.117557	-0.809947	-0.790053	-0.454821	-1.04825	-0.747236	-0.389961	-0.174559	-0.649658	-0.156813	3.30746	-0.679972
														robust fold change	1.32365	2.17895	3.2898	0.850508	2.80178	1.40355	1.76205	4.18495	3.41606	0.351238	0.212637	0.206973	0.26843	0.248671	0.247032	0.556578	0.421583	0.492655	0.487783	0.186414	0.216413	0.456811	0.569315	0.185442	0.359874	0.379471	0.595635	0.338307	0.305977	0.617432	0.364366	0.293554	0.714907	0.687342	0.333973
														log2(robust fold change)	0.404523	1.12364	1.718	-0.233603	1.48634	0.489077	0.817257	2.06521	1.77233	-1.50948	-2.23354	-2.27249	-1.89738	-2.00769	-2.01723	-0.845345	-1.24611	-1.02135	-1.03569	-2.42342	-2.20814	-1.13033	-0.8127	-2.43096	-1.47444	-1.39794	-0.747499	-1.56359	-1.7085	-0.695648	-1.45654	-1.7683	-0.484172	-0.540901	-1.5822
														fold change - bootsrap resampling method	2.26584	1.83979	3.889	3.45201	9.33469	9.52865	2.80101	7.51639	23.6634	2.21112	1.53034	2.29169	1.70515	1.31263	1.63001	1.96899	1.97836	2.0915	2.7773	1.15254	1.32305	1.88275	1.55959	1.26689	0.568552	0.613669	0.756747	0.504009	0.631029	0.8058	0.881552	0.639536	0.92445	11.5133	0.634056
														log2(fold change) - bootstrap resampling method	1.18005	0.879538	1.9594	1.78744	3.2226	3.25227	1.48595	2.91004	4.56459	1.14478	0.613848	1.19641	0.769897	0.392464	0.704881	0.977458	0.984303	1.06454	1.47368	0.204818	0.403865	0.91284	0.641165	0.341288	-0.814635	-0.704468	-0.402117	-0.988479	-0.664223	-0.311507	-0.181883	-0.644903	-0.113333	3.52523	-0.657318
														95% lower confidence interval	-0.619088	-0.234072	0.520553	-1.71547	-0.802623	-2.45251	-0.638718	0.150056	-0.00653609	-4.88199	-4.73447	-4.35984	-4.67907	-4.8686	-5.065	-4.8645	-5.16883	-4.3053	-4.75813	-4.3271	-3.51229	-3.06125	-2.57424	-2.90887	-2.3426	-2.40127	-2.07112	-2.49327	-2.88048	-1.7928	-2.13717	-2.51942	-1.63324	-2.0221	-2.27142
														95% upper confidence interval	2.4424	1.75172	3.37013	4.13175	5.32281	5.92569	2.89103	4.5816	6.47712	3.61331	2.90304	3.67046	3.34162	2.69409	3.1454	3.37936	3.38533	3.29095	3.94122	2.21135	2.19654	3.32799	2.89703	2.25798	0.35211	0.443002	0.646788	0.0698525	0.74459	0.707713	0.994251	0.567103	0.874423	5.51049	0.348854
													ROC Analysis	AUC	0.625	0.857143	0.85	0.65	0.675	0.607143	0.65	0.8	0.8	0.65	0.725	0.675	0.625	0.7	0.725	0.675	0.7	0.725	0.7	0.725	0.6	0.575	0.55	0.675	0.825	0.875	0.6875	0.875	0.8	0.65	0.678571	0.8	0.625	0.6	0.775
														AUC (se)	0.161431	0.117082	0.109343	0.158023	0.154083	0.180524	0.158023	0.12561	0.12561	0.158023	0.144531	0.154083	0.161431	0.149592	0.144531	0.154083	0.149592	0.144531	0.149592	0.144531	0.164317	0.16669	0.168557	0.154083	0.117894	0.0998262	0.161584	0.0998262	0.12561	0.158023	0.169132	0.12561	0.161431	0.164317	0.132581
														AUC(p)	0.349318	0.063607	0.0547477	0.317531	0.285059	0.383327	0.317531	0.116205	0.116205	0.317531	0.218173	0.285059	0.349318	0.251912	0.218173	0.285059	0.251912	0.218173	0.251912	0.218173	0.380453	0.411002	0.441046	0.285059	0.0840457	0.0301725	0.280892	0.0301725	0.116205	0.317531	0.298782	0.116205	0.349318	0.380453	0.149845
														Sensitivity	0.375	0.857143	0.75	1	0.875	0.857143	0.625	0.875	0.875	1	1	1	0.8	0.8	1	1	1	0.8	1	0.8	0.6	0.6	0.6	0.6	1	1	1	1	1	0.8	1	1	1	0.8	1
														Specificity	1	0.75	1	0.4	0.6	0.5	0.8	0.8	0.8	0.5	0.625	0.5	0.5	0.625	0.625	0.5	0.5	0.75	0.5	0.75	0.875	0.875	0.875	0.875	0.75	0.875	0.5	0.875	0.75	0.625	0.571429	0.75	0.5	0.5	0.625
														Positive predictive value	1	0.857143	1	0.727273	0.777778	0.75	0.833333	0.875	0.875	0.555556	0.625	0.555556	0.5	0.571429	0.625	0.555556	0.555556	0.666667	0.555556	0.666667	0.75	0.75	0.75	0.75	0.714286	0.833333	0.5	0.833333	0.714286	0.571429	0.571429	0.714286	0.555556	0.5	0.625
														Negative predictive value	0.5	0.75	0.714286	1	0.75	0.666667	0.571429	0.8	0.8	1	1	1	0.8	0.833333	1	1	1	0.857143	1	0.857143	0.777778	0.777778	0.777778	0.777778	1	1	1	1	1	0.833333	1	1	1	0.8	1
														Precision	1	0.857143	1	0.727273	0.777778	0.75	0.833333	0.875	0.875	0.555556	0.625	0.555556	0.5	0.571429	0.625	0.555556	0.555556	0.666667	0.555556	0.666667	0.75	0.75	0.75	0.75	0.714286	0.833333	0.5	0.833333	0.714286	0.571429	0.571429	0.714286	0.555556	0.5	0.625
														Recall	0.375	0.857143	0.75	1	0.875	0.857143	0.625	0.875	0.875	1	1	1	0.8	0.8	1	1	1	0.8	1	0.8	0.6	0.6	0.6	0.6	1	1	1	1	1	0.8	1	1	1	0.8	1
														Youden Index	0.375	0.607143	0.75	0.4	0.475	0.357143	0.425	0.675	0.675	0.5	0.625	0.5	0.3	0.425	0.625	0.5	0.5	0.55	0.5	0.55	0.475	0.475	0.475	0.475	0.75	0.875	0.5	0.875	0.75	0.425	0.571429	0.75	0.5	0.3	0.625
														Cutoff	5.87638	2.38275	10.3217	0.174138	1.13336	0.90382	2.03854	0.992765	0.728983	0.444529	0.138452	0.0202037	0.300201	0.205012	0.0491403	0.137272	0.37679	0.154883	0.232768	0.0523589	0.0802037	0.10323	0.0509477	0.118025	21.8851	3.65666	0.132501	1.99587	58.5017	7.73893	0.0362761	10.5247	7.37106	0.251235	5.83172
[truncated: 222 more columns]

## Sheet: Data per metabolite class
COD.OWL	SAMPLE.ID	Age	Sex	Onset	Duration	Duration_group	Dementia	PMI	NPD	Weight	Suitable	RIN	Group		AC	BA	Cer	ChoE	DAPC	DAPE	DG	FA	FA.16.1	FA.18.1	FA.18.2	FA_omega_3	FA_omega_6	FA_omega_9	FAA	FBA	GCBA	LPC	LPE	LPI	MAPC_total	MAPE_total	MEMAPC	MEMAPC.O_plasmanyles	MEMAPC.P_plasmenyles	MEMAPE	MEMAPE.O_plasmanyles	MEMAPE.P_plasmenyles	MEPC.O_plasmanyles	MEPC.P_plasmenyles	MEPE.O_plasmanyles	MEPE.P_plasmenyles	MG	MUFA	MUSat.ChoE
														VARIABLE OWL ID	AC	BA	Cer	ChoE	DAPC	DAPE	DG		FA 16:1	FA 18:1	FA 18:2	FA_omega_3	FA_omega_6	FA_omega_9	FAA	FBA	GCBA	LPC	LPE	LPI	MAPC_total	MAPE_total	MEMAPC	MEMAPC O_plasmanyles	MEMAPC P_plasmenyles	MEMAPE	MEMAPE O_plasmanyles	MEMAPE P_plasmenyles	MEPC O_plasmanyles	MEPC P_plasmenyles	MEPE O_plasmanyles	MEPE P_plasmenyles	MG	MUFA	MUSat ChoE
														CLASS	Acylcarnitines	Bile Acids	Sphingolipids	Sterols	Glycerophospholipids	Glycerophospholipids	Glycerolipids		Fatty acids	Fatty acids	Fatty acids	Fatty acids	Fatty acids	Fatty acids	Fatty amides	Bile Acids	Bile Acids	Glycerophospholipids	Glycerophospholipids	Glycerophospholipids	Glycerophospholipids	Glycerophospholipids	Glycerophospholipids	Glycerophospholipids	Glycerophospholipids	Glycerophospholipids	Glycerophospholipids	Glycerophospholipids	Glycerophospholipids	Glycerophospholipids	Glycerophospholipids	Glycerophospholipids	Glycerolipids	Fatty acids	Sterols
														COMMON NAME									FA with 16:1 FA chains	FA with 18:1 FA chains	FA with 18:2 FA chains
														INDIVIDUAL NOTATION	Acylcarnitines	Bile Acids	Ceramides	Cholesteryl Esters	Diacylglycerophosphocholine	Diacylglycerophosphoethanolamine	Diacylglycerols		FA 16:1	FA 18:1	FA 18:2	Fatty acids omega 3	Fatty acids omega 6	Fatty acids omega 9	Primary fatty amides	Free bile acids	Glycine-conjugated bile acids	Lysophosphatidylcholines	Lysophosphatidylethanolamines	Lysophosphatidylinositols	Monoacylglycerophosphocholine	Monoacylglycerophosphoethanolamine	1-ether, 2-acylglycerophosphocholines	1-ether, 2-acylglycerophosphocholines O_plasmanyles	1-ether, 2-acylglycerophosphocholines P_plasmenyles	1-ether, 2-acylglycerophosphoethanolamine	1-ether, 2-acylglycerophosphoethanolamine O_plasmanyles	1-ether, 2-acylglycerophosphoethanolamine P_plasmenyles	1-Monoetherglycerophosphocholine O_plasmanyles	1-Monoetherglycerophosphocholine P_plasmenyles	1-Monoetherglycerophosphoethanolamine O_plasmanyles	1-Monoetherglycerophosphoethanolamine P_plasmenyles	Total Monoacylglycerols	Monounsaturated fatty acids	Monounsaturated Cholesteryl Esters
Owl-NBM-002	PD354	88	F	77	11	≥10	n	8	LBDE				PD		0.3032	4.50272	92.9088	0.352407	176.349	7.72936	10.6463	1079.51	23.8898	101.704	16.8355	55.1086	164.785	97.4405	22.186	2.58016	1.92257	464.327	670.704	60.3005	426.78	513.51	17.7067	5.91394	11.7927	10.8365	2.99579	6.56535	9.22694	28.3197	14.9868	142.207	2.92059	130.059	0.0802037
Owl-NBM-003	PD423	66	F	53	13	≥10	n	19	LBDE				PD		18.1591	13.1945	1.93663	1.01387	378.164	0.122733	7.56709	2217.88	20.9616	268.855	72.6555	69.4472	160.357	267.631	15.4931	10.9437	2.25087	2408.37	530.355	180.101	2373.37	419.156	15.7202	7.29864	8.42155	0.227103		0.211431	8.0207	26.9851	4.78706	106.412	1.21921	291.484	0.233806
Owl-NBM-004	PD436	90	M	82	8	<10	n	14	LBDE				PD		6.63243	1.55711	8.70575	0.0418519	184.715	3.01381	2.41794	1360.1	8.15186	115.534	18.3085	149.088	228.949	115.409	1.92884	0.52758	1.02953	458.138	1018.13	131.233	450.313	854.366	4.41455	2.06608	2.34847	3.88559	0.771159	2.42459	2.71779	5.10697	7.29718	156.467	0.224355	124.263	0.00780276
Owl-NBM-005	PD520	80	M	56	24	≥10	n	22	LBDE				PD		7.2456	3.64093	2.53118	0.0728562	159.887	3.6247	0.763874	1296.18	6.34867	149.893	48.0284	242.074	504.919	160.871	0.400301	0.624552	3.01638	313.398	657.556	67.5015	289.032	516.567	8.62464	2.82941	5.79523	4.77961	0.634793	3.9008	5.23898	19.1274	6.6823	134.307	0.107632	157.231	0.0111003
Owl-NBM-006	PD530	85	M	77	8	<10	y	12	LBDE				PD		13.9694	27.1788	5.46384	0.791345	250.268	1.28864	4.26503	2878.95	16.5751	275.178	60.6789	172.392	341.28	274.617	4.05872	17.9564	9.22247	603.315	720.258	69.5998	577.692	613.34	9.82362	3.98819	5.83543	2.55294	0.328796	1.90564	5.25964	20.363	4.26441	102.654	0.387024	292.948	0.150715
Owl-NBM-007	PD357	71	M	37	34	≥10	2006	15	LBDN				PD		0.575317	1.26085	99.8638	3.22132	86.4368	0.745894	25.0567	2570.84	38.1098	287.575	491.931	181.062	921.768	287.943	10.1574	0.354889	0.905959	344.035	579.836	29.8834	313.021	358.553	7.0937	2.56319	4.53052	1.53611	0.346797	1.08174	7.19036	23.8239	20.0149	201.268	2.71248	340.041	0.55402
Owl-NBM-008	PD450	66	M	47	19	≥10	n	13	LBDN				PD		32.4975	102.485	17.5662	0.131703	568.942	6.49112	6.27202	2729.89	20.1468	290.746	71.2761	261.098	512.456	293.605	10.6278	25.0941	77.3911	473.849	1038.77	94.2665	441.502	871.887	26.7622	11.2575	15.5047	11.0598	1.75926	8.15748	10.3879	21.9586	12.1344	154.752	1.32186	312.604	0.0319416
Owl-NBM-009	PD495	88	F		10	≥10		25	LBDN				PD		24.5978	12.5545	6.27901	0.187838	212.725	3	1.986	2101.91	7.31632	197.462	52.8042	324.626	539.317	203.003	1.5413	4.40365	8.15087	518.822	1091.76	112.051	489.003	937.545	8.08226	2.9917	5.09056	4.19696	0.73086	3.11746	9.15035	20.6691	8.97223	145.241	0.264734	205.678	0.0533916
Owl-NBM-010	PD501	89	F	82	7	<10	y	16	LBDN				PD		17.7776	11.5939	0.514368	0.103245	42.2854	0.438271	0.588955	2522.34	60.6873	289.801	81.9942	172.611	335.124	286.2	0.683071	6.43307	5.16083	341.037	912.288	73.8282	313.915	796.581	1.68513	0.647719	1.03741	0.550536	0.06516	0.428183	8.41118	18.7117	6.0738	109.633	0.0417762	351.604	0.0088994
Owl-NBM-011	PD537	84	M	84	9	<10	y	18	LBDN				PD		28.6399	25.8264	1.15456	0.109187	56.5809	1.19905	0.341677	1684.28	11.9941	228.725	68.5538	274.718	597.158	237.117	0.178165	16.9408	8.88563	589.629	815.237	77.1518	555.147	691.057	3.48816	1.52886	1.9593	1.79071	0.237855	1.42871	13.8848	20.5974	9.18056	114.999	0.0258852	241.535	0.0118457
Owl-NBM-012	PD550	83	F	77	7	<10	ci	24	LBDN				PD		26.4252	7.42524	2.44682	0.138806	106.623	2.81549	0.896901	1851.98	27.7032	360.787	130.199	165.138	460.856	362.861	0.576709	1.69911	5.72613	588.781	777.808	140.154	559.961	591.031	9.31612	2.78963	6.52649	3.19277	0.312523	2.75218	4.88771	23.9322	8.93329	177.844	0.0762885	389.783	0.0139051
Owl-NBM-013	PD562	79	M	72	7	<10	y	16	LBDN				PD		21.9036	5.58015	1.21678	0.0840998	84.5133	0.492644	2.10066	3086.11	16.6925	370.969	82.8793	203.436	447.04	375.084	2.07302	3.0927	2.48745	257.743	414.304	39.4597	243.63	360.724	4.04988	1.42685	2.62303	1.22263	0.160976	0.915077	2.87127	11.2415	2.25125	51.3285	0.258676	389.426	0.0208092
Owl-NBM-014	PD636	84	M	65	20	≥10	y	22	LBDN				PD		27.1398	240.484	0.210684	0.0197304	13.9663	0.24336	0.102495	2080.61	12.7799	234.827	94.3063	425.254	742.535	241.946	0.0279023	152.011	88.4735	282.805	671.377	69.2955	259.401	546.421	0.775462	0.295102	0.48036	0.346928	0.0566555	0.268277	7.74259	15.6609	5.81283	119.143	0.00759614	248.352	0.00138374
Owl-NBM-015	PD295	83	M	67	16	≥10	82	26	LBDL				PD		18.3308	21.0011	2.87156	0.196359	212.45	2.75511	2.3615	3750.72	47.0287	402.501	106.27	351.412	790.072	413.913	2.41293	8.51355	12.4876	822.202	1403.54	139.382	776.406	1181.56	9.16409	3.56148	5.60262	4.14084	0.742871	3.07009	11.3095	34.4862	11.1132	210.867	0.276377	451.375	0.047617
Owl-NBM-016	PD340	67	M	53	14	≥10	2005	12	LBDL				PD		25.1769	248.001	3.45177	0.0742069	221.566	2.03816	1.67471	2048.24	12.2826	221.174	54.326	171.353	344.733	221.714	1.53936	10.8516	237.15	544.993	875.563	95.0063	517.724	734.024	7.64866	3.5955	4.05316	2.78057	0.404571	2.07773	9.93409	17.3346	8.84667	132.692	0.291271	235.088	0.019679
Owl-NBM-017	PD356	86	F	75	9	<10	n	19	LBDL				PD		0.565469	14.7791	14.522	0.356087	198.371	2.63694	6.47727	2018.39	6.58379	87.7487	18.3898	252.239	636.091	71.7217	1.87016	5.01073	9.76837	317.457	455.623	19.4214	311.506	383.505	8.35829	4.06782	4.29047	3.65898	0.565172	2.77461	1.69641	4.25464	3.86858	68.2488	0.323795	97.7958	0.0585744
Owl-NBM-018	PD541	72	M	66	6	<10	ci	11	LBDL				PD		11.9353	18.4111	5.74548	0.21131	242.512	2.53176	3.02144	1975	13.2955	220.79	61.2708	148.643	281.147	220.677	1.58384	3.63168	14.7794	552.797	663.785	68.3944	535.569	561.999	8.17205	3.35775	4.81431	3.49991	0.561898	2.63082	4.00802	13.2203	6.0295	95.7569	0.495419	234.661	0.0473575
Owl-NBM-019	PD546	84	F	71	13	≥10	n	25	LBDL				PD		30.989	36.59	0.575356	0.104367	85.1249	1.21596	0.354785	1650.41	6.64951	200.024	66.046	212.283	496.787	203.193	0.144898	6.29876	30.2912	507.197	993.773	58.8212	481.521	867.653	4.92719	2.22509	2.7021	1.56057	0.238845	1.18829	9.03985	16.6358	7.18771	118.932	0.0627821	207.8	0.0130505
Owl-NBM-020	PD579	76	M	55	21	≥10		9	LBDL				PD		22.2111	80.6118	10.1479	0.151557	243.785	2.46257	3.38966	2061.46	17.8406	195.505	35.8434	160.936	275.131	191.918	2.35172	50.2231	30.3887	262.803	994.44	49.0011	246.714	822.494	8.46845	3.69384	4.77461	3.49722	0.558509	2.57728	5.56197	10.5267	10.1653	161.781	0.388712	214.142	0.0604221
Owl-NBM-021	PD591	77	M	68	9	<10	y	17	LBDL				PD		13.3283	3.03021	7.03637	0.131934	155.862	2.73844	1.72779	1556.18	9.67299	169.56	44.4166	138.429	378.732	171.47	0.790771	2.22267	0.807539	465.934	997.159	93.0513	437.148	784.854	7.39608	2.37757	5.0185	3.82751	0.897736	2.73418	6.11866	22.6674	9.48275	202.822	0.180118	180.607	0.0250624
Owl-NBM-022	C022	65	M			Control		12	Control	1489	YES	6.5	Control		26.4597	16.6754	1.35721	0.0717353	45.7779	1.24249	0.295414	1458.83	7.42284	187.833	58.8053	171.691	358.467	191.322	0.181727	2.03744	14.638	724.094	1198.91	139.877	680.874	937.662	3.23062	1.33363	1.89699	1.77255	0.376629	1.30139	13.0845	30.1358	15.6557	245.595	0.0256215	196.383	0.00672624
Owl-NBM-023	C023	78	F			Control		23	Control	1418	YES	7.5	Control		10.4601	11.5227	0.0177549	0.00141669	2.70784	0.0771227	0.0174482	401.612	10.6314	116.289	53.5497	71.5475	127.012	115.272	0.00195106	1.22807	10.2947	71.4928	150.77	69.5565	50.9435	100.368	0.257974	0.0982698	0.159704	0.0726898	0.0128833	0.0558662	6.0775	14.4717	2.85625	47.5451	0.00019685	127.08	1.11356e-05
Owl-NBM-025	C030	77	M			Control		17	Control	688	YES	3.6	Control		18.1092	14.4654	8.82661	0.13245	268.998	3.57892	3.47315	3384.9	16.8236	314.382	78.4734	257.111	445.044	311.233	2.28877	12.4028	2.06256	436.01	1311.31	71.2819	396.368	1114.77	11.384	4.47567	6.90833	5.49981	0.878779	4.18073	13.5441	26.0982	11.0072	185.534	0.450396	332.587	0.0301921
Owl-NBM-026	C008	93	F			Control		9	Control	1100	YES	6.1	Control		22.0872	196.905	2.00702	0.197656	165.348	1.222	1.18342	2120.64	11.0223	233.752	55.0744	176.99	341.298	234.81	0.925774	186.941	9.96447	426.649	557.473	57.1874	410.547	480.724	6.24776	2.88997	3.3578	1.7177	0.273953	1.24745	5.22012	10.8814	4.56893	72.1806	0.189347	245.941	0.0434646
Owl-NBM-027	C015	82	M			Control		21	Control	1166	YES	4.5	Control		4.41126	64.1083	0.575124	0.0159458	128.004	2.10888	0.216253	950.309	2.77989	83.9071	22.6888	206.032	316.139	86.2112	0.178959	35.9204	28.1879	243.965	791.512	141.377	226.783	653.338	4.92424	1.86587	3.05837	2.18562	0.365299	1.53201	4.58985	12.5921	11.1097	127.064	0.0568834	86.9086	0.00354416
Owl-NBM-028	C026	78	F			Control		33	Control	1250	YES	6.8	Control		102.829	37.7792	0.19184	0.0242266	13.9488	0.514569	0.123464	2231.49	20.6981	352.594	153.206	240.835	577.489	360.543	0.0855331	2.56586	35.2134	612.595	1580.27	160.702	549.775	1305.33	0.767209	0.323437	0.443772	0.449322	0.123652	0.287906	17.7494	45.0704	11.7344	263.202	0.00656257	375.441	0.00105291
Owl-NBM-029	C032	88	M			Control		22	Control	1233	YES	5.4	Control		51.8093	20.766	0.138075	0.0852462	24.8735	0.395344	0.104931	1508.59	9.40178	217.174	80.7492	221.323	424.438	217.587	0.0350039	5.5174	15.2486	637.758	843.084	93.5351	600.112	686.344	0.861931	0.420217	0.441714	0.439729	0.0589654	0.34273	15.039	22.6069	10.76	145.98	0.0123071	227.27	0.00640646
Owl-NBM-031	C054	66	M			Control		16	Control	1441	YES	5.8	Control		12.3895	12.4231	0.881577	0.0431902	114.064	2.75272	0.422407	887.975	4.2143	109.62	36.2547	109.71	266.912	110.95	0.290101	11.185	1.23802	521.138	939.217	106.171	504.594	774.266	4.04468	1.72609	2.31859	2.423	0.320368	1.73166	4.97258	11.5707	6.41554	158.536	0.0537241	114.397	0.009286
Owl-NBM-032	C064	63	F			Control		21	Control	1217	YES	7.7	Control		1.3884	4.31024	14.3085	0.0553928	133.104	2.77964	0.995437	605.562	2.5581	70.8945	12.7995	101.985	193.894	75.2256	0.644734	0.325149	3.98509	363.644	468.943	131.488	355.102	372.673	5.20671	1.98163	3.22508	4.00956	1.12528	2.62698	2.46097	6.08135	5.23037	91.0402	0.0617468	73.8137	0.00951766
Owl-NBM-033	C076	87	M			Control		31	Control	1303	YES	7.6	Control		4.17817	2.14281	0.373519	0.0310328	22.3068	0.942225	0.129189	925.461	4.80955	106.16	33.6837	165.28	279.317	107.921	0.0343082	0.980259	1.16255	317.743	667.187	92.2132	305.171	539.601	1.42304	0.552496	0.870547	1.00494	0.174594	0.728187	2.63415	9.9378	6.07833	121.507	0.0141271	111.296	0.0022466
													GROUPS	ANALYSIS	AC	BA	Cer	ChoE	DAPC	DAPE	DG	FA	FA.16.1	FA.18.1	FA.18.2	FA_omega_3	FA_omega_6	FA_omega_9	FAA	FBA	GCBA	LPC	LPE	LPI	MAPC_total	MAPE_total	MEMAPC	MEMAPC.O_plasmanyles	MEMAPC.P_plasmenyles	MEMAPE	MEMAPE.O_plasmanyles	MEMAPE.P_plasmenyles	MEPC.O_plasmanyles	MEPC.P_plasmenyles	MEPE.O_plasmanyles	MEPE.P_plasmenyles	MG	MUFA	MUSat.ChoE
														Class	Acylcarnitines	Bile Acids	Sphingolipids	Sterols	Glycerophospholipids	Glycerophospholipids	Glycerolipids		Fatty acids	Fatty acids	Fatty acids	Fatty acids	Fatty acids	Fatty acids	Fatty amides	Bile Acids	Bile Acids	Glycerophospholipids	Glycerophospholipids	Glycerophospholipids	Glycerophospholipids	Glycerophospholipids	Glycerophospholipids	Glycerophospholipids	Glycerophospholipids	Glycerophospholipids	Glycerophospholipids	Glycerophospholipids	Glycerophospholipids	Glycerophospholipids	Glycerophospholipids	Glycerophospholipids	Glycerolipids	Fatty acids	Sterols
														Common name									FA with 16:1 FA chains	FA with 18:1 FA chains	FA with 18:2 FA chains
														Individual notation	Acylcarnitines	Bile Acids	Ceramides	Cholesteryl Esters	Diacylglycerophosphocholine	Diacylglycerophosphoethanolamine	Diacylglycerols		FA 16:1	FA 18:1	FA 18:2	Fatty acids omega 3	Fatty acids omega 6	Fatty acids omega 9	Primary fatty amides	Free bile acids	Glycine-conjugated bile acids	Lysophosphatidylcholines	Lysophosphatidylethanolamines	Lysophosphatidylinositols	Monoacylglycerophosphocholine	Monoacylglycerophosphoethanolamine	1-ether, 2-acylglycerophosphocholines	1-ether, 2-acylglycerophosphocholines O_plasmanyles	1-ether, 2-acylglycerophosphocholines P_plasmenyles	1-ether, 2-acylglycerophosphoethanolamine	1-ether, 2-acylglycerophosphoethanolamine O_plasmanyles	1-ether, 2-acylglycerophosphoethanolamine P_plasmenyles	1-Monoetherglycerophosphocholine O_plasmanyles	1-Monoetherglycerophosphocholine P_plasmenyles	1-Monoetherglycerophosphoethanolamine O_plasmanyles	1-Monoetherglycerophosphoethanolamine P_plasmenyles	Total Monoacylglycerols	Monounsaturated fatty acids	Monounsaturated Cholesteryl Esters
												CONTROL	Control	Mean	25.4122	38.1098	2.86772	0.0658292	91.9134	1.56139	0.696111	1447.54	9.03618	179.261	58.5285	172.25	333.001	181.107	0.466686	25.9103	12.1995	435.509	850.868	106.339	408.027	696.508	3.83482	1.56673	2.26809	1.95749	0.371041	1.40349	8.53721	18.9446	8.54163	145.818	0.0870913	189.112	0.0112448
														90% Winsored mean	25.4122	38.1098	2.86772	0.0658292	91.9134	1.56139	0.696111	1447.54	9.03618	179.261	58.5285	172.25	333.001	181.107	0.466686	25.9103	12.1995	435.509	850.868	106.339	408.027	696.508	3.83482	1.56673	2.26809	1.95749	0.371041	1.40349	8.53721	18.9446	8.54163	145.818	0.0870913	189.112	0.0112448
														Median	15.2494	15.5704	0.728351	0.0492915	79.9211	1.23225	0.255833	1204.57	8.41231	152.061	54.312	174.34	328.719	153.297	0.180343	4.04163	10.1296	431.33	817.298	99.8529	403.458	669.841	3.63765	1.52986	2.10779	1.74513	0.29716	1.27442	5.64881	13.5319	8.58776	136.522	0.0396728	161.731	0.00656635
														SEM	9.78541	18.5634	1.51869	0.0189821	27.0279	0.373161	0.332735	287.917	1.90931	31.2297	12.6408	19.5833	40.923	31.3187	0.223412	18.2106	3.6838	62.4666	134.676	11.206	59.127	112.705	1.07056	0.429464	0.645171	0.539109	0.113735	0.394558	1.79503	3.79872	1.2826	22.2354	0.0439501	33.211	0.00449456
														SD	30.9442	58.7027	4.80252	0.0600267	85.4696	1.18004	1.0522	910.474	6.03777	98.7571	39.9738	61.9277	129.41	99.0385	0.706491	57.587	11.6492	197.537	425.882	35.4363	186.976	356.404	3.38541	1.35808	2.04021	1.70481	0.35966	1.2477	5.67639	12.0126	4.05595	70.3144	0.138983	105.022	0.0142131
														Coefficient of Variation	1.21769	1.54036	1.67468	0.911856	0.929893	0.75576	1.51154	0.628982	0.668177	0.550914	0.682981	0.359522	0.388617	0.546849	1.51385	2.22255	0.95489	0.453577	0.500527	0.33324	0.458244	0.511701	0.88281	0.866829	0.899528	0.870916	0.969328	0.888999	0.6649	0.634089	0.474845	0.482205	1.59583	0.555345	1.26397
														IQR	19.4431	21.7781	1.60731	0.0559403	108.881	1.97028	0.727284	1070.28	6.56146	122.582	39.2299	93.898	137.932	121.826	0.508439	10.668	12.5528	260.513	549.087	61.2651	220.826	401.369	4.13388	1.4994	2.63294	1.77543	0.237409	1.24265	8.74367	14.1716	5.64169	80.1273	0.0477688	129.202	0.00688876
														Kurtosis	1.05924	2.39649	0.506635	-0.304267	-0.815453	-1.50704	1.90873	-0.583801	-1.0168	-1.38597	0.423111	-1.47966	-0.8595	-1.32453	1.50348	3.13295	-0.880004	-1.11052	-1.13721	-1.65871	-0.966671	-1.06948	-0.220481	-0.514933	-0.0445916	-0.642227	-0.48185	-0.191427	-1.7301	-0.466585	-1.4328	-1.26694	1.74553	-1.34764	0.0492279
														Skewness	1.49746	1.91438	1.45076	0.959777	0.665713	0.338598	1.75757	0.778687	0.618652	0.495654	1.0949	-0.220025	0.227104	0.52715	1.63973	2.14108	0.761831	-0.243638	0.126884	0.0916792	-0.330057	0.118238	0.858267	0.773821	0.921544	0.780975	0.98845	0.924012	0.376139	0.895266	0.191971	0.328417	1.74043	0.512343	1.26673
														Shapiro test (W)	0.747295	0.615388	0.645921	0.88572	0.888786	0.931776	0.659499	0.90793	0.910173	0.898659	0.873562	0.952093	0.986289	0.894828	0.690473	0.500285	0.867435	0.980716	0.988378	0.939573	0.980985	0.989374	0.889735	0.901026	0.871177	0.902316	0.837446	0.891675	0.861045	0.874743	0.930918	0.956772	0.647051	0.90283	0.744551
														Shapiro test (p)	0.00330804	8.44198e-05	0.000196037	0.151684	0.164316	0.465589	0.000285539	0.267075	0.282182	0.21178	0.10997	0.693298	0.989932	0.192061	0.000675425	3.66483e-06	0.0933048	0.968883	0.994424	0.548274	0.970221	0.995996	0.168414	0.224845	0.103172	0.232259	0.0411204	0.177091	0.0785041	0.113491	0.456985	0.748537	0.000202266	0.235275	0.00306308
														Box-Cox Transformation (lambda)	0.1	-0.1	0	0.4	0.4	0.6	0	0.1	0.2	-0.2	0.2	1.6	0.7	-0.3	0.2	-0.1	0.3	1.3	0.9	0.5	1.4	0.9	0.4	0.4	0.3	0.4	0.3	0.4	-0.1	-0.2	0.5	0.5	0.2	-0.2	0.3
														N	10	10	10	10	10	10	10	10	10	10	10	10	10	10	10	10	10	10	10	10	10	10	10	10	10	10	10	10	10	10	10	10	10	10	10
												PD	< 10 years duration	Mean	15.6864	12.8202	5.20066	0.218652	146.859	1.90612	2.42641	2103.7	19.0396	235.455	62.9656	186.299	411.82	235.017	1.52703	6.39052	6.42971	463.87	752.732	79.1437	442.765	626.384	6.30043	2.47227	3.82816	2.68684	0.433475	1.99933	5.5395	15.5661	6.3757	119.973	0.223704	255.847	0.0383301
														90% Winsored mean	15.6864	12.8202	5.20066	0.218652	146.859	1.90612	2.42641	2103.7	19.0396	235.455	62.9656	186.299	411.82	235.017	1.52703	6.39052	6.42971	463.87	752.732	79.1437	442.765	626.384	6.30043	2.47227	3.82816	2.68684	0.433475	1.99933	5.5395	15.5661	6.3757	119.973	0.223704	255.847	0.0383301
														Median	13.9694	11.5939	5.46384	0.131934	155.862	2.53176	2.10066	1975	13.2955	228.725	61.2708	172.392	378.732	237.117	1.58384	3.63168	5.72613	465.934	777.808	73.8282	450.313	613.34	7.39608	2.37757	4.29047	3.19277	0.328796	2.42459	4.88771	18.7117	6.0738	109.633	0.224355	241.535	0.0208092
														SEM	3.02613	3.15383	1.51243	0.077771	25.9814	0.347729	0.654048	199.208	5.60906	33.209	11.5732	15.9785	45.7594	34.434	0.390279	2.17059	1.55059	43.7514	71.8744	12.915	41.9585	58.3772	0.973801	0.39466	0.63285	0.410435	0.0940723	0.295004	1.24122	2.47259	0.85697	16.646	0.0536973	36.3122	0.0152301
														SD	9.07839	9.46148	4.53729	0.233313	77.9441	1.04319	1.96214	597.625	16.8272	99.6271	34.7195	47.9355	137.278	103.302	1.17084	6.51176	4.65178	131.254	215.623	38.745	125.875	175.132	2.9214	1.18398	1.89855	1.23131	0.282217	0.885011	3.72367	7.41777	2.57091	49.9379	0.161092	108.937	0.0456902
														Coefficient of Variation	0.578744	0.738012	0.872445	1.06705	0.530741	0.547284	0.808663	0.284083	0.883799	0.423126	0.551405	0.257304	0.333346	0.439551	0.76674	1.01897	0.723482	0.282954	0.286454	0.489553	0.284294	0.279591	0.463683	0.478903	0.495944	0.458273	0.651057	0.442653	0.672204	0.476533	0.403236	0.416244	0.720112	0.425788	1.19202
														IQR	9.96823	12.8309	5.81959	0.108065	113.858	1.53939	2.12454	838.063	7.01949	120.241	37.5777	54.3477	125.732	114.73	1.24577	4.2104	6.73502	247.743	248.503	24.657	241.232	222.855	4.30841	1.82889	2.67003	1.86827	0.327316	1.30546	3.24739	9.35595	4.66887	60.7097	0.247507	170.997	0.0355118
														Kurtosis	-1.32822	-1.59978	-0.700441	1.11157	-1.76301	-1.86129	-0.62498	-1.47191	1.24576	-1.5373	-0.800424	-1.11521	-1.37702	-1.44529	-0.272145	-0.995863	-1.29723	-1.71714	-1.44931	-1.2014	-1.71707	-1.50372	-1.74455	-1.55912	-1.70006	-1.49071	-1.49808	-1.41566	0.0377883	-1.6264	-1.60782	-1.39359	-1.45458	-1.67275	1.13771
														Skewness	-0.0904309	0.319723	0.720917	1.56123	-0.0033293	-0.318338	0.789564	0.426676	1.59222	-0.0624901	0.357986	0.760242	0.370354	-0.130173	0.843327	0.919414	0.283772	-0.314366	-0.31153	0.17831	-0.334942	-0.255671	-0.226892	0.00988273	-0.0450331	-0.524866	0.308324	-0.596519	1.08239	-0.400927	-0.168878	0.29323	0.223617	-0.081612	1.5536
														Shapiro test (W)	0.974143	0.923498	0.898027	0.703843	0.93099	0.839022	0.908758	0.926341	0.706886	0.954162	0.935345	0.854128	0.943344	0.962752	0.887107	0.775478	0.938688	0.887731	0.933791	0.943314	0.8821	0.932037	0.912199	0.956484	0.947011	0.880652	0.946445	0.847674	0.862928	0.891647	0.933387	0.953512	0.953313	0.931002	0.702742
														Shapiro test (p)	0.927652	0.421983	0.240784	0.00157373	0.490825	0.0563247	0.307279	0.447301	0.00170781	0.735691	0.533835	0.0827245	0.617502	0.826643	0.186273	0.0106832	0.56816	0.189062	0.518259	0.617186	0.165197	0.500978	0.331569	0.7609	0.657305	0.159519	0.651115	0.070247	0.103165	0.207441	0.514249	0.728591	0.726412	0.490943	0.0015278
														Box-Cox Transformation (lambda)	1.1	0.4	0.3	-0.3	0.8	5.1	0.3	-0.8	-0.8	1	0.7	-2.9	-0.1	1.1	0.3	0.1	0.7	1.9	2	0.8	2.4	2	1.3	0.9	1	2.3	0.5	2.1	-0.1	2.2	1.1	0.4	0.8	1	-0.5
														N	9	9	9	9	9	9	9	9	9	9	9	9	9	9	9	9	9	9	9	9	9	9	9	9	9	9	9	9	9	9	9	9	9	9	9
													≥ 10 years duration	Mean	18.8388	69.4843	21.6675	0.502383	214.491	2.76627	5.47047	2144.33	19.3958	231.842	100.938	223.15	495.715	234.834	6.08025	24.7181	44.7662	631.164	864.334	86.8736	601.316	706.306	10.4521	4.20231	6.24983	4.08747	0.846895	2.92872	8.43666	21.4116	10.0639	147.964	0.870295	253.987	0.100601
														90% Winsored mean	18.8388	69.4843	21.6675	0.502383	214.491	2.76627	5.47047	2144.33	19.3958	231.842	100.938	223.15	495.715	234.834	6.08025	24.7181	44.7662	631.164	864.334	86.8736	601.316	706.306	10.4521	4.20231	6.24983	4.08747		2.92872	8.43666	21.4116	10.0639	147.964	0.870295	253.987	0.100601
														Median	22.2111	21.0011	3.45177	0.151557	212.45	2.46257	2.3615	2080.61	17.8406	221.174	66.046	212.283	504.919	221.714	2.35172	8.51355	12.4876	473.849	875.563	69.2955	441.502	734.024	8.46845	3.56148	5.09056	3.49722	0.596651	2.57728	9.03985	20.6691	8.97223	142.207	0.291271	235.088	0.047617
														SEM	3.43783	27.8595	11.2501	0.284269	45.8377	0.737068	2.20151	218.046	3.94554	24.1885	39.8229	34.3376	75.365	24.835	2.25226	13.4552	21.3403	183.982	80.7166	13.1642	183.007	76.8221	2.14105	0.897182	1.27527	1.1221	0.279733	0.758679	0.57602	2.02843	1.33809	9.9524	0.318913	27.365	0.0492841
														SD	11.402	92.3995	37.3124	0.942814	152.026	2.44458	7.30157	723.176	13.0859	80.2243	132.078	113.885	249.957	82.3685	7.46992	44.6259	70.7777	610.198	267.707	43.6609	606.964	254.79	7.10106	2.97562	4.22958	3.72158	0.884594	2.51625	1.91044	6.72754	4.43793	33.0084	1.05772	90.7594	0.163457
														Coefficient of Variation	0.605241	1.32979	1.72204	1.87668	0.708778	0.883709	1.33473	0.33725	0.674674	0.346029	1.3085	0.510352	0.504237	0.350751	1.22855	1.8054	1.58105	0.966783	0.309726	0.502579	1.00939	0.360736	0.679389	0.708091	0.676751	0.910485	1.04451	0.859165	0.226445	0.3142	0.440974	0.223084	1.21535	0.357339	1.6248
														IQR	13.456	83.0199	11.6231	0.185096	109.514	2.33142	5.70027	545.037	12.6262	81.7316	33.0646	126.718	330.994	80.3262	9.42278	14.527	51.2563	203.191	352.477	43.9676	202.337	354.731	5.07096	2.10759	2.81655	2.93995	0.378628	2.37412	2.11404	8.41921	4.68876	32.3487	1.08435	95.3053	0.0539482
														Kurtosis	-1.32423	-0.558833	0.00887639	3.31869	0.179066	-0.678715	1.80969	-0.117488	-0.5593	-0.348971	4.00831	-1.14735	-1.33017	-0.153686	-0.644108	3.05905	2.03894	3.57643	-1.01205	-0.560552	3.6375	-1.26906	0.0124022	0.292918	-0.270743	-0.657812	0.699603	-0.620623	-1.19871	-0.849654	-0.254025	-0.837387	-0.749339	-0.42379	2.461
														Skewness	-0.528698	1.07595	1.37874	2.14165	0.941677	0.794414	1.66587	0.597137	0.853621	0.444076	2.30625	0.162454	0.173678	0.486047	0.931572	2.06192	1.75307	2.18456	0.448488	0.741638	2.20263	0.254048	0.940074	1.06659	0.859938	0.884754	1.4037	0.803715	-0.302752	0.323383	0.858433	0.699775	0.972255	0.66777	1.91582
														Shapiro test (W)	0.891858	0.733358	0.598449	0.53704	0.895278	0.888646	0.726534	0.930836	0.875259	0.960368	0.529418	0.970987	0.94479	0.957676	0.798195	0.582621	0.671755	0.573082	0.923978	0.927345	0.565274	0.945168	0.874089	0.863586	0.895057	0.834313	0.760595	0.893217	0.957338	0.981877	0.919303	0.905958	0.766705	0.945598	0.616425
														Shapiro test (p)	0.146687	0.0012622	2.43185e-05	4.26468e-06	0.161736	0.13375	0.00102941	0.419378	0.0905383	0.776271	3.444e-06	0.896313	0.578332	0.742398	0.00890638	1.54757e-05	0.000203482	1.17985e-05	0.353178	0.38462	9.45516e-06	0.583007	0.0874709	0.0640801	0.160724	0.0265977	0.00480353	0.152508	0.738098	0.975689	0.31288	0.218268	0.0034368	0.588356	4.0748e-05
														Box-Cox Transformation (lambda)	1.9	0	-0.1	-0.2	0.5	0.4	0.2	0.2	0	0.5	-0.3	0.9	0.8	0.5	0.2	0	0	-1.1	-0.2	0.1	-1.1	0.4	0.5	0.5	0.5	0.3	0.2	0.4	2.1	0.5	-0.3	-1.5	0.2	0	0.1
														N	11	11	11	11	11	11	11	11	11	11	11	11	11	11	11	11	11	11	11	11	11	11	11	11	11	11	10	11	11	11	11	11	11	11	11
													LBDL	Mean	17.5053	60.3463	6.33577	0.175117	194.239	2.33985	2.71531	2151.48	16.1934	213.9	55.2233	205.042	457.527	213.515	1.52767	12.3932	47.9532	496.198	911.984	74.7254	472.37	762.299	7.73354	3.26844	4.46511	3.2808	0.567086	2.43614	6.80979	17.0179	8.0991	141.586	0.288353	231.638	0.0388233
														90% Winsored mean	17.5053	60.3463	6.33577	0.175117	194.239	2.33985	2.71531	2151.48	16.1934	213.9	55.2233	205.042	457.527	213.515	1.52767	12.3932	47.9532	496.198	911.984	74.7254	472.37	762.299	7.73354	3.26844	4.46511	3.2808	0.567086	2.43614	6.80979	17.0179	8.0991	141.586	0.288353	231.638	0.0388233
														Median	18.3308	21.0011	5.74548	0.151557	212.45	2.53176	2.3615	2018.39	12.2826	200.024	54.326	171.353	378.732	203.193	1.58384	6.29876	14.7794	507.197	993.773	68.3944	481.521	784.854	8.17205	3.56148	4.77461	3.49991	0.561898	2.63082	6.11866	16.6358	8.84667	132.692	0.291271	214.142	0.0473575
														SEM	3.77624	32.6808	1.79872	0.035227	21.4139	0.208488	0.731211	277.345	5.35228	35.884	10.476	28.6201	73.5692	38.6448	0.310084	6.4001	31.7935	68.8894	112.712	14.5904	64.8462	94.5437	0.51561	0.262906	0.349364	0.326812	0.0808419	0.236477	1.3003	3.64091	0.961624	20.1356	0.0527694	40.7366	0.00728155
														SD	9.991	86.4653	4.75896	0.093202	56.6558	0.551607	1.9346	733.786	14.1608	94.9402	27.7169	75.7216	194.646	102.245	0.820406	16.9331	84.1178	182.264	298.208	38.6025	171.567	250.139	1.36418	0.695583	0.924329	0.864663	0.213888	0.625659	3.44028	9.63295	2.54422	53.2738	0.139615	107.779	0.0192652
														Coefficient of Variation	0.570742	1.43282	0.751125	0.532226	0.291681	0.235745	0.71248	0.34106	0.87448	0.443852	0.501907	0.369298	0.42543	0.478863	0.537032	1.36633	1.75416	0.367322	0.326988	0.516592	0.363204	0.328138	0.176397	0.212818	0.207012	0.263553	0.37717	0.256824	0.505197	0.566046	0.314136	0.376265	0.484179	0.46529	0.496227
														IQR	11.0622	42.0058	5.43046	0.0856841	54.9227	0.437328	1.5043	242.144	7.4068	38.4499	23.5284	77.4719	253.499	39.5016	0.94587	5.36138	19.212	157.199	226.125	40.1177	152.319	197.062	0.890999	0.777011	0.744593	0.604344	0.172481	0.426891	4.70198	8.12752	3.21542	74.957	0.128007	40.6712	0.030725
														Kurtosis	-1.27062	0.223247	-1.32424	-0.714837	-0.836448	-0.425958	-0.616696	0.316784	0.279083	-0.322896	-0.869746	-0.832399	-1.45508	-0.359027	-1.41071	0.595565	0.684643	-1.01944	-1.09059	-1.22333	-1.04962	-1.05749	-0.248339	-1.6118	-0.752809	-0.576949	-1.27894	-0.55223	-1.69677	-0.965165	-1.48592	-1.74299	-1.245	-0.184452	-1.97071
														Skewness	-0.300657	1.36694	0.460495	0.795528	-0.860148	-1.08694	0.75544	1.35361	1.36865	0.768841	0.509847	0.869418	0.562729	0.683283	-0.452841	1.52188	1.56485	0.389164	0.05451	0.234296	0.360789	0.115811	-1.04036	-0.50687	-0.694894	-0.959378	0.0280774	-0.967633	-0.0886525	0.495923	-0.3996	0.0636831	-0.14771	0.919731	-0.153019
														Shapiro test (W)	0.979701	0.683944	0.956556	0.904641	0.85593	0.783346	0.908662	0.698614	0.704003	0.85737	0.953339	0.853441	0.890322	0.86185	0.925151	0.617426	0.57342	0.93212	0.940653	0.978187	0.948661	0.966553	0.841411	0.860618	0.921778	0.845801	0.962551	0.841525	0.964623	0.958167	0.955336	0.952502	0.985402	0.830681	0.888719
														Shapiro test (p)	0.958072	0.00246981	0.788698	0.360013	0.139149	0.0279235	0.38669	0.00358033	0.00409905	0.143375	0.75996	0.132107	0.27635	0.157267	0.510457	0.000435058	0.000131684	0.569072	0.644612	0.950287	0.717498	0.872575	0.102408	0.153332	0.483329	0.112458	0.840297	0.102659	0.857278	0.80286	0.777866	0.752407	0.981502	0.081217	0.268049
														Box-Cox Transformation (lambda)	1.3	0	0.6	-0.2	4	7.8	0.5	-2.7	-0.8	0.2	0.4	-2.3	-0.9	0.4	1.6	-0.5	0.1	0.3	0.8	0.7	0.3	0.8	5.3	4.5	3.2	4.3	1	4.3	1.1	0.5	2.3	0.6	1.2	0	1.2
														N	7	7	7	7	7	7	7	7	7	7	7	7	7	7	7	7	7	7	7	7	7	7	7	7	7	7	7	7	7	7	7	7	7	7	7
													LBDE	Mean	9.26195	10.0148	22.3092	0.454466	229.877	3.15585	5.13204	1766.52	15.1854	182.233	43.3014	137.622	280.058	183.194	8.81341	6.52646	3.48836	849.51	719.4	101.747	823.437	583.388	11.2579	4.41925	6.83868	4.45635	1.18263	3.00156	6.09281	19.9804	7.60354	128.409	0.971762	199.197	0.0967255
														90% Winsored mean	9.26195	10.0148	22.3092	0.454466	229.877	3.15585	5.13204	1766.52	15.1854	182.233	43.3014	137.622	280.058	183.194	8.81341	6.52646	3.48836	849.51	719.4	101.747	823.437	583.388	11.2579	4.41925	6.83868	4.45635		3.00156	6.09281	19.9804	7.60354	128.409	0.971762	199.197	0.0967255
														Median	7.2456	4.50272	5.46384	0.352407	184.715	3.01381	4.26503	1360.1	16.5751	149.893	48.0284	149.088	228.949	160.871	4.05872	2.58016	2.25087	464.327	670.704	69.5998	450.313	516.567	9.82362	3.98819	5.83543	3.88559	0.702976	2.42459	5.25964	20.363	6.6823	134.307	0.387024	157.231	0.0802037
														SEM	3.10289	4.72894	17.6909	0.193999	40.1299	1.30083	1.78235	339.088	3.45414	37.4978	11.2051	34.4288	65.0149	37.3729	4.2675	3.43909	1.46853	392.404	80.9858	23.3803	390.18	74.3795	2.42199	0.968911	1.57012	1.76983	0.61142	1.06836	1.1479	4.12736	1.9305	10.3913	0.524711	38.3812	0.043138
														SD	6.93828	10.5742	39.558	0.433794	89.7332	2.90875	3.98545	758.224	7.72369	83.8477	25.0553	76.9852	145.378	83.5684	9.54242	7.69004	3.28374	877.442	181.09	52.2801	872.47	166.318	5.41574	2.16655	3.51088	3.95747	1.22284	2.38893	2.56678	9.22906	4.31674	23.2357	1.17329	85.823	0.0964596
														Coefficient of Variation	0.749116	1.05586	1.77317	0.954516	0.390354	0.921701	0.776582	0.429219	0.508625	0.460113	0.578626	0.559396	0.519099	0.456175	1.08272	1.17829	0.94134	1.03288	0.251723	0.513823	1.05955	0.285089	0.48106	0.490253	0.513386	0.888051	1.034	0.795896	0.42128	0.461905	0.567727	0.180951	1.20738	0.430845	0.997251
														IQR	7.33699	9.55359	6.17457	0.718489	73.9189	2.33606	5.14916	921.703	12.8097	153.321	42.3704	102.945	176.494	152.222	13.5643	10.3191	1.09382	145.177	62.7014	63.7317	150.912	99.8294	7.09555	3.08453	2.62632	2.22667	0.769023	1.99516	2.78172	7.85765	2.51013	35.7947	0.994855	161.425	0.139614
														Kurtosis	-1.85536	-1.48695	-0.934968	-2.09008	-1.39576	-1.50707	-1.90712	-1.86728	-2.13438	-2.21553	-2.12967	-1.9269	-1.67497	-2.19572	-1.99325	-1.84482	-1.06307	-0.963095	-1.27767	-1.82626	-0.96342	-1.38886	-1.98371	-1.9941	-1.66088	-1.37724	-1.71893	-1.62378	-1.88928	-1.45118	-1.18018	-2.08654	-1.37316	-2.23591	-1.89583
														Skewness	0.0378498	0.686312	1.06104	0.211694	0.742069	0.498573	0.246795	0.446485	-0.0794743	0.203611	-0.0445389	0.133466	0.534979	0.141525	0.382123	0.482231	0.947984	1.03679	0.658413	0.506806	1.03641	0.645799	0.019302	0.198294	0.151922	0.571211	0.697849	0.333885	-0.0200296	-0.602284	0.850559	-0.0447935	0.762028	0.248313	0.311495
														Shapiro test (W)	0.965996	0.835861	0.613211	0.892117	0.824067	0.933087	0.96029	0.87492	0.911785	0.824854	0.891975	0.937878	0.872628	0.854492	0.865353	0.837428	0.755748	0.661637	0.87779	0.825609	0.663878	0.887421	0.948167	0.949486	0.968672	0.919302	0.767562	0.969573	0.947743	0.880953	0.802141	0.91307	0.808315	0.774682	0.908762
														Shapiro test (p)	0.84899	0.153803	0.000934779	0.367858	0.125466	0.61757	0.81	0.286922	0.478392	0.127208	0.367131	0.650975	0.27723	0.209138	0.248111	0.157936	0.0336142	0.00363729	0.299416	0.128902	0.00385848	0.3443	0.724085	0.733518	0.866665	0.525447	0.0556336	0.872509	0.721059	0.313651	0.0843463	0.486256	0.0945546	0.0495829	0.460189
														Box-Cox Transformation (lambda)	0.9	-0.1	-0.7	0.5	-3.4	0.5	0.5	-1.8	1.8	-1.8	1.9	0.8	-0.7	-0.9	0.2	0	-0.5	-1.4	-1.5	-4.3	-1.3	-1.6	0.8	0.1	0.8	0.6	-0.6	0.7	1	2.4	-1.5	3	-0.2	-3.7	0.6
														N	5	5	5	5	5	5	5	5	5	5	5	5	5	5	5	5	5	5	5	5	5	5	5	5	5	5	4	5	5	5	5	5	5	5	5
													LBDN	Mean	22.4446	50.9013	16.1565	0.499491	146.509	1.92823	4.66818	2328.5	24.4287	282.612	134.243	250.993	569.532	285.97	3.23317	26.2536	24.6477	424.588	787.673	79.5112	396.947	644.225	7.65662	2.93757	4.71905	2.98705	0.458761	2.26864	8.06578	19.5744	9.17165	134.276	0.588663	309.878	0.0870246
														90% Winsored mean	22.4446	50.9013	16.1565	0.499491	146.509	1.92823	4.66818	2328.5	24.4287	282.612	134.243	250.993	569.532	285.97	3.23317	26.2536	24.6477	424.588	787.673	79.5112	396.947	644.225	7.65662	2.93757	4.71905	2.98705	0.458761	2.26864	8.06578	19.5744	9.17165	134.276	0.588663	309.878	0.0870246
														Median	25.5115	12.0742	1.8318	0.120445	85.4751	0.972474	1.44145	2312.12	18.4196	288.688	82.4368	232.267	525.887	287.071	1.11219	5.41836	6.9385	408.942	796.522	75.49	377.708	641.044	5.57179	2.04602	3.57677	1.66341	0.275189	1.25522	8.07689	20.6333	8.95276	132.192	0.167482	326.323	0.0173571
														SEM	3.49057	29.4761	12.1314	0.389204	63.8629	0.753624	2.99546	168.305	6.23056	21.7529	51.726	31.9376	65.5602	21.1812	1.58114	18.2166	12.7956	47.6059	81.0677	12.7918	45.9859	77.6495	2.93279	1.23837	1.70766	1.24091	0.200595	0.915811	1.18399	1.5264	1.8671	16.3739	0.340115	24.8872	0.0669583
														SD	9.87283	83.3711	34.3129	1.10084	180.632	2.13157	8.47245	476.037	17.6227	61.5266	146.303	90.3332	185.432	59.9095	4.47215	51.5243	36.1914	134.65	229.294	36.1808	130.068	219.626	8.29518	3.50263	4.82999	3.50982	0.567368	2.59031	3.34884	4.31731	5.28096	46.3123	0.96199	70.3916	0.189387
														Coefficient of Variation	0.439876	1.6379	2.12378	2.20392	1.2329	1.10546	1.81494	0.20444	0.721392	0.217707	1.08984	0.359903	0.325587	0.209496	1.38321	1.96256	1.46835	0.317131	0.291103	0.45504	0.32767	0.340915	1.0834	1.19236	1.02351	1.17501	1.23674	1.14179	0.415191	0.220559	0.575792	0.344903	1.6342	0.227159	2.17624
														IQR	6.64278	38.0272	8.10629	0.0526049	80.1416	2.38256	2.61636	587.147	17.7214	74.955	32.6838	108.246	176.1	70.1801	3.61705	16.2348	21.5195	209.833	295.418	36.8759	205.923	315.411	5.35332	1.60808	3.72071	2.38921	0.305791	2.05014	2.84505	4.4759	3.91045	46.8673	0.491213	114.412	0.026195
														Kurtosis	0.179389	0.409269	1.45158	1.68645	0.802678	-0.24571	1.22509	-1.56267	-0.543294	-1.56489	1.49194	-0.985757	-0.918836	-1.49734	-1.25519	1.46243	-1.15655	-1.92637	-1.45119	-1.29716	-1.94487	-1.71858	0.623036	1.05028	0.244789	0.582411	0.530779	0.433185	-1.00455	-0.921011	-0.362011	-1.04814	0.0695023	-1.78471	1.63892
														Skewness	-1.18603	1.40656	1.7587	1.84903	1.50517	1.08208	1.67419	0.137455	0.941195	0.153305	1.77019	0.702293	0.640797	0.22656	0.884846	1.75934	0.948998	0.0654276	-0.173097	0.19251	0.101676	-0.0768096	1.38413	1.56835	1.22514	1.40142	1.40439	1.33743	0.126186	-0.720403	0.76541	-0.255508	1.29618	-0.20421	1.82967
														Shapiro test (W)	0.828146	0.656124	0.539105	0.460971	0.695564	0.793254	0.595686	0.962247	0.864901	0.926318	0.558509	0.887276	0.93268	0.932191	0.697318	0.556575	0.654493	0.889849	0.976108	0.969238	0.880808	0.933636	0.758471	0.685268	0.807447	0.741199	0.724258	0.757659	0.983004	0.899473	0.905263	0.970875	0.678103	0.911464	0.494514
														Shapiro test (p)	0.0567866	0.000711722	3.03779e-05	3.48032e-06	0.00200653	0.0242299	0.00014155	0.83121	0.134301	0.483183	5.16419e-05	0.220712	0.540784	0.536224	0.00210046	4.89878e-05	0.000681642	0.233275	0.941152	0.891962	0.191706	0.549738	0.0101295	0.00153306	0.0343736	0.00652524	0.00422352	0.00992314	0.976219	0.285818	0.321908	0.904786	0.00127044	0.364487	8.874e-06
														Box-Cox Transformation (lambda)	2.7	-0.1	-0.2	-0.3	0	-0.2	-0.1	0.3	-0.2	0	-1.5	-1.1	-0.3	-0.2	0.1	0	-0.2	0	1.4	0.7	-0.1	1.5	0.1	0	0.1	-0.1	-0.1	-0.1	0.9	3.6	0.4	1.5	-0.1	2	-0.1
														N	8	8	8	8	8	8	8	8	8	8	8	8	8	8	8	8	8	8	8	8	8	8	8	8	8	8	8	8	8	8	8	8	8	8	8
													COMPARISONS	ANALYSIS	AC	BA	Cer	ChoE	DAPC	DAPE	DG	FA	FA.16.1	FA.18.1	FA.18.2	FA_omega_3	FA_omega_6	FA_omega_9	FAA	FBA	GCBA	LPC	LPE	LPI	MAPC_total	MAPE_total	MEMAPC	MEMAPC.O_plasmanyles	MEMAPC.P_plasmenyles	MEMAPE	MEMAPE.O_plasmanyles	MEMAPE.P_plasmenyles	MEPC.O_plasmanyles	MEPC.P_plasmenyles	MEPE.O_plasmanyles	MEPE.P_plasmenyles	MG	MUFA	MUSat.ChoE
														Class	Acylcarnitines	Bile Acids	Sphingolipids	Sterols	Glycerophospholipids	Glycerophospholipids	Glycerolipids		Fatty acids	Fatty acids	Fatty acids	Fatty acids	Fatty acids	Fatty acids	Fatty amides	Bile Acids	Bile Acids	Glycerophospholipids	Glycerophospholipids	Glycerophospholipids	Glycerophospholipids	Glycerophospholipids	Glycerophospholipids	Glycerophospholipids	Glycerophospholipids	Glycerophospholipids	Glycerophospholipids	Glycerophospholipids	Glycerophospholipids	Glycerophospholipids	Glycerophospholipids	Glycerophospholipids	Glycerolipids	Fatty acids	Sterols
														Common name									FA with 16:1 FA chains	FA with 18:1 FA chains	FA with 18:2 FA chains
														Individual notation	Acylcarnitines	Bile Acids	Ceramides	Cholesteryl Esters	Diacylglycerophosphocholine	Diacylglycerophosphoethanolamine	Diacylglycerols		FA 16:1	FA 18:1	FA 18:2	Fatty acids omega 3	Fatty acids omega 6	Fatty acids omega 9	Primary fatty amides	Free bile acids	Glycine-conjugated bile acids	Lysophosphatidylcholines	Lysophosphatidylethanolamines	Lysophosphatidylinositols	Monoacylglycerophosphocholine	Monoacylglycerophosphoethanolamine	1-ether, 2-acylglycerophosphocholines	1-ether, 2-acylglycerophosphocholines O_plasmanyles	1-ether, 2-acylglycerophosphocholines P_plasmenyles	1-ether, 2-acylglycerophosphoethanolamine	1-ether, 2-acylglycerophosphoethanolamine O_plasmanyles	1-ether, 2-acylglycerophosphoethanolamine P_plasmenyles	1-Monoetherglycerophosphocholine O_plasmanyles	1-Monoetherglycerophosphocholine P_plasmenyles	1-Monoetherglycerophosphoethanolamine O_plasmanyles	1-Monoetherglycerophosphoethanolamine P_plasmenyles	Total Monoacylglycerols	Monounsaturated fatty acids	Monounsaturated Cholesteryl Esters
													<10 years duration vs. Control	Diff mean	-9.72583	-25.2896	2.33294	0.152823	54.9456	0.344723	1.7303	656.167	10.0034	56.1943	4.43715	14.049	78.8184	53.91	1.06035	-19.5198	-5.76981	28.3613	-98.1356	-27.1952	34.7375	-70.1239	2.46561	0.905547	1.56007	0.729347	0.0624343	0.595841	-2.99771	-3.37852	-2.16593	-25.8458	0.136613	66.7353	0.0270853
														Effect size (Glass's Delta)	-0.314302	-0.430808	0.485774	2.54591	0.642867	0.292129	1.64445	0.720687	1.65681	0.569016	0.111001	0.226861	0.60906	0.544334	1.50086	-0.338962	-0.495297	0.143575	-0.230429	-0.767437	0.185786	-0.196754	0.728305	0.666783	0.76466	0.427817	0.173592	0.477551	-0.528102	-0.281248	-0.534013	-0.367575	0.982948	0.63544	1.90567
														F test to compare two variances (F)	0.0860715	0.0259778	0.892597	15.1073	0.831653	0.781506	3.47748	0.430847	7.76727	1.0177	0.754391	0.599161	1.1253	1.08795	2.7465	0.0127864	0.159458	0.441499	0.256338	1.19546	0.453221	0.241459	0.744662	0.760036	0.865952	0.52165	0.615717	0.503125	0.430327	0.381305	0.40178	0.504396	1.34347	1.07593	10.334
														F test to compare two variances (p)	0.00209141	2.44815e-05	0.8834	0.000455817	0.805551	0.7388	0.0812914	0.249855	0.00587593	0.969314	0.701807	0.482133	0.856655	0.894292	0.153688	1.5538e-06	0.0165978	0.263554	0.068326	0.790067	0.27886	0.0577923	0.688396	0.709556	0.84983	0.37203	0.505871	0.346277	0.249192	0.18926	0.213628	0.348034	0.666215	0.906736	0.00202525
														Student's t-test (t)	-0.949543	-1.34309	1.08503	1.90899	1.4581	0.671243	2.43192	1.8331	1.68831	1.2333	0.256888	0.548145	1.28814	1.16092	2.42006	-1.06436	-1.44359	0.363946	-0.62203	-1.59838	0.469194	-0.53401	1.68988	1.54081	1.71934	1.05775	0.417437	1.18741	-1.34348	-0.727039	-1.37116	-0.913601	1.98491	1.35892	1.70569
														Student's t-test (p)	0.363311	0.21039	0.293057	0.088774	0.16304	0.511085	0.0263644	0.0843589	0.122724	0.234246	0.800349	0.590718	0.214954	0.261716	0.0270069	0.314146	0.174353	0.720386	0.542176	0.128378	0.644892	0.600249	0.109304	0.141771	0.103706	0.304971	0.681583	0.251394	0.196777	0.477096	0.188156	0.373702	0.063533	0.191928	0.120851
														Student's t-test (power)	0.0990332	0.14352	0.169667	0.999418	0.261857	0.0922389	0.920821	0.316045	0.924475	0.21542	0.0559895	0.0752755	0.239953	0.2011	0.868075	0.107213	0.174529	0.0600434	0.076087	0.350787	0.0668792	0.0689514	0.321604	0.277976	0.348683	0.142192	0.0647195	0.165546	0.192024	0.0890976	0.195297	0.117533	0.523111	0.256955	0.97403
														Wilcoxon rank-sum test (W)	43	33	66	74	63	53	76	67	67	61	54	47	61	61	73	45	30	47	38	27	51	42	66	65	66	61	53	65	34	40	28	35	72	62	74
														Wilcoxon rank-sum test (p)	0.904826	0.356232	0.0947195	0.0172119	0.156401	0.548962	0.0101323	0.0788932	0.0788932	0.211024	0.496698	0.904826	0.211024	0.211024	0.0220182	1	0.242807	0.904826	0.60378	0.156401	0.66072	0.842105	0.0947195	0.112754	0.0947195	0.211024	0.548962	0.112754	0.400182	0.719695	0.182316	0.446968	0.0279287	0.182316	0.0172119
														fold change	0.617277	0.336402	1.81352	3.3215	1.5978	1.22078	3.48566	1.4533	2.10704	1.31348	1.07581	1.08156	1.23669	1.29767	3.27208	0.24664	0.527046	1.06512	0.884664	0.744259	1.08514	0.899321	1.64295	1.57799	1.68783	1.37259	1.16827	1.42454	0.648865	0.821663	0.746427	0.822753	2.56862	1.35289	3.4087
														log2(fold change)	-0.69601	-1.57174	0.858789	1.73184	0.676085	0.287803	1.80143	0.539332	1.07522	0.393393	0.105426	0.113116	0.306485	0.375922	1.71021	-2.01952	-0.923999	0.0910188	-0.176798	-0.426123	0.117875	-0.153092	0.716293	0.658085	0.755172	0.456903	0.224371	0.510498	-0.624009	-0.283381	-0.421928	-0.281468	1.36099	0.436043	1.76922
														robust fold change	0.916065	0.744612	7.50166	2.6766	1.9502	2.05459	8.21103	1.63959	1.58049	1.50417	1.12813	0.988825	1.15215	1.54678	8.78235	0.898568	0.565289	1.08023	0.951682	0.739369	1.11614	0.915649	2.0332	1.55411	2.03553	1.82953	1.10646	1.90251	0.865263	1.38278	0.707263	0.803041	5.65512	1.49343	3.16907
														log2(robust fold change)	-0.126478	-0.42544	2.90721	1.4204	0.96362	1.03885	3.03756	0.713336	0.660369	0.588964	0.173927	-0.0162128	0.204323	0.629267	3.13461	-0.154301	-0.822939	0.111335	-0.0714481	-0.435633	0.158512	-0.127133	1.02375	0.63609	1.0254	0.871475	0.145952	0.927901	-0.208789	0.467575	-0.499682	-0.316455	2.49956	0.578633	1.66406
														fold change - bootsrap resampling method	0.750504	0.450813	3.10602	3.66197	1.76683	1.32037	4.77745	1.51245	2.22678	1.36452	1.1426	1.10154	1.26276	1.33866	4.56417	0.561307	0.602574	1.08289	0.908526	0.752027	1.10509	0.927119	1.82385	1.67248	1.88871	1.50131	1.33483	1.53281	0.689304	0.856397	0.760734	0.852284	3.71176	1.40415	4.25793
														log2(fold change) - bootstrap resampling method	-0.414069	-1.1494	1.63506	1.87262	0.821161	0.400937	2.25624	0.596892	1.15496	0.448389	0.192316	0.139528	0.336583	0.420791	2.19035	-0.833138	-0.730791	0.11489	-0.1384	-0.411144	0.144163	-0.109173	0.866991	0.741988	0.917403	0.586226	0.416655	0.616175	-0.536788	-0.223649	-0.394537	-0.230594	1.8921	0.489697	2.09015
														95% lower confidence interval	-1.84236	-2.98648	-0.767559	0.369668	-0.306504	-0.619015	0.251743	-0.0811431	-0.0236592	-0.283721	-0.760115	-0.296565	-0.185724	-0.292023	0.287156	-4.0751	-2.03363	-0.423282	-0.700161	-1.11381	-0.383418	-0.718327	-0.167008	-0.256101	-0.171024	-0.474936	-0.904898	-0.382602	-1.54128	-1.13332	-1.05891	-0.873217	-0.109096	-0.234076	-0.0734456
														95% upper confidence interval	0.908155	0.346514	3.70688	3.13308	1.87536	1.31391	3.94918	1.24807	2.14565	1.06612	0.960307	0.554665	0.824254	1.0916	3.9975	1.37565	0.469261	0.647116	0.433406	0.136829	0.676524	0.453006	1.91941	1.66358	1.89631	1.49756	1.56515	1.54139	0.338363	0.478532	0.231149	0.346529	3.59097	1.13112	3.73845
													ROC Analysis	AUC	0.522222	0.633333	0.733333	0.822222	0.7	0.588889	0.844444	0.744444	0.744444	0.677778	0.6	0.522222	0.677778	0.677778	0.811111	0.5	0.666667	0.522222	0.577778	0.7	0.566667	0.533333	0.733333	0.722222	0.733333	0.677778	0.588889	0.722222	0.622222	0.555556	0.688889	0.611111	0.8	0.688889	0.822222
														AUC (se)	0.136024	0.130854	0.118768	0.100901	0.123645	0.133912	0.0951069	0.116939	0.116939	0.126412	0.133274	0.136024	0.126412	0.126412	0.103574	0.136083	0.127657	0.136024	0.134468	0.123645	0.134941	0.135874	0.118768	0.120494	0.118768	0.126412	0.133912	0.120494	0.131746	0.135333	0.125076	0.132552	0.10611	0.125076	0.100901
														AUC(p)	0.467449	0.305211	0.162974	0.0551632	0.209325	0.369985	0.0350837	0.14797	0.14797	0.240976	0.353768	0.467449	0.240976	0.240976	0.0665644	0.5	0.256945	0.467449	0.386212	0.209325	0.402446	0.451187	0.162974	0.17823	0.162974	0.240976	0.369985	0.17823	0.321375	0.418686	0.225095	0.337563	0.078735	0.225095	0.0551632
														Sensitivity	0.2	0.3	0.888889	0.888889	1	0.666667	1	0.888889	0.666667	0.666667	0.666667	1	0.444444	0.888889	0.888889	0.2	0.6	0.666667	0.3	0.6	0.666667	0.3	0.555556	0.666667	0.555556	0.666667	0.444444	0.666667	0.4	0.3	0.5	0.7	0.777778	0.666667	1
														Specificity	1	1	0.6	0.7	0.4	0.6	0.6	0.7	0.8	0.7	0.7	0.3	0.9	0.5	0.7	1	0.888889	0.6	1	0.777778	0.6	1	0.9	0.8	0.9	0.8	0.8	0.8	0.888889	1	1	0.666667	0.8	0.7	0.6
														Positive predictive value	1	1	0.666667	0.727273	0.6	0.6	0.692308	0.727273	0.75	0.666667	0.666667	0.5625	0.8	0.615385	0.727273	1	0.857143	0.6	1	0.75	0.6	1	0.833333	0.75	0.833333	0.75	0.666667	0.75	0.8	1	1	0.7	0.777778	0.666667	0.692308
														Negative predictive value	0.529412	0.5625	0.857143	0.875	1	0.666667	1	0.875	0.727273	0.7	0.7	1	0.642857	0.833333	0.875	0.529412	0.666667	0.666667	0.5625	0.636364	0.666667	0.5625	0.692308	0.727273	0.692308	0.727273	0.615385	0.727273	0.571429	0.5625	0.642857	0.666667	0.8	0.7	1
														Precision	1	1	0.666667	0.727273	0.6	0.6	0.692308	0.727273	0.75	0.666667	0.666667	0.5625	0.8	0.615385	0.727273	1	0.857143	0.6	1	0.75	0.6	1	0.833333	0.75	0.833333	0.75	0.666667	0.75	0.8	1	1	0.7	0.777778	0.666667	0.692308
														Recall	0.2	0.3	0.888889	0.888889	1	0.666667	1	0.888889	0.666667	0.666667	0.666667	1	0.444444	0.888889	0.888889	0.2	0.6	0.666667	0.3	0.6	0.666667	0.3	0.555556	0.666667	0.555556	0.666667	0.444444	0.666667	0.4	0.3	0.5	0.7	0.777778	0.666667	1
														Youden Index	0.2	0.3	0.488889	0.588889	0.4	0.266667	0.6	0.588889	0.466667	0.366667	0.366667	0.3	0.344444	0.388889	0.588889	0.2	0.488889	0.266667	0.3	0.377778	0.266667	0.3	0.455556	0.466667	0.455556	0.466667	0.244444	0.466667	0.288889	0.3	0.5	0.366667	0.577778	0.366667	0.6
														Cutoff	51.8093	37.7792	1.15456	0.0840998	42.2854	1.28864	0.341677	1556.18	11.9941	220.79	60.6789	138.429	447.04	115.409	0.576709	35.9204	9.96447	458.138	1198.91	93.5351	437.148	937.662	7.39608	2.06608	4.29047	2.55294	0.561898	1.90564	13.0845	26.0982	10.76	121.507	0.0762885	234.661	0.00780276
													≥10 years duration vs. Control	Diff mean	-6.57344	31.3744	18.7998	0.436553	122.577	1.20488	4.77436	696.794	10.3597	52.5818	42.41	50.8999	162.713	53.727	5.61357	-1.19227	32.5667	195.655	13.4666	-19.4653	193.288	9.79866	6.61732	2.63558	3.98174	2.12998	0.475855	1.52523	-0.10055	2.46699	1.5223	2.14563	0.783204	64.8751	0.0893567
														Effect size (Glass's Delta)	-0.212429	0.534463	3.91457	7.27265	1.43416	1.02105	4.5375	0.765309	1.71581	0.532436	1.06094	0.821923	1.25735	0.542486	7.9457	-0.0207038	2.79562	0.990474	0.0316205	-0.549303	1.03376	0.0274931	1.95466	1.94066	1.95163	1.24939	1.32307	1.22243	-0.0177138	0.205367	0.375324	0.0305148	5.63527	0.617727	6.28694
														F test to compare two variances (F)	0.135769	2.47756	60.3629	246.696	3.16383	4.29156	48.1544	0.630889	4.69734	0.659895	10.9171	3.38192	3.73075	0.691695	111.794	0.600517	36.9148	9.54215	0.395129	1.51805	10.5379	0.51107	4.3997	4.80065	4.29778	4.76543	6.04927	4.06712	0.113272	0.313645	1.19722	0.220374	57.9185	0.746829	132.261
														F test to compare two variances (p)	0.0044209	0.187884	1.02161e-06	1.97536e-09	0.0976439	0.0389569	2.74385e-06	0.48278	0.0290938	0.525606	0.00136457	0.080615	0.0602065	0.572511	6.72557e-08	0.438122	8.69084e-06	0.00229928	0.164257	0.542011	0.00156651	0.310333	0.035977	0.0270853	0.0387777	0.0277506	0.0131524	0.0461535	0.00212199	0.0851295	0.796654	0.0270275	1.22456e-06	0.65307	3.18671e-08
														Student's t-test (t)	-0.633783	0.917445	1.65605	1.53229	2.24437	1.45843	2.14432	1.95132	2.36347	1.34488	1.01505	1.25307	1.84329	1.35651	2.48024	-0.0533203	1.50383	1.00699	0.0876547	-1.1144	1.00503	0.0730153	2.76438	2.64969	2.78604	1.71098	1.57583	1.78359	-0.0533371	0.588096	0.817612	0.0880762	2.43286	1.51857	1.8056
														Student's t-test (p)	0.538944	0.370409	0.127636	0.156185	0.0369136	0.165743	0.0564488	0.065921	0.0326999	0.1945	0.33014	0.225382	0.0809435	0.190839	0.0321092	0.958033	0.161838	0.333406	0.931068	0.279005	0.334637	0.942557	0.0147389	0.018797	0.0140489	0.108677	0.14127	0.0948284	0.958433	0.563393	0.423714	0.93121	0.0344552	0.145335	0.100634
														Student's t-test (power)	0.0747978	0.213339	1	1	0.875459	0.601741	1	0.383445	0.960946	0.212077	0.634696	0.431025	0.779292	0.218379	1	0.0502324	0.999979	0.575967	0.0505422	0.222718	0.612333	0.0504099	0.988633	0.9877	0.988436	0.774146	0.798888	0.756215	0.0501701	0.0731576	0.129115	0.050505	1	0.269042	1
														Wilcoxon rank-sum test (W)	60	63	86	89	85	69	90	81	86	74	66	69	77	74	90	62	66	60	59	37	60	56	93	91	93	73	71	73	64	70	66	58	94	78	95
														Wilcoxon rank-sum test (p)	0.756444	0.60473	0.0294798	0.0158711	0.0357001	0.349369	0.0127184	0.0720013	0.0294798	0.197116	0.467855	0.349369	0.132118	0.197116	0.0127184	0.653903	0.467855	0.756444	0.809405	0.223024	0.756444	0.972539	0.00619195	0.0100931	0.00619195	0.223024	0.123005	0.223024	0.557264	0.314372	0.467855	0.863267	0.00478572	0.114466	0.00365166
														fold change	0.741327	1.82326	7.55566	7.6316	2.33362	1.77167	7.85861	1.48137	2.14646	1.29333	1.7246	1.2955	1.48863	1.29666	13.0286	0.953985	3.66951	1.44926	1.01583	0.81695	1.47371	1.01407	2.72559	2.68222	2.75555	2.08812	2.28249	2.08674	0.988222	1.13022	1.17822	1.01471	9.99291	1.34305	8.9465
														log2(fold change)	-0.431817	0.866523	2.91756	2.93199	1.22257	0.825108	2.97427	0.566928	1.10196	0.371086	0.786266	0.373508	0.573983	0.374798	3.70361	-0.0679618	1.87559	0.535312	0.0226546	-0.29168	0.559457	0.0201548	1.44657	1.42343	1.46234	1.0622	1.19061	1.06125	-0.0170928	0.176605	0.23661	0.0210737	3.32091	0.425515	3.16132
														robust fold change	1.45653	1.34879	4.73916	3.07471	2.65825	1.99844	9.23061	1.72727	2.12077	1.45451	1.21605	1.21764	1.53602	1.4463	13.0402	2.10647	1.23279	1.09858	1.07129	0.693976	1.0943	1.09582	2.328	2.32797	2.41512	2.00399	2.00784	2.02232	1.60031	1.52743	1.04477	1.04164	7.34184	1.45357	7.25168
														log2(robust fold change)	0.542532	0.431661	2.24463	1.62045	1.41048	0.998873	3.20643	0.788492	1.08459	0.540533	0.282199	0.284085	0.619199	0.53237	3.7049	1.07482	0.301923	0.135636	0.0993491	-0.527042	0.130004	0.132009	1.21909	1.21908	1.27209	1.00288	1.00565	1.01601	0.678352	0.61111	0.0631842	0.0588571	2.87614	0.539601	2.85831
														fold change - bootsrap resampling method	0.877553	2.37469	12.6685	8.83825	2.58737	1.93851	11.0041	1.55458	2.26424	1.34843	1.79737	1.30936	1.49913	1.34178	18.9392	2.3456	4.03116	1.50053	1.0433	0.821107	1.5013	1.03881	3.04161	2.96771	3.04753	2.34853	2.63916	2.30709	1.04401	1.18958	1.21268	1.04619	14.3535	1.39322	10.7821
														log2(fold change) - bootstrap resampling method	-0.188442	1.24774	3.66317	3.14376	1.37148	0.954945	3.45996	0.636525	1.17903	0.431279	0.845889	0.388863	0.584129	0.424149	4.24331	1.22996	2.01119	0.585471	0.0611516	-0.284357	0.586211	0.054933	1.60484	1.56935	1.60764	1.23176	1.40008	1.20608	0.0621339	0.250457	0.278202	0.0651514	3.84333	0.478426	3.43056
														95% lower confidence interval	-1.58376	-1.36605	0.141101	0.57065	0.19487	-0.320156	1.07857	-0.0639749	0.172038	-0.185244	-0.524918	-0.287497	-0.0421826	-0.216022	1.84854	-2.71227	-0.28103	-0.393382	-0.490535	-0.847817	-0.385012	-0.565467	0.445729	0.403074	0.463797	-0.216351	-0.204204	-0.0500528	-0.591942	-0.423595	-0.300832	-0.446996	1.40525	-0.185188	0.964866
														95% upper confidence interval	0.980317	2.84822	5.78609	4.65891	2.57514	1.95168	5.30632	1.28562	2.04875	1.04931	1.97361	0.928584	1.124	0.976895	6.02016	3.67123	3.49904	1.46269	0.669017	0.246424	1.51344	0.659012	2.69861	2.68003	2.65559	2.35911	2.62686	2.26732	0.758862	0.884814	0.917083	0.564067	5.64926	1.06922	4.96439
													ROC Analysis	AUC	0.545455	0.572727	0.781818	0.809091	0.772727	0.627273	0.818182	0.736364	0.781818	0.672727	0.6	0.627273	0.7	0.672727	0.818182	0.563636	0.6	0.545455	0.536364	0.663636	0.545455	0.509091	0.845455	0.827273	0.845455	0.663636	0.71	0.663636	0.581818	0.636364	0.6	0.527273	0.854545	0.709091	0.863636
														AUC (se)	0.128285	0.127183	0.102234	0.0964745	0.104002	0.123574	0.0943929	0.110376	0.102234	0.119085	0.125615	0.123574	0.115713	0.119085	0.0943929	0.127602	0.125615	0.128285	0.12855	0.120094	0.128285	0.129038	0.0876096	0.0922244	0.0876096	0.120094	0.117979	0.120094	0.126713	0.122786	0.125615	0.128764	0.0851525	0.114471	0.0825873
														AUC(p)	0.429691	0.387471	0.084056	0.0545856	0.0949018	0.303288	0.0459545	0.142147	0.084056	0.234157	0.3453	0.303288	0.193738	0.234157	0.0459545	0.401543	0.3453	0.429691	0.443762	0.247846	0.429691	0.48595	0.0243301	0.0380045	0.0243301	0.247846	0.186736	0.247846	0.373405	0.289348	0.3453	0.45783	0.0186792	0.180545	0.0138493
														Sensitivity	0.727273	0.363636	0.727273	0.909091	0.636364	0.272727	0.727273	0.818182	0.727273	0.818182	0.545455	0.363636	0.636364	0.818182	0.727273	0.818182	0.454545	0.636364	0.909091	0.9	0.636364	0.454545	0.818182	0.909091	0.818182	0.636364	0.7	0.636364	1	0.909091	0.818182	1	0.909091	1	0.909091
														Specificity	0.6	0.9	0.8	0.7	0.9	1	0.9	0.7	0.8	0.6	0.7	1	0.9	0.6	0.9	0.5	0.9	0.6	0.3	0.545455	0.6	0.7	0.9	0.8	0.9	0.8	0.8	0.8	0.5	0.6	0.5	0.3	0.8	0.5	0.8
														Positive predictive value	0.666667	0.8	0.8	0.769231	0.875	1	0.888889	0.75	0.8	0.692308	0.666667	1	0.875	0.692308	0.888889	0.642857	0.833333	0.636364	0.588235	0.642857	0.636364	0.625	0.9	0.833333	0.9	0.777778	0.777778	0.777778	0.6875	0.714286	0.642857	0.611111	0.833333	0.6875	0.833333
														Negative predictive value	0.666667	0.5625	0.727273	0.875	0.692308	0.555556	0.75	0.777778	0.727273	0.75	0.583333	0.588235	0.692308	0.75	0.75	0.714286	0.6	0.6	0.75	0.857143	0.6	0.538462	0.818182	0.888889	0.818182	0.666667	0.727273	0.666667	1	0.857143	0.714286	1	0.888889	1	0.888889
														Precision	0.666667	0.8	0.8	0.769231	0.875	1	0.888889	0.75	0.8	0.692308	0.666667	1	0.875	0.692308	0.888889	0.642857	0.833333	0.636364	0.588235	0.642857	0.636364	0.625	0.9	0.833333	0.9	0.777778	0.777778	0.777778	0.6875	0.714286	0.642857	0.611111	0.833333	0.6875	0.833333
														Recall	0.727273	0.363636	0.727273	0.909091	0.636364	0.272727	0.727273	0.818182	0.727273	0.818182	0.545455	0.363636	0.636364	0.818182	0.727273	0.818182	0.454545	0.636364	0.909091	0.9	0.636364	0.454545	0.818182	0.909091	0.818182	0.636364	0.7	0.636364	1	0.909091	0.818182	1	0.909091	1	0.909091
														Youden Index	0.327273	0.263636	0.527273	0.609091	0.536364	0.272727	0.627273	0.518182	0.527273	0.418182	0.245455	0.363636	0.536364	0.418182	0.627273	0.318182	0.354545	0.236364	0.209091	0.445455	0.236364	0.154545	0.718182	0.709091	0.718182	0.436364	0.5	0.436364	0.5	0.509091	0.318182	0.3	0.709091	0.5	0.709091
														Cutoff	18.1591	80.6118	2.53118	0.0728562	176.349	3.6247	1.67471	1650.41	12.2826	195.505	66.046	261.098	496.787	191.918	1.53936	2.58016	30.2912	464.327	579.836	69.5565	426.78	822.494	7.0937	2.22509	4.05316	2.78057	0.404571	2.07773	5.23898	15.6609	6.6823	106.412	0.0627821	130.059	0.0111003
													LBDL vs. Control	Diff mean	-7.9069	22.2365	3.46805	0.109288	102.325	0.778454	2.0192	703.948	7.15721	34.6398	-3.3052	32.7918	124.526	32.4079	1.06098	-13.5172	35.7537	60.6887	61.1158	-31.6135	64.3428	65.7908	3.89873	1.70171	2.19702	1.32331	0.196045	1.03265	-1.72743	-1.9267	-0.442539	-4.23248	0.201262	42.5267	0.0275785
														Effect size (Glass's Delta)	-0.255521	0.378799	0.722132	1.82066	1.19721	0.659686	1.91902	0.773167	1.18541	0.350758	-0.0826842	0.529517	0.962263	0.327226	1.50176	-0.234726	3.0692	0.307227	0.143504	-0.892122	0.344123	0.184596	1.15163	1.25302	1.07686	0.776218	0.545084	0.827642	-0.304318	-0.16039	-0.109109	-0.0601937	1.44811	0.40493	1.94036
														F test to compare two variances (F)	0.104246	2.16954	0.981944	2.4108	0.439405	0.218508	3.38055	0.649537	5.50075	0.924196	0.480771	1.4951	2.26232	1.06579	1.34848	0.0864615	52.1415	0.851347	0.490297	1.18668	0.841965	0.492582	0.162374	0.262328	0.20526	0.257242	0.35366	0.251451	0.36732	0.643049	0.393481	0.574036	1.00912	1.05319	1.83726
														F test to compare two variances (p)	0.0123629	0.285122	0.978538	0.227231	0.329053	0.0778749	0.099467	0.617444	0.023757	0.958965	0.385149	0.563626	0.261012	0.893927	0.658877	0.00750485	3.49009e-06	0.875224	0.398215	0.784353	0.86405	0.401355	0.0383609	0.117416	0.0673517	0.112477	0.21872	0.106962	0.235542	0.60865	0.268657	0.513976	0.950328	0.906189	0.395553
														Student's t-test (t)	-0.753845	0.63445	1.47067	2.95386	2.75824	1.61457	2.78702	1.69198	1.25949	0.7228	-0.188495	0.981678	1.5917	0.655437	2.85489	-0.70028	1.11708	0.64283	0.326362	-1.74627	0.72147	0.419575	3.28105	3.02837	2.64581	1.87872	1.28453	2.0065	-0.714517	-0.351524	-0.254403	-0.134103	2.93316	0.81308	3.40787
														Student's t-test (p)	0.466101	0.535345	0.162045	0.00985576	0.0146414	0.127239	0.0138166	0.111313	0.245427	0.480922	0.853015	0.341828	0.132304	0.522112	0.0120468	0.49816	0.305616	0.530039	0.74866	0.101205	0.481716	0.680744	0.00616548	0.00846877	0.0183444	0.0798575	0.218442	0.06318	0.485879	0.730084	0.802639	0.895104	0.0102791	0.42889	0.00389441
														Student's t-test (power)	0.0774808	0.111256	0.278808	0.931797	0.622547	0.24071	0.953001	0.312055	0.614032	0.102346	0.0528403	0.171751	0.447351	0.0954309	0.812647	0.0731408	0.999937	0.0899546	0.0585834	0.395471	0.100345	0.0642468	0.589379	0.661919	0.53367	0.314098	0.179204	0.349356	0.0891883	0.060735	0.0549518	0.0515041	0.784176	0.120219	0.956816
														Wilcoxon rank-sum test (W)	37	45	56	61	58	46	61	52	49	43	36	39	49	41	59	41	45	40	40	18	41	42	61	61	60	53	53	56	31	35	32	35	62	43	64
														Wilcoxon rank-sum test (p)	0.886775	0.363842	0.0430893	0.0096668	0.0249897	0.314788	0.0096668	0.108803	0.193233	0.474702	0.962258	0.739613	0.193233	0.600884	0.0185109	0.600884	0.363842	0.669066	0.669066	0.108803	0.600884	0.536199	0.0096668	0.0096668	0.0135747	0.0878239	0.0878239	0.0430893	0.739613	1	0.812526	1	0.00678733	0.474702	0.00308515
														fold change	0.688854	1.58348	2.20934	2.66018	2.11328	1.49856	3.90068	1.48631	1.79206	1.19324	0.943528	1.19037	1.37395	1.17894	3.27344	0.478309	3.93075	1.13935	1.07183	0.70271	1.15769	1.09446	2.01667	2.08615	1.96866	1.67602	1.52837	1.73577	0.797659	0.898299	0.94819	0.970974	3.31093	1.22488	3.45256
														log2(fold change)	-0.53773	0.663103	1.14362	1.41152	1.07948	0.583581	1.96373	0.571733	0.84162	0.254881	-0.0838624	0.251414	0.458331	0.237494	1.71081	-1.06398	1.9748	0.188212	0.100073	-0.509	0.211252	0.130217	1.01197	1.06085	0.977218	0.74504	0.61199	0.795578	-0.326155	-0.154733	-0.0767514	-0.042495	1.72724	0.292635	1.78767
														robust fold change	1.20207	1.34879	7.88834	3.07471	2.65825	2.05459	9.23061	1.67561	1.46008	1.31542	1.00026	0.982863	1.15215	1.32549	8.78235	1.55847	1.45904	1.17589	1.21592	0.684951	1.19349	1.1717	2.24652	2.32797	2.26522	2.00553	1.89089	2.06433	1.08318	1.22938	1.03015	0.971949	7.34184	1.32406	7.21216
														log2(robust fold change)	0.265523	0.431661	2.97972	1.62045	1.41048	1.03885	3.20643	0.744686	0.546046	0.39552	0.000370849	-0.0249372	0.204323	0.406523	3.13461	0.640131	0.545015	0.233754	0.282054	-0.545927	0.255181	0.228605	1.16769	1.21908	1.17965	1.00399	0.919066	1.04567	0.115268	0.297929	0.0428518	-0.0410482	2.87614	0.404967	2.85043
														fold change - bootsrap resampling method	0.830112	2.11309	3.50161	2.92065	2.35815	1.6277	5.29197	1.55967	1.90151	1.2247	0.992966	1.20981	1.39181	1.21786	4.61129	1.18042	4.51266	1.15909	1.11327	0.712826	1.18838	1.1341	2.19182	2.27304	2.19277	1.86183	1.72232	1.91503	0.84285	0.952768	0.978438	1.0131	4.67928	1.2698	4.39631
														log2(fold change) - bootstrap resampling method	-0.268622	1.07935	1.80802	1.54629	1.23765	0.702833	2.4038	0.641238	0.927146	0.292433	-0.0101837	0.274783	0.476959	0.284348	2.20517	0.239302	2.17398	0.212988	0.154802	-0.488378	0.248994	0.181544	1.13213	1.18462	1.13275	0.896724	0.784352	0.937368	-0.246652	-0.069803	-0.0314478	0.018773	2.22629	0.344606	2.13629
														95% lower confidence interval	-1.70701	-1.59394	-0.460763	0.479334	0.263605	-0.108894	0.546794	-0.0302329	-0.287004	-0.408987	-0.968016	-0.282394	-0.116961	-0.456957	0.477058	-3.31064	-0.517821	-0.42051	-0.478287	-1.1806	-0.366355	-0.481788	0.221379	0.360587	0.219189	-0.00927268	-0.27674	0.00920179	-1.17795	-1.02645	-0.652553	-0.671966	0.273678	-0.402145	0.680351
														95% upper confidence interval	0.964047	2.90503	3.89769	2.51801	2.28084	1.57658	3.9578	1.33902	1.91892	0.90221	0.724121	0.77903	1.04686	1.00227	3.90907	2.42282	3.77712	0.780011	0.790121	0.117227	0.823513	0.739614	2.0264	2.04117	2.0687	1.90371	1.8598	1.85797	0.585677	0.706025	0.508764	0.628181	3.88825	1.0434	3.58121
													ROC Analysis	AUC	0.528571	0.642857	0.8	0.871429	0.828571	0.657143	0.871429	0.742857	0.7	0.614286	0.514286	0.557143	0.7	0.585714	0.842857	0.585714	0.642857	0.571429	0.571429	0.742857	0.585714	0.6	0.871429	0.871429	0.857143	0.757143	0.757143	0.8	0.557143	0.5	0.542857	0.5	0.885714	0.614286	0.914286
														AUC (se)	0.146565	0.141455	0.117108	0.0969662	0.109936	0.140131	0.0969662	0.128631	0.135172	0.143632	0.146546	0.146173	0.135172	0.145199	0.105936	0.145199	0.141455	0.145759	0.145759	0.128631	0.145199	0.144491	0.0969662	0.0969662	0.101624	0.126069	0.126069	0.117108	0.146173	0.146385	0.146441	0.146385	0.0919177	0.143632	0.0803876
														AUC(p)	0.461177	0.306795	0.10012	0.0277304	0.0675393	0.287501	0.0277304	0.172584	0.229711	0.345373	0.480563	0.422515	0.229711	0.383935	0.0528064	0.383935	0.306795	0.403219	0.403219	0.172584	0.383935	0.364655	0.0277304	0.0277304	0.0394437	0.153901	0.153901	0.10012	0.422515	0.5	0.441831	0.5	0.0179459	0.345373	0.00498595
														Sensitivity	0.857143	0.857143	0.857143	1	0.857143	0.857143	0.857143	1	1	0.857143	0.857143	1	0.428571	0.857143	0.857143	1	0.428571	0.714286	0.714286	0.9	0.714286	0.714286	0.857143	1	0.857143	0.857143	0.857143	0.857143	0.4	0.3	0.5	0.2	1	0.857143	1
														Specificity	0.4	0.5	0.8	0.7	0.8	0.6	0.9	0.7	0.4	0.5	0.3	0.3	0.9	0.5	0.8	0.4	0.9	0.6	0.6	0.571429	0.6	0.6	0.9	0.8	0.9	0.8	0.8	0.8	1	0.857143	0.857143	1	0.8	0.5	0.8
														Positive predictive value	0.5	0.545455	0.75	0.7	0.75	0.6	0.857143	0.7	0.538462	0.545455	0.461538	0.5	0.75	0.545455	0.75	0.538462	0.75	0.555556	0.555556	0.75	0.555556	0.555556	0.857143	0.777778	0.857143	0.75	0.75	0.75	1	0.75	0.833333	1	0.777778	0.545455	0.777778
														Negative predictive value	0.8	0.833333	0.888889	1	0.888889	0.857143	0.9	1	1	0.833333	0.75	1	0.692308	0.833333	0.888889	1	0.692308	0.75	0.75	0.8	0.75	0.75	0.9	1	0.9	0.888889	0.888889	0.888889	0.538462	0.461538	0.545455	0.466667	1	0.833333	1
														Precision	0.5	0.545455	0.75	0.7	0.75	0.6	0.857143	0.7	0.538462	0.545455	0.461538	0.5	0.75	0.545455	0.75	0.538462	0.75	0.555556	0.555556	0.75	0.555556	0.555556	0.857143	0.777778	0.857143	0.75	0.75	0.75	1	0.75	0.833333	1	0.777778	0.545455	0.777778
														Recall	0.857143	0.857143	0.857143	1	0.857143	0.857143	0.857143	1	1	0.857143	0.857143	1	0.428571	0.857143	0.857143	1	0.428571	0.714286	0.714286	0.9	0.714286	0.714286	0.857143	1	0.857143	0.857143	0.857143	0.857143	0.4	0.3	0.5	0.2	1	0.857143	1
														Youden Index	0.257143	0.357143	0.657143	0.7	0.657143	0.457143	0.757143	0.7	0.4	0.357143	0.157143	0.3	0.328571	0.357143	0.657143	0.4	0.328571	0.314286	0.314286	0.471429	0.314286	0.314286	0.757143	0.8	0.757143	0.657143	0.657143	0.657143	0.4	0.157143	0.357143	0.2	0.8	0.357143	0.8
														Cutoff	11.9353	14.7791	2.87156	0.0742069	155.862	2.03816	1.67471	1556.18	6.58379	169.56	35.8434	138.429	496.787	171.47	0.790771	2.22267	30.2912	465.934	875.563	69.5565	437.148	734.024	7.39608	2.22509	4.05316	2.78057	0.404571	2.07773	13.0845	26.0982	10.76	245.595	0.0627821	180.607	0.0130505
													LBDE vs. Control	Diff mean	-16.1502	-28.095	19.4415	0.388636	137.963	1.59446	4.43593	318.985	6.14923	2.97236	-15.2271	-34.6284	-52.9432	2.08632	8.34672	-19.3839	-8.71115	414.001	-131.467	-4.59168	415.41	-113.12	7.42311	2.85252	4.57059	2.49886	0.811594	1.59807	-2.4444	1.03578	-0.938092	-17.4092	0.884671	10.0854	0.0854807
														Effect size (Glass's Delta)	-0.521915	-0.478598	4.04819	6.47439	1.61418	1.35119	4.21586	0.35035	1.01846	0.0300977	-0.380926	-0.559175	-0.409112	0.0210658	11.8143	-0.336601	-0.74779	2.09582	-0.308694	-0.129576	2.22173	-0.317393	2.19268	2.1004	2.24025	1.46577	2.25656	1.28081	-0.430626	0.0862248	-0.231288	-0.24759	6.36534	0.0960309	6.01424
														F test to compare two variances (F)	0.0502742	0.0324475	67.847	52.225	1.10226	6.07604	14.3469	0.693522	1.63642	0.720852	0.392869	1.54541	1.262	0.711994	182.433	0.0178323	0.0794593	19.7306	0.180804	2.17658	21.7735	0.217767	2.55913	2.54498	2.96131	5.38867	11.5599	3.66595	0.204472	0.590256	1.13273	0.109201	71.2672	0.667797	46.0592
														F test to compare two variances (p)	0.0112318	0.00483819	2.03709e-06	6.28631e-06	0.824562	0.0237531	0.00121628	0.770108	0.494869	0.802088	0.382104	0.538676	0.705769	0.791798	2.64814e-08	0.00150241	0.0265777	0.000354037	0.114772	0.305782	0.00023918	0.156215	0.222507	0.225065	0.162439	0.0341097	0.00385901	0.0977713	0.140896	0.643362	0.800347	0.0475438	1.64608e-06	0.739388	1.0745e-05
														Student's t-test (t)	-1.57324	-1.46662	1.09493	1.99377	2.90177	1.1782	2.44655	0.672125	1.7004	0.0574743	-0.771231	-0.944712	-0.718532	0.0402872	1.95321	-1.04594	-2.19661	1.04192	-0.65168	-0.202708	1.05264	-0.665008	3.29096	3.15711	3.23002	1.35065	1.30501	1.73322	-0.904696	0.168397	-0.413905	-0.709314	1.68013	0.18504	1.97089
														Student's t-test (p)	0.144855	0.172882	0.334221	0.115616	0.0123657	0.295229	0.0665632	0.513273	0.11284	0.955041	0.45436	0.362034	0.485144	0.968476	0.122118	0.321143	0.0494847	0.353617	0.525961	0.842502	0.349447	0.51767	0.0058486	0.00756731	0.00657635	0.237479	0.277563	0.106693	0.382087	0.868863	0.685691	0.49161	0.167238	0.856054	0.118537
														Student's t-test (power)	0.14319	0.128018	0.999999	1	0.777627	0.62643	1	0.0912493	0.406161	0.0502982	0.0989176	0.157354	0.106592	0.0501461	1	0.0880225	0.24437	0.941952	0.0818916	0.0555442	0.962622	0.0837427	0.958486	0.942836	0.965079	0.696716	0.937597	0.580847	0.112844	0.0524507	0.067781	0.070403	1	0.0530409	1
														Wilcoxon rank-sum test (W)	17	14	41	41	45	36	46	32	37	27	20	17	18	28	46	21	12	31	20	20	32	19	44	45	44	36	32	36	24	28	22	22	46	30	44
														Wilcoxon rank-sum test (p)	0.370962	0.20646	0.0552781	0.0552781	0.012654	0.20646	0.00799201	0.43956	0.164502	0.859141	0.594073	0.370962	0.43956	0.767899	0.00799201	0.678655	0.129204	0.513487	0.594073	0.594073	0.43956	0.513487	0.019314	0.012654	0.019314	0.20646	0.105894	0.20646	0.953047	0.767899	0.767899	0.767899	0.00799201	0.594073	0.019314
														fold change	0.364469	0.262788	7.77943	6.90371	2.50101	2.02118	7.37245	1.22036	1.68051	1.01658	0.739834	0.798965	0.841012	1.01152	18.8851	0.251887	0.285943	1.95061	0.84549	0.95682	2.01809	0.83759	2.93572	2.82069	3.01517	2.27656	3.18734	2.13864	0.713677	1.05467	0.890174	0.880611	11.158	1.05333	8.60181
														log2(fold change)	-1.45613	-1.92803	2.95966	2.78737	1.32251	1.0152	2.88214	0.287311	0.748901	0.0237255	-0.434726	-0.323797	-0.249802	0.0165246	4.23918	-1.98915	-1.8062	0.963929	-0.24214	-0.0636801	1.01299	-0.255685	1.55371	1.49605	1.59224	1.18686	1.67236	1.09669	-0.486657	0.0767975	-0.16784	-0.183424	3.48	0.0749579	3.10464
														robust fold change	0.475141	0.289185	7.50166	7.14944	2.31122	2.44579	16.6711	1.12911	1.97034	0.985744	0.884305	0.855155	0.696488	1.04941	22.5055	0.638395	0.222208	1.0765	0.820636	0.697023	1.11614	0.771179	2.70054	2.60689	2.7685	2.22654	2.36565	1.90251	0.931106	1.50481	0.778119	0.983773	9.75539	0.972176	12.2143
														log2(robust fold change)	-1.07357	-1.78994	2.90721	2.83783	1.20865	1.2903	4.05928	0.175192	0.978446	-0.0207157	-0.177384	-0.225742	-0.52183	0.069572	4.49221	-0.647478	-2.17002	0.10635	-0.285186	-0.520721	0.158512	-0.374863	1.43325	1.38233	1.46911	1.1548	1.24223	0.927901	-0.102982	0.589585	-0.361938	-0.023602	3.2862	-0.04071	3.6105
														fold change - bootsrap resampling method	0.438434	0.356377	12.9932	7.70857	2.83339	2.16795	10.0885	1.26687	1.75671	1.03923	0.780597	0.810949	0.862682	1.04906	26.1807	0.562743	0.324265	1.9378	0.872372	0.973628	2.09285	0.844431	3.29209	3.05883	3.34392	2.51916	3.68592	2.36887	0.756343	1.12136	0.918018	0.910191	15.0273	1.08968	11.1281
														log2(fold change) - bootstrap resampling method	-1.18957	-1.48852	3.69969	2.94646	1.50253	1.11633	3.33463	0.341271	0.812873	0.0555138	-0.35735	-0.302317	-0.213099	0.0691033	4.71043	-0.829453	-1.62476	0.954423	-0.196985	-0.0385577	1.06547	-0.243948	1.71901	1.61298	1.74154	1.33294	1.88202	1.2442	-0.402888	0.165248	-0.123406	-0.135759	3.90951	0.123911	3.47614
														95% lower confidence interval	-3.08808	-4.1634	-0.517371	0.401477	0.446174	-0.98474	0.963165	-0.489795	-0.315765	-0.795189	-1.56874	-1.26209	-1.029	-0.806714	1.38922	-5.12734	-3.24914	-0.368569	-0.786012	-0.791739	-0.318414	-0.838636	0.54028	0.49363	0.469334	-0.515717	-0.0434955	-0.458604	-1.28884	-0.815266	-0.968888	-0.630125	0.766415	-0.680637	0.681857
														95% upper confidence interval	0.187718	0.202898	6.11174	4.22159	2.63117	2.30245	5.06495	1.07013	1.61327	0.766381	0.598065	0.396612	0.479395	0.779763	6.34364	1.30105	-0.293855	2.03926	0.370183	0.617949	2.22743	0.386901	2.81446	2.62214	2.86987	2.52986	3.25507	2.40295	0.330946	0.958035	0.663142	0.399972	5.69573	0.846653	5.08231
													ROC Analysis	AUC	0.66	0.72	0.82	0.82	0.9	0.72	0.92	0.64	0.74	0.54	0.6	0.66	0.64	0.56	0.92	0.58	0.76	0.62	0.6	0.6	0.64	0.62	0.88	0.9	0.88	0.72	0.8	0.72	0.52	0.56	0.56	0.56	0.92	0.6	0.88
														AUC (se)	0.158438	0.150832	0.129319	0.129319	0.100639	0.150832	0.0908633	0.160223	0.147488	0.164034	0.162744	0.158438	0.160223	0.163928	0.0908633	0.1635	0.1437	0.161655	0.162744	0.162744	0.160223	0.161655	0.109154	0.100639	0.109154	0.150832	0.148324	0.150832	0.163824	0.163928	0.163928	0.163928	0.0908633	0.162744	0.109154
														AUC(p)	0.306804	0.232913	0.107997	0.107997	0.0234446	0.232913	0.0104119	0.331095	0.20793	0.451479	0.379334	0.306804	0.331095	0.427396	0.0104119	0.403364	0.182822	0.355259	0.379334	0.379334	0.331095	0.355259	0.040871	0.0234446	0.040871	0.232913	0.155936	0.232913	0.475663	0.427396	0.427396	0.427396	0.0104119	0.379334	0.040871
														Sensitivity	0.4	0.6	1	0.6	1	0.6	0.8	1	0.4	0.4	0.3	1	0.8	0.8	0.8	0.9	0.6	0.8	0.6	0.8	0.8	0.6	0.8	1	0.8	0.8	1	0.8	0.4	0.8	0.5	0.4	1	1	0.6
														Specificity	1	0.8	0.7	1	0.8	0.9	0.9	0.5	1	0.8	1	0.4	0.6	0.5	0.9	0.4	1	0.6	0.8	0.6	0.6	0.8	0.9	0.8	0.9	0.8	0.6	0.8	1	0.6	0.8	1	0.8	0.4	1
														Positive predictive value	1	0.857143	0.625	1	0.714286	0.75	0.8	0.5	1	0.5	1	0.769231	0.8	0.444444	0.8	0.75	1	0.5	0.857143	0.8	0.5	0.857143	0.8	0.714286	0.8	0.666667	0.5	0.666667	1	0.5	0.833333	1	0.714286	0.454545	1
														Negative predictive value	0.454545	0.5	1	0.833333	1	0.818182	0.9	1	0.769231	0.727273	0.416667	1	0.6	0.833333	0.9	0.666667	0.555556	0.857143	0.5	0.6	0.857143	0.5	0.9	1	0.9	0.888889	1	0.888889	0.454545	0.857143	0.444444	0.454545	1	1	0.833333
														Precision	1	0.857143	0.625	1	0.714286	0.75	0.8	0.5	1	0.5	1	0.769231	0.8	0.444444	0.8	0.75	1	0.5	0.857143	0.8	0.5	0.857143	0.8	0.714286	0.8	0.666667	0.5	0.666667	1	0.5	0.833333	1	0.714286	0.454545	1
														Recall	0.4	0.6	1	0.6	1	0.6	0.8	1	0.4	0.4	0.3	1	0.8	0.8	0.8	0.9	0.6	0.8	0.6	0.8	0.8	0.6	0.8	1	0.8	0.8	1	0.8	0.4	0.8	0.5	0.4	1	1	0.6
														Youden Index	0.4	0.4	0.7	0.6	0.8	0.5	0.7	0.5	0.4	0.2	0.3	0.4	0.4	0.3	0.7	0.3	0.6	0.4	0.4	0.4	0.4	0.4	0.7	0.8	0.7	0.6	0.6	0.6	0.4	0.4	0.3	0.4	0.8	0.4	0.6
														Cutoff	22.0872	14.4654	1.93663	0.352407	159.887	3.01381	2.41794	1079.51	20.9616	268.855	78.4734	71.5475	266.912	115.409	1.92884	0.980259	9.96447	458.138	791.512	71.2819	426.78	653.338	8.62464	2.06608	5.79523	2.55294	0.328796	1.90564	13.0845	19.1274	10.76	158.536	0.107632	124.263	0.0802037
													LBDN vs. Control	Diff mean	-2.9676	12.7915	13.2888	0.433661	54.5958	0.366835	3.97206	880.959	15.3925	103.351	75.7145	78.7424	236.531	104.863	2.76649	0.343292	12.4482	-10.9213	-63.1952	-26.8277	-11.0796	-52.283	3.8218	1.37084	2.45096	1.02956	0.0877203	0.865146	-0.471435	0.629771	0.630012	-11.5422	0.501571	120.766	0.0757798
														Effect size (Glass's Delta)	-0.0959016	0.217903	2.76705	7.22447	0.638774	0.310867	3.77501	0.967583	2.54937	1.04652	1.8941	1.27152	1.82776	1.05881	3.91581	0.00596127	1.06859	-0.0552874	-0.148387	-0.757068	-0.0592569	-0.146696	1.1289	1.00939	1.20133	0.603913	0.243898	0.693392	-0.0830519	0.0524259	0.15533	-0.164151	3.60888	1.14991	5.3317
														F test to compare two variances (F)	0.101795	2.01704	51.0478	336.323	4.46647	3.26293	64.8367	0.273367	8.51904	0.388141	13.3954	2.12777	2.05322	0.365918	40.0699	0.800525	9.65201	0.464639	0.289873	1.04246	0.483912	0.379737	6.00382	6.65174	5.60457	4.23853	2.48854	4.31003	0.348053	0.129167	1.69527	0.433815	47.9093	0.44924	177.551
														F test to compare two variances (p)	0.00649289	0.322864	3.1451e-06	7.46329e-10	0.0414048	0.102491	1.10969e-06	0.101247	0.00467619	0.225519	0.000837915	0.288636	0.311187	0.198701	8.94983e-06	0.786616	0.00294803	0.32467	0.116657	0.93087	0.350869	0.21525	0.0159814	0.0112694	0.0200978	0.0485448	0.203185	0.0461552	0.177976	0.0132529	0.452227	0.283649	4.14073e-06	0.304027	1.29335e-08
														Student's t-test (t)	-0.285639	0.382159	1.08692	1.1129	0.787286	0.464573	1.31792	2.46987	2.36207	2.57815	1.42192	2.19353	3.18813	2.62591	1.73247	0.0131546	0.934878	-0.133194	-0.376784	-1.58142	-0.141977	-0.362303	1.22412	1.04587	1.34264	0.760969	0.40014	0.867585	-0.207097	0.153831	0.286745	-0.398986	1.46255	2.78253	1.12921
														Student's t-test (p)	0.780367	0.707372	0.312023	0.302335	0.450318	0.648496	0.228059	0.0251515	0.0446459	0.0202178	0.193592	0.0433868	0.0057186	0.0183483	0.125145	0.989667	0.376673	0.895701	0.711284	0.133346	0.888871	0.721866	0.252433	0.323849	0.212273	0.46491	0.694345	0.406822	0.838547	0.880354	0.777988	0.695178	0.185632	0.0133123	0.295698
														Student's t-test (power)	0.0541607	0.0716846	0.999765	1	0.244667	0.0946027	1	0.482917	0.998932	0.545013	0.962771	0.711321	0.950863	0.554618	1	0.050016	0.562241	0.0513806	0.059994	0.323299	0.0515861	0.0597663	0.608631	0.515853	0.662291	0.22371	0.0772416	0.279617	0.0531186	0.0512413	0.060957	0.0622453	1	0.624466	1
														Wilcoxon rank-sum test (W)	49	37	55	61	45	40	59	64	67	65	64	60	71	66	58	45	39	36	37	26	38	37	54	50	55	45	39	46	43	47	40	36	58	67	61
														Wilcoxon rank-sum test (p)	0.459756	0.828557	0.203071	0.0675991	0.696467	1	0.101102	0.0342794	0.01554	0.0266466	0.0342794	0.0831391	0.00438777	0.020522	0.121989	0.696467	0.965401	0.761826	0.828557	0.236985	0.89675	0.828557	0.236985	0.408245	0.203071	0.696467	0.965401	0.633438	0.828557	0.572604	1	0.761826	0.121989	0.01554	0.0675991
														fold change	0.883221	1.33565	5.63392	7.58767	1.59399	1.23494	6.70608	1.60859	2.70343	1.57654	2.29364	1.45714	1.7103	1.57901	6.92794	1.01325	2.02038	0.974923	0.925729	0.747715	0.972846	0.924935	1.99661	1.87497	2.08063	1.52596	1.23642	1.61642	0.944779	1.03324	1.07376	0.920846	6.75914	1.6386	7.73911
														log2(fold change)	-0.179153	0.417539	2.49414	2.92366	0.672644	0.304442	2.74547	0.685799	1.43479	0.656763	1.19764	0.543139	0.774249	0.659018	2.79243	0.0189891	1.01463	-0.0366399	-0.111339	-0.41944	-0.0397169	-0.112575	0.997549	0.906869	1.05702	0.609715	0.306165	0.692806	-0.0819514	0.0471792	0.102669	-0.118969	2.75684	0.712461	2.95217
														robust fold change	1.67295	0.775459	2.515	2.44353	1.06949	0.789189	5.63434	1.91946	2.1896	1.8985	1.51784	1.33226	1.59981	1.87265	6.16704	1.34064	0.684976	0.948096	0.97458	0.756012	0.936179	0.957009	1.5317	1.33739	1.69693	0.953173	0.926063	0.984938	1.42984	1.52479	1.0425	0.968284	4.2216	2.01768	2.64335
														log2(robust fold change)	0.742395	-0.366877	1.33056	1.28897	0.0969267	-0.341557	2.49425	0.940701	1.13067	0.92486	0.602016	0.413876	0.677899	0.905079	2.62458	0.42292	-0.545876	-0.0768945	-0.0371473	-0.403519	-0.0951443	-0.0633961	0.615134	0.419421	0.762926	-0.0691904	-0.110818	-0.0218948	0.515852	0.608607	0.0600499	-0.0464974	2.07779	1.0127	1.40237
														fold change - bootsrap resampling method	1.04365	1.74335	8.69021	8.53344	1.83251	1.35222	9.24259	1.66028	2.88162	1.63174	2.39346	1.48849	1.73539	1.62935	9.86793	2.1547	2.28191	0.987365	0.96373	0.756366	0.992123	0.939495	2.2384	2.09482	2.2187	1.61124	1.37452	1.8271	1.004	1.07422	1.09465	0.939479	10.1815	1.72349	9.47342
														log2(fold change) - bootstrap resampling method	0.0616399	0.801866	3.11939	3.09313	0.87382	0.435331	3.2083	0.731427	1.52688	0.706414	1.25909	0.573849	0.795263	0.704294	3.30275	1.10749	1.19024	-0.0183449	-0.0532988	-0.402843	-0.0114089	-0.0900432	1.16247	1.06683	1.14971	0.688169	0.458929	0.869554	0.00575463	0.103294	0.130466	-0.0900674	3.34788	0.78533	3.24389
														95% lower confidence interval	-1.32976	-2.72067	-1.55572	-0.092742	-0.947442	-1.49388	-0.332282	0.0985826	0.37439	0.161573	-0.0340835	0.0767662	0.255372	0.156502	-0.220295	-3.41142	-1.79536	-0.582662	-0.696368	-1.07458	-0.607944	-0.774619	-0.584686	-0.674463	-0.590339	-1.09492	-1.42781	-0.984933	-0.81555	-0.571383	-0.708786	-0.729315	-0.662125	0.176537	-0.234551
														95% upper confidence interval	1.31567	2.67011	5.46365	4.78485	2.16388	1.58073	5.02138	1.35198	2.50022	1.27289	2.33447	1.10359	1.32696	1.25922	5.17778	3.44041	2.72262	0.517106	0.561018	0.0854333	0.529657	0.581177	2.41666	2.35082	2.3363	2.03251	1.90256	2.1974	0.844899	0.739819	0.794069	0.482172	5.41464	1.35672	5.12729
													ROC Analysis	AUC	0.6125	0.5375	0.6875	0.7625	0.5625	0.5	0.7375	0.8	0.8375	0.8125	0.8	0.75	0.8875	0.825	0.725	0.5625	0.5125	0.55	0.5375	0.675	0.525	0.5375	0.675	0.625	0.6875	0.5625	0.5125	0.575	0.5375	0.5875	0.5	0.55	0.725	0.8375	0.7625
														AUC (se)	0.13751	0.140582	0.130417	0.118822	0.139988	0.140683	0.123233	0.111056	0.101706	0.108129	0.111056	0.1211	0.0860986	0.105017	0.125227	0.139988	0.140754	0.140338	0.140582	0.131894	0.14072	0.140582	0.131894	0.136616	0.130417	0.139988	0.140754	0.139531	0.140582	0.138966	0.140683	0.140338	0.125227	0.101706	0.118822
														AUC(p)	0.341248	0.446949	0.236116	0.134668	0.411677	0.5	0.167618	0.0883997	0.0485377	0.0742244	0.0883997	0.150988	0.0122141	0.0608869	0.184495	0.411677	0.482291	0.429306	0.446949	0.253533	0.464609	0.446949	0.253533	0.323661	0.236116	0.411677	0.482291	0.394058	0.446949	0.376447	0.5	0.429306	0.184495	0.0485377	0.134668
														Sensitivity	0.875	0.6	0.75	0.875	0.875	0.375	0.875	1	0.875	1	0.875	0.5	0.875	0.875	0.75	0.75	0.6	0.3	0.3	0.7	0.2	0.3	0.5	0.5	0.5	0.375	0.4	0.375	0.75	0.875	0.5	0.2	0.625	1	0.75
														Specificity	0.5	0.625	0.6	0.7	0.4	0.9	0.6	0.7	0.8	0.6	0.7	1	0.9	0.8	0.7	0.5	0.75	1	1	0.625	1	1	0.9	0.8	0.9	0.8	0.75	0.9	0.6	0.6	0.75	1	0.8	0.6	0.8
														Positive predictive value	0.583333	0.666667	0.6	0.7	0.538462	0.75	0.636364	0.727273	0.777778	0.666667	0.7	1	0.875	0.777778	0.666667	0.545455	0.75	1	1	0.7	1	1	0.8	0.666667	0.8	0.6	0.666667	0.75	0.6	0.636364	0.714286	1	0.714286	0.666667	0.75
														Negative predictive value	0.833333	0.555556	0.75	0.875	0.8	0.642857	0.857143	1	0.888889	1	0.875	0.714286	0.9	0.888889	0.777778	0.714286	0.6	0.533333	0.533333	0.625	0.5	0.533333	0.692308	0.666667	0.692308	0.615385	0.5	0.642857	0.75	0.857143	0.545455	0.5	0.727273	1	0.8
														Precision	0.583333	0.666667	0.6	0.7	0.538462	0.75	0.636364	0.727273	0.777778	0.666667	0.7	1	0.875	0.777778	0.666667	0.545455	0.75	1	1	0.7	1	1	0.8	0.666667	0.8	0.6	0.666667	0.75	0.6	0.636364	0.714286	1	0.714286	0.666667	0.75
														Recall	0.875	0.6	0.75	0.875	0.875	0.375	0.875	1	0.875	1	0.875	0.5	0.875	0.875	0.75	0.75	0.6	0.3	0.3	0.7	0.2	0.3	0.5	0.5	0.5	0.375	0.4	0.375	0.75	0.875	0.5	0.2	0.625	1	0.75
														Youden Index	0.375	0.225	0.35	0.575	0.275	0.275	0.475	0.7	0.675	0.6	0.575	0.5	0.775	0.675	0.45	0.25	0.35	0.3	0.3	0.325	0.2	0.3	0.4	0.3	0.4	0.175	0.15	0.275	0.35	0.475	0.25	0.2	0.425	0.6	0.55
														Cutoff	17.7776	14.4654	1.15456	0.0840998	42.2854	2.81549	0.341677	1684.28	11.9941	197.462	68.5538	261.098	447.04	237.117	0.576709	3.0927	9.96447	612.595	1198.91	92.2132	600.112	937.662	7.0937	2.56319	4.53052	3.19277	0.365299	2.75218	7.19036	15.6609	10.76	245.595	0.0762885	205.678	0.0118457
													LBDE vs. LBDL	Diff mean	-8.24333	-50.3315	15.9735	0.279348	35.6377	0.816003	2.41674	-384.964	-1.00798	-31.6675	-11.9219	-67.4202	-177.47	-30.3216	7.28574	-5.86669	-44.4648	353.312	-192.583	27.0219	351.067	-178.911	3.52439	1.15081	2.37357	1.17555	0.615549	0.565422	-0.716977	2.96248	-0.495553	-13.1767	0.683409	-32.4413	0.0579022
														Effect size (Glass's Delta)	-0.825076	-0.582101	3.3565	2.99723	0.629021	1.47932	1.24922	-0.524626	-0.0711811	-0.333552	-0.43013	-0.890369	-0.911756	-0.296559	8.88065	-0.346463	-0.528602	1.93846	-0.645802	0.700002	2.04624	-0.715246	2.58353	1.65446	2.56789	1.35955	2.87791	0.903723	-0.208406	0.307536	-0.194776	-0.247339	4.89497	-0.300998	3.00554
														F test to compare two variances (F)	0.482265	0.0149559	69.0946	21.663	2.50852	27.807	4.24396	1.06772	0.297491	0.779978	0.817164	1.03365	0.557836	0.668041	135.288	0.206246	0.00152392	23.1758	0.368765	1.83418	25.8604	0.442093	15.7607	9.70153	14.4271	20.9479	32.6865	14.5792	0.556659	0.917902	2.87874	0.190233	70.6234	0.634073	25.0695
														F test to compare two variances (p)	0.500896	0.00115418	7.55219e-05	0.00206709	0.301544	0.00103146	0.114567	0.896099	0.260665	0.845976	0.883464	0.922954	0.595486	0.725338	1.04625e-05	0.148357	1.23439e-05	0.00171509	0.353428	0.482659	0.00126405	0.449202	0.00490817	0.0172809	0.00621066	0.00226729	0.000820314	0.00604047	0.594045	0.97865	0.238974	0.130158	7.08448e-05	0.686442	0.00137856
														Student's t-test (t)	-1.58244	-1.52422	0.89829	1.41678	0.848372	0.619388	1.40749	-0.884077	-0.143365	-0.596501	-0.763018	-1.51046	-1.71628	-0.543865	1.70277	-0.716226	-1.39706	0.886817	-1.27566	1.03519	0.887581	-1.38591	1.42326	1.14629	1.47563	0.653173	0.998066	0.516734	-0.392413	0.534061	-0.251347	-0.513727	1.29591	-0.556381	1.32353
														Student's t-test (p)	0.144632	0.176339	0.418852	0.225267	0.416076	0.567641	0.189598	0.397412	0.888849	0.564099	0.463072	0.161859	0.116871	0.598449	0.163073	0.49024	0.211679	0.42254	0.23091	0.324966	0.422444	0.195901	0.222032	0.30785	0.207778	0.547123	0.389537	0.63027	0.702987	0.604968	0.806635	0.618602	0.26344	0.590182	0.25268
														Student's t-test (power)	0.247599	0.146979	0.999221	0.995648	0.163679	0.625534	0.487169	0.128374	0.0513967	0.0811334	0.102222	0.280215	0.291347	0.0745363	1	0.0836274	0.129595	0.846252	0.169978	0.191484	0.881879	0.197847	0.977201	0.721605	0.975891	0.554408	0.982245	0.287141	0.0620426	0.0764095	0.0605104	0.0670052	1	0.0752852	0.995806
														Wilcoxon rank-sum test (W)	8	7	17	20	20	22	25	12	19	15	13	11	7	15	27	13	5	18	12	23	19	10	27	22	28	21	19	17	14	23	14	16	22	15	21
														Wilcoxon rank-sum test (p)	0.14899	0.106061	1	0.755051	0.755051	0.530303	0.267677	0.431818	0.876263	0.755051	0.530303	0.343434	0.106061	0.755051	0.14899	0.530303	0.0479798	1	0.431818	0.431818	0.876263	0.267677	0.14899	0.530303	0.106061	0.638889	0.412121	1	0.638889	0.431818	0.638889	0.876263	0.530303	0.755051	0.638889
														fold change	0.529095	0.165956	3.52115	2.59521	1.18347	1.34874	1.89004	0.821071	0.937754	0.851952	0.784115	0.671188	0.612112	0.857989	5.7692	0.526618	0.0727452	1.71204	0.78883	1.36162	1.7432	0.765301	1.45573	1.3521	1.53158	1.35831	2.08546	1.2321	0.894714	1.17408	0.938814	0.906935	3.37004	0.859949	2.49143
														log2(fold change)	-0.918402	-2.59113	1.81605	1.37585	0.243028	0.431614	0.918417	-0.284422	-0.0927192	-0.231155	-0.350863	-0.57521	-0.708133	-0.22097	2.52837	-0.92517	-3.781	0.775716	-0.342213	0.445319	0.801741	-0.385901	0.54174	0.435201	0.615023	0.441815	1.06037	0.301116	-0.160502	0.231531	-0.0910891	-0.140929	1.75277	-0.217678	1.31697
														robust fold change	0.395268	0.214404	0.950981	2.32524	0.86945	1.1904	1.80607	0.673853	1.34948	0.749378	0.884078	0.870065	0.604514	0.791713	2.56259	0.409629	0.152298	0.915477	0.674907	1.01762	0.93519	0.65817	1.2021	1.11981	1.22218	1.1102	1.25107	0.921611	0.859607	1.22404	0.755347	1.01217	1.32874	0.73424	1.69358
														log2(robust fold change)	-1.3391	-2.2216	-0.0725119	1.21738	-0.201825	0.251449	0.852853	-0.569494	0.432399	-0.416235	-0.177755	-0.200805	-0.726153	-0.336951	1.3576	-1.28761	-2.71503	-0.127404	-0.56724	0.025206	-0.0966689	-0.603468	0.265556	0.163257	0.289457	0.150817	0.323168	-0.11777	-0.21825	0.291657	-0.404789	0.0174462	0.410058	-0.445677	0.760074
														fold change - bootsrap resampling method	0.56145	0.22639	3.85891	2.75002	1.20415	1.37554	2.06926	0.83195	1.05524	0.872169	0.819555	0.685221	0.63848	0.889501	6.15059	0.733458	0.123108	1.74602	0.794816	1.42363	1.77435	0.77419	1.45378	1.38144	1.54518	1.35929	2.12027	1.26506	0.936445	1.22264	0.967332	0.924041	3.41613	0.893192	2.57395
														log2(fold change) - bootstrap resampling method	-0.832771	-2.14312	1.94819	1.45944	0.268021	0.459997	1.04912	-0.265431	0.0775765	-0.197321	-0.287087	-0.545359	-0.647286	-0.168931	2.62073	-0.447213	-3.022	0.804068	-0.331307	0.509573	0.82729	-0.369241	0.539806	0.466169	0.627778	0.442852	1.08425	0.339209	-0.0947344	0.290001	-0.0479163	-0.113972	1.77236	-0.162958	1.36398
														95% lower confidence interval	-2.40567	-4.86571	-1.3248	-0.793189	-0.285171	-1.42252	-0.610368	-0.979228	-1.29387	-1.07292	-1.39865	-1.47233	-1.52512	-1.04554	0.12401	-4.13158	-5.76795	-0.507426	-0.773766	-0.413284	-0.468905	-0.848826	-0.260198	-0.313649	-0.204091	-1.26408	-0.593758	-1.12672	-0.938532	-0.754157	-0.844292	-0.532694	-0.713816	-1.04689	-0.927417
														95% upper confidence interval	0.155339	-0.319467	3.60092	2.54931	0.90491	1.41541	2.11374	0.290584	1.03737	0.456334	0.528884	0.185887	0.0414516	0.527966	3.80405	1.23018	-1.1342	1.92468	0.162959	1.2739	1.93842	0.151422	1.10486	1.035	1.20872	1.44239	2.3024	1.11353	0.628016	1.07426	0.646312	0.335764	2.97701	0.493815	2.46956
													ROC Analysis	AUC	0.771429	0.8	0.514286	0.571429	0.571429	0.628571	0.714286	0.657143	0.542857	0.571429	0.628571	0.685714	0.8	0.571429	0.771429	0.628571	0.857143	0.514286	0.657143	0.657143	0.542857	0.714286	0.771429	0.628571	0.8	0.6	0.678571	0.514286	0.6	0.657143	0.6	0.542857	0.628571	0.571429	0.6
														AUC (se)	0.148157	0.140746	0.176106	0.1751	0.1751	0.171303	0.159972	0.168309	0.175945	0.1751	0.171303	0.164546	0.140746	0.1751	0.148157	0.171303	0.122213	0.176106	0.168309	0.168309	0.175945	0.159972	0.148157	0.171303	0.140746	0.173558	0.179912	0.176106	0.173558	0.168309	0.173558	0.175945	0.171303	0.1751	0.173558
														AUC(p)	0.17983	0.143269	0.483823	0.41919	0.41919	0.353728	0.251506	0.320311	0.451532	0.41919	0.353728	0.286267	0.143269	0.41919	0.17983	0.353728	0.0719877	0.483823	0.320311	0.320311	0.451532	0.251506	0.17983	0.353728	0.143269	0.38664	0.30985	0.483823	0.38664	0.320311	0.38664	0.451532	0.353728	0.41919	0.38664
														Sensitivity	0.571429	0.857143	0.857143	0.6	0.4	0.6	0.6	1	0.6	0.857143	1	1	1	0.857143	0.6	0.857143	0.857143	0.4	0.714286	1	0.4	0.714286	0.8	0.6	0.8	0.6	0.75	0.714286	0.714286	0.8	0.571429	0.428571	0.4	0.857143	0.6
														Specificity	1	0.8	0.4	0.857143	1	1	0.857143	0.6	0.714286	0.6	0.4	0.4	0.6	0.6	1	0.6	1	0.857143	0.8	0.428571	0.857143	0.8	0.857143	0.857143	1	0.857143	0.714286	0.6	0.6	0.714286	0.8	1	1	0.6	1
														Positive predictive value	1	0.857143	0.666667	0.75	1	1	0.75	0.777778	0.6	0.75	0.7	0.7	0.777778	0.75	1	0.75	1	0.666667	0.833333	0.555556	0.666667	0.833333	0.8	0.75	1	0.75	0.6	0.714286	0.714286	0.666667	0.8	1	1	0.75	1
														Negative predictive value	0.625	0.8	0.666667	0.75	0.7	0.777778	0.75	1	0.714286	0.75	1	1	1	0.75	0.777778	0.75	0.833333	0.666667	0.666667	1	0.666667	0.666667	0.857143	0.75	0.875	0.75	0.833333	0.6	0.6	0.833333	0.571429	0.555556	0.7	0.75	0.777778
														Precision	1	0.857143	0.666667	0.75	1	1	0.75	0.777778	0.6	0.75	0.7	0.7	0.777778	0.75	1	0.75	1	0.666667	0.833333	0.555556	0.666667	0.833333	0.8	0.75	1	0.75	0.6	0.714286	0.714286	0.666667	0.8	1	1	0.75	1
														Recall	0.571429	0.857143	0.857143	0.6	0.4	0.6	0.6	1	0.6	0.857143	1	1	1	0.857143	0.6	0.857143	0.857143	0.4	0.714286	1	0.4	0.714286	0.8	0.6	0.8	0.6	0.75	0.714286	0.714286	0.8	0.571429	0.428571	0.4	0.857143	0.6
														Youden Index	0.571429	0.657143	0.257143	0.457143	0.4	0.6	0.457143	0.6	0.314286	0.457143	0.4	0.4	0.6	0.457143	0.6	0.457143	0.857143	0.257143	0.514286	0.428571	0.257143	0.514286	0.657143	0.457143	0.8	0.457143	0.464286	0.314286	0.314286	0.514286	0.371429	0.428571	0.4	0.457143	0.6
														Cutoff	18.3308	14.7791	2.87156	0.352407	250.268	3.01381	4.26503	1556.18	16.5751	169.56	18.3898	138.429	275.131	171.47	4.05872	3.63168	9.76837	603.315	875.563	60.3005	577.692	734.024	8.62464	3.98819	5.79523	3.88559	0.634793	2.57728	5.56197	19.1274	8.84667	161.781	1.21921	180.607	0.0802037
													LBDN vs. LBDE	Diff mean	13.1826	40.8865	-6.15271	0.045025	-83.3673	-1.22762	-0.463868	561.974	9.24331	100.379	90.9416	113.371	289.474	102.776	-5.58024	19.7272	21.1593	-424.922	68.2722	-22.236	-426.489	60.8371	-3.60131	-1.48168	-2.11963	-1.4693	-0.723874	-0.732926	1.97297	-0.406014	1.5681	5.867	-0.3831	110.681	-0.0097009
														Effect size (Glass's Delta)	1.89999	3.86662	-0.155537	0.103793	-0.929057	-0.422045	-0.11639	0.741172	1.19675	1.19715	3.62964	1.47263	1.99118	1.22985	-0.584782	2.56529	6.44367	-0.484274	0.377008	-0.425325	-0.48883	0.365789	-0.664971	-0.683889	-0.603732	-0.371273	-0.591961	-0.306801	0.768654	-0.043993	0.363261	0.252499	-0.326518	1.28964	-0.10057
														F test to compare two variances (F)	2.02479	62.1634	0.752396	6.43988	4.05211	0.537015	4.51921	0.394172	5.20589	0.538448	34.0964	1.37683	1.62695	0.513934	0.219642	44.8918	121.471	0.0235491	1.60324	0.478943	0.0222248	1.74378	2.34604	2.61367	1.8926	0.786564	0.215274	1.17569	1.7022	0.218832	1.49663	3.97264	0.67225	0.67272	3.85485
														F test to compare two variances (p)	0.516715	0.001287	0.695014	0.0910516	0.19441	0.44393	0.163635	0.266965	0.130076	0.445697	0.00416261	0.797439	0.668135	0.41536	0.0795858	0.00243644	0.000342601	0.000107603	0.679075	0.37182	8.87105e-05	0.617717	0.428126	0.370284	0.561012	0.731376	0.0865064	0.927734	0.63502	0.0789037	0.731516	0.200494	0.605674	0.606213	0.210048
														Student's t-test (t)	2.5929	1.36959	-0.297251	0.0861938	-0.950082	-0.881469	-0.113432	1.65854	1.09483	2.49873	1.71829	2.31994	2.95301	2.59579	-1.44575	1.06413	1.64286	-1.07499	0.562159	-0.912547	-1.08554	0.528617	-0.856063	-0.842616	-0.84572	-0.700568	-1.43992	-0.510388	1.12093	-0.108819	0.555448	0.260461	-0.643811	2.54237	-0.105112
														Student's t-test (p)	0.0250086	0.211157	0.771813	0.932861	0.362479	0.396916	0.911732	0.125421	0.296986	0.0295732	0.125828	0.0405822	0.0131384	0.0248803	0.176131	0.320366	0.143319	0.341287	0.585281	0.381046	0.337188	0.607572	0.410224	0.417388	0.415727	0.498124	0.180453	0.619866	0.286195	0.915306	0.589706	0.79932	0.532891	0.0273643	0.918179
														Student's t-test (power)	0.857958	0.999984	0.0571833	0.0531918	0.318977	0.104034	0.0540154	0.221045	0.482222	0.482479	0.999924	0.653179	0.887893	0.50322	0.155356	0.983023	1	0.121579	0.0929297	0.104895	0.122965	0.0903697	0.187087	0.195179	0.162475	0.0916109	0.141569	0.0782478	0.234163	0.0505725	0.0898043	0.0690489	0.0820508	0.541085	0.0529962
														Wilcoxon rank-sum test (W)	35	26	13	17	8	13	11	29	26	34	36	35	36	34	11	25	29	14	26	18	13	24	9	9	11	15	6	16	26	18	25	24	12	34	16
														Wilcoxon rank-sum test (p)	0.029526	0.43512	0.354312	0.724165	0.0932401	0.354312	0.222222	0.222222	0.43512	0.045066	0.018648	0.029526	0.018648	0.045066	0.222222	0.523699	0.222222	0.43512	0.43512	0.832945	0.354312	0.621601	0.127428	0.127428	0.222222	0.523699	0.109091	0.621601	0.43512	0.832945	0.523699	0.621601	0.284382	0.045066	0.621601
														fold change	2.42331	5.0826	0.724208	1.09907	0.637339	0.611001	0.909613	1.31813	1.6087	1.55083	3.1002	1.82378	2.03362	1.56102	0.366847	4.02264	7.06569	0.499803	1.0949	0.781458	0.482062	1.10428	0.680109	0.664721	0.690052	0.670291	0.387914	0.755818	1.32382	0.979679	1.20623	1.04569	0.605768	1.55564	0.899707
														log2(fold change)	1.27698	2.34557	-0.465524	0.136286	-0.649868	-0.710753	-0.136675	0.398487	0.685892	0.633037	1.63236	0.866935	1.02405	0.642493	-1.44675	2.00814	2.82083	-1.00057	0.130801	-0.355759	-1.05271	0.143109	-0.556163	-0.589179	-0.535222	-0.577141	-1.36619	-0.403888	0.404706	-0.0296183	0.270509	0.0644551	-0.723163	0.637504	-0.152473
														robust fold change	3.52096	2.68154	0.335259	0.341779	0.46274	0.322673	0.33797	1.69997	1.11128	1.92596	1.71642	1.55792	2.29696	1.78448	0.274024	2.10001	3.08259	0.88072	1.18759	1.08463	0.838768	1.24097	0.567183	0.513021	0.612941	0.428096	0.391463	0.517706	1.53563	1.01327	1.33977	0.984255	0.432745	2.07543	0.216413
														log2(robust fold change)	1.81597	1.42306	-1.57665	-1.54886	-1.11173	-1.63186	-1.56503	0.76551	0.152224	0.945576	0.779399	0.639618	1.19973	0.835507	-1.86763	1.0704	1.62414	-0.183244	0.248039	0.117202	-0.253656	0.311467	-0.818113	-0.962911	-0.706181	-1.22399	-1.35305	-0.949796	0.618834	0.0190214	0.421988	-0.0228954	-1.20841	1.05341	-2.20814
														fold change - bootsrap resampling method	3.06826	6.61318	1.92628	1.5594	0.657074	0.752113	1.05896	1.39294	1.71331	1.62972	3.37547	1.91943	2.17408	1.64823	0.559525	6.66109	8.45331	0.607658	1.11372	0.83256	0.606924	1.12256	0.717335	0.699442	0.732976	0.849189	0.509022	0.916258	1.38468	1.03016	1.31113	1.04565	0.960309	1.62293	1.24158
														log2(fold change) - bootstrap resampling method	1.61742	2.72534	0.94582	0.640996	-0.605873	-0.410979	0.0826529	0.478138	0.776789	0.704621	1.75509	0.940674	1.12041	0.720921	-0.837726	2.73576	3.07952	-0.718669	0.155387	-0.264374	-0.720412	0.166793	-0.47928	-0.515724	-0.448162	-0.235843	-0.9742	-0.126174	0.469553	0.0428695	0.390808	0.0643933	-0.058429	0.6986	0.312175
														95% lower confidence interval	0.331578	-0.804047	-4.614	-2.89694	-2.21625	-2.80243	-3.03693	-0.136919	-0.280925	0.0643143	0.359031	0.132612	0.34318	0.0703568	-4.38331	-1.35475	-0.164861	-2.12495	-0.351502	-1.20236	-2.17798	-0.381381	-2.05154	-2.1311	-1.98811	-2.44837	-3.43826	-2.08499	-0.249591	-0.53631	-0.606351	-0.426346	-4.10661	0.0778402	-3.50104
														95% upper confidence interval	2.83642	4.65643	3.31713	3.19705	0.470913	1.20051	1.8016	1.01567	1.76512	1.38274	3.05776	1.86261	1.84863	1.38941	1.24298	5.18267	4.73534	0.228171	0.568161	0.522085	0.242009	0.62899	0.666267	0.657935	0.671828	1.31409	0.601453	1.34663	1.2017	0.86873	1.24036	0.469749	2.04355	1.2987	2.77717
													ROC Analysis	AUC	0.875	0.65	0.675	0.575	0.8	0.675	0.725	0.725	0.65	0.85	0.9	0.875	0.9	0.85	0.725	0.625	0.725	0.65	0.65	0.55	0.675	0.6	0.775	0.775	0.725	0.625	0.8125	0.6	0.65	0.55	0.625	0.6	0.7	0.85	0.6
														AUC (se)	0.0998262	0.158023	0.154083	0.16669	0.12561	0.154083	0.144531	0.144531	0.158023	0.109343	0.0891346	0.0998262	0.0891346	0.109343	0.144531	0.161431	0.144531	0.158023	0.158023	0.168557	0.154083	0.164317	0.132581	0.132581	0.144531	0.161431	0.12816	0.164317	0.158023	0.168557	0.161431	0.164317	0.149592	0.109343	0.164317
														AUC(p)	0.0301725	0.317531	0.285059	0.411002	0.116205	0.285059	0.218173	0.218173	0.317531	0.0547477	0.0124227	0.0301725	0.0124227	0.0547477	0.218173	0.349318	0.218173	0.317531	0.317531	0.441046	0.285059	0.380453	0.149845	0.149845	0.218173	0.349318	0.111388	0.380453	0.317531	0.441046	0.349318	0.380453	0.251912	0.0547477	0.380453
														Sensitivity	0.75	0.875	1	0.6	1	0.6	0.8	1	0.375	0.625	0.875	0.875	0.875	0.625	0.8	0.75	0.75	0.4	0.625	0.4	0.4	0.75	0.8	0.8	0.8	0.8	1	0.8	0.75	0.4	0.625	0.5	1	0.625	0.6
														Specificity	1	0.6	0.5	0.875	0.75	0.875	0.75	0.6	1	1	0.8	0.8	0.8	1	0.625	0.6	0.8	1	0.8	0.875	1	0.6	0.75	0.75	0.75	0.625	0.625	0.625	0.6	1	0.8	0.8	0.5	1	0.875
														Positive predictive value	1	0.777778	0.555556	0.75	0.714286	0.75	0.666667	0.8	1	1	0.875	0.875	0.875	1	0.571429	0.75	0.857143	1	0.833333	0.666667	1	0.75	0.666667	0.666667	0.666667	0.571429	0.571429	0.571429	0.75	1	0.833333	0.8	0.555556	1	0.75
														Negative predictive value	0.714286	0.75	1	0.777778	1	0.777778	0.857143	1	0.5	0.625	0.8	0.8	0.8	0.625	0.833333	0.6	0.666667	0.727273	0.571429	0.7	0.727273	0.6	0.857143	0.857143	0.857143	0.833333	1	0.833333	0.6	0.727273	0.571429	0.5	1	0.625	0.777778
														Precision	1	0.777778	0.555556	0.75	0.714286	0.75	0.666667	0.8	1	1	0.875	0.875	0.875	1	0.571429	0.75	0.857143	1	0.833333	0.666667	1	0.75	0.666667	0.666667	0.666667	0.571429	0.571429	0.571429	0.75	1	0.833333	0.8	0.555556	1	0.75
														Recall	0.75	0.875	1	0.6	1	0.6	0.8	1	0.375	0.625	0.875	0.875	0.875	0.625	0.8	0.75	0.75	0.4	0.625	0.4	0.4	0.75	0.8	0.8	0.8	0.8	1	0.8	0.75	0.4	0.625	0.5	1	0.625	0.6
														Youden Index	0.75	0.475	0.5	0.475	0.75	0.475	0.55	0.6	0.375	0.625	0.675	0.675	0.675	0.625	0.425	0.35	0.55	0.4	0.425	0.275	0.4	0.35	0.55	0.55	0.55	0.425	0.625	0.425	0.35	0.4	0.425	0.3	0.5	0.625	0.475
														Cutoff	21.9036	5.58015	1.93663	0.352407	159.887	3.01381	2.41794	1684.28	27.7032	287.575	68.5538	172.611	447.04	286.2	1.92884	3.0927	5.16083	603.315	777.808	131.233	577.692	546.421	8.62464	2.82941	5.79523	2.55294	0.328796	1.90564	7.19036	26.9851	8.93329	145.241	0.107632	312.604	0.0802037
[truncated: 60 more columns]

## Sheet: Heatmap
HEATMAP
													CONTROL					PD
COD.OWL	Class	Subclass A	Subclass B	Subclass C	Common name	Individual notation	Individual composition or probable ID	Link	Simplified name	Simple name	Orden.Heat.map		Control					<10 years duration					≥10 years duration					LBDL					LBDE					LBDN					<10 years duration vs. Control				≥10 years duration vs. Control
GROUPS											0		Mean	SEM	SD	N		Mean	SEM	SD	N		Mean	SEM	SD	N		Mean	SEM	SD	N		Mean	SEM	SD	N		Mean	SEM	SD	N		fold change	log2(fold change)	Student's t-test (p)		fold change	log2(fold change)	Student's t-test (p)
FFA02	Fatty acids	Saturated fatty acids			Myristic acid	14:0		HMDB00806	SFA	SFA	20002		4.4945	0.945776	2.99081	10		7.28919	0.917464	2.75239	9		8.9392	1.42462	4.72494	11		7.79004	1.52516	4.0352	7		7.82837	1.86089	4.16107	5		8.78271	1.49877	4.23918	8		1.6218	0.697597	0.0498687		1.98892	0.991984	0.0198028
FFA33	Fatty acids	Saturated fatty acids			Pentadecylic acid	15:0		HMDB00826	SFA	SFA	20003		1.41302	0.323145	1.02188	10		2.73427	0.339836	1.01951	9		4.8721	1.69016	5.60562	11		3.20176	0.679931	1.79893	7		3.06024	0.787279	1.76041	5		5.061	2.29765	6.49874	8		1.93506	0.952375	0.0118697		3.44801	1.78576	0.0702283
FFA03	Fatty acids	Saturated fatty acids			Palmitic acid	16:0		HMDB00220	SFA	SFA	20004		418.347	118.007	373.17	10		668.258	101.378	304.135	9		675.316	96.4858	320.007	11		686.578	112.12	296.643	7		628.721	171.125	382.648	5		686.644	106.742	301.911	8		1.59738	0.675707	0.130611		1.61425	0.690864	0.105682
FFA34	Fatty acids	Saturated fatty acids			Margaric acid	17:0		HMDB02259	SFA	SFA	20005		4.42181	1.15663	3.65758	10		7.55039	1.0851	3.2553	9		7.64192	1.21387	4.02594	11		7.74663	0.938967	2.48427	7		7.42807	2.02029	4.51751	5		7.58099	1.51148	4.27512	8		1.70754	0.771915	0.0666003		1.72824	0.789301	0.0711644
FFA07	Fatty acids	Saturated fatty acids			Stearic acid	18:0		HMDB00827	SFA	SFA	20006		312.654	93.3125	295.08	10		524.327	84.4627	253.388	9		454.717	60.9574	202.173	11		506.811	67.7156	179.159	7		485.438	140.873	315.001	5		468.246	79.2064	224.03	8		1.67702	0.745901	0.113691		1.45438	0.540404	0.209862
FFA37	Fatty acids	Saturated fatty acids			Arachidic acid	20:0		HMDB02212	SFA	SFA	20007		6.69256	2.03838	6.44592	10		32.4502	19.8464	59.5391	9		12.0416	2.01711	6.69	11		37.8127	25.4559	67.3499	7		11.1716	3.08883	6.90682	5		12.9953	2.95324	8.35303	8		4.8487	2.2776	0.232018		1.79925	0.847392	0.0781752
FFA04	Fatty acids	Monounsaturated fatty acids			Palmitoleic acid	16:1n-7		HMDB03229	MUFA	MUFA	30003		5.18468	1.42476	4.50547	10		6.28108	2.28718	6.86155	9		9.43483	3.16506	10.4973	11		3.8829	1.22985	3.25387	7		7.21638	3.6975	8.26787	5		12.1313	4.08088	11.5425	8		1.21147	0.276757	0.68261		1.81975	0.86374	0.241214
FFA06	Fatty acids	Monounsaturated fatty acids					16:1n-x		MUFA	MUFA	30005		3.8515	1.12584	3.56023	10		12.7585	4.92551	14.7765	9		9.96102	3.11047	10.3163	11		12.3105	4.21342	11.1477	7		7.96903	2.84484	6.36126	5		12.2974	5.78146	16.3524	8		3.31261	1.72797	0.112375		2.58627	1.37087	0.0884586
FFA08	Fatty acids	Monounsaturated fatty acids			Oleic acid	18:1n-9		HMDB00207	MUFA	MUFA	30008		175.935	30.7254	97.1623	10		227.476	33.954	101.862	9		225.296	23.9602	79.4671	11		205.911	37.3404	98.7935	7		176.063	37.4297	83.6955	5		275.48	21.0109	59.4279	8		1.29296	0.370674	0.274779		1.28056	0.356779	0.216119
FFA09	Fatty acids	Monounsaturated fatty acids					18:1n-x		MUFA	MUFA	30009		3.32592	0.68666	2.17141	10		7.97894	2.04288	6.12865	9		6.54685	1.48002	4.90867	11		7.9895	2.65293	7.01898	7		6.17007	1.38805	3.10377	5		7.13112	1.9261	5.44782	8		2.39902	1.26244	0.0567525		1.96843	0.977048	0.0683652
FFA38	Fatty acids	Monounsaturated fatty acids			Nervonic acid	24:1n-9		HMDB02368	MUFA	MUFA	30015		0.815024	0.200823	0.635057	10		1.3526	0.293513	0.880538	9		2.74864	1.20214	3.98706	11		1.54465	0.361309	0.955934	7		1.77881	0.694182	1.55224	5		2.83772	1.65117	4.6702	8		1.65958	0.730818	0.14235		3.37246	1.7538	0.142103
FFA11	Fatty acids	Polyunsaturated fatty acids	Essential		Linoleic acid (LA)	18:2n-6		HMDB00673	PUFA	PUFA	40006		56.568	12.3043	38.9097	10		58.2277	11.2989	33.8968	9		96.6405	39.925	132.416	11		50.4423	9.36624	24.7807	7		39.7864	10.2161	22.8438	5		129.383	52.1608	147.533	8		1.02934	0.0417192	0.922612		1.70839	0.77264	0.3566
FFA13	Fatty acids	Polyunsaturated fatty acids			Linoelaidic acid	18:2n-6 trans		HMDB06270	PUFA	PUFA	40007		1.96041	0.5603	1.77182	10		4.73787	1.19599	3.58796	9		4.29799	1.17704	3.90381	11		4.78095	1.57093	4.15629	7		3.51496	1.27246	2.84531	5		4.85965	1.42599	4.0333	8		2.41677	1.27308	0.0439816		2.19239	1.1325	0.0942151
FFA20	Fatty acids	Polyunsaturated fatty acids			Eicosatrienoic acid (ETE)	20:3n-3		HMDB60039	PUFA	PUFA	40015		4.24207	0.720735	2.27917	10		6.14982	1.07182	3.21547	9		5.31061	0.737693	2.44665	11		5.92019	0.985844	2.6083	7		4.17241	1.37068	3.06493	5		6.43271	0.957745	2.70891	8		1.44972	0.535775	0.150786		1.25189	0.324108	0.314847
FFA22	Fatty acids	Polyunsaturated fatty acids			Mead acid	20:3n-9		HMDB10378	PUFA	PUFA	40016		4.3578	0.641542	2.02873	10		6.18896	0.85226	2.55678	9		6.79031	1.26176	4.18479	11		6.05987	1.63994	4.33886	7		5.35212	1.81677	4.06243	5		7.65179	0.752314	2.12787	8		1.4202	0.506098	0.100199		1.5582	0.639877	0.106627
FFA21	Fatty acids	Polyunsaturated fatty acids					20:3n-x		PUFA	PUFA	40017		0.792664	0.111944	0.353997	10		0.938355	0.16003	0.480089	9		1.15981	0.301866	1.00118	11		1.27596	0.461896	1.22206	7		0.645181	0.159936	0.357628	5		1.13068	0.158742	0.448989	8		1.1838	0.243425	0.458597		1.46317	0.549102	0.275232
FFA23	Fatty acids	Polyunsaturated fatty acids			Arachidonic acid (AA)	20:4n-6		HMDB01043	PUFA	PUFA	40019		243.089	29.4222	93.0413	10		302.464	40.5704	121.711	9		337.474	50.8528	168.66	11		346.206	61.9228	163.832	7		201.771	57.8827	129.43	5		375.261	38.2459	108.176	8		1.24425	0.315278	0.245762		1.38827	0.473293	0.134275
FFA26	Fatty acids	Polyunsaturated fatty acids			Eicosapentaenoic acid (EPA, Timnodonic acid)	20:5n-3		HMDB01999	PUFA	PUFA	40022		6.13289	0.774201	2.44824	10		6.32234	1.17833	3.53498	9		6.7562	0.911044	3.02159	11		6.72403	1.63835	4.33467	7		4.83903	0.972398	2.17435	5		7.4945	0.829905	2.34733	8		1.03089	0.0438919	0.892614		1.10163	0.139646	0.611832
FFA27	Fatty acids	Polyunsaturated fatty acids			Adrenic acid	22:4n-6		HMDB02226	PUFA	PUFA	40027		21.6429	1.7275	5.46285	10		31.3549	4.3681	13.1043	9		35.9839	5.14921	17.078	11		35.7493	5.0648	13.4002	7		22.648	3.58983	8.02711	5		39.3164	6.2244	17.6053	8		1.44873	0.534794	0.0643077		1.66261	0.733453	0.0212962
FFA28	Fatty acids	Polyunsaturated fatty acids			Docosapentaenoic acid (DPA, Clupanodonic acid)	22:5n-3		HMDB06528	PUFA	PUFA	40028		8.3448	1.22984	3.88908	10		9.01625	1.38118	4.14353	9		11.1813	2.09183	6.93782	11		9.19474	2.03938	5.3957	7		6.83696	2.21355	4.94964	5		13.199	2.04255	5.77721	8		1.08046	0.11165	0.720086		1.33991	0.422134	0.268953
FFA29	Fatty acids	Polyunsaturated fatty acids			Docosapentaenoic acid (Osbond acid)	22:5n-6		HMDB01976	PUFA	PUFA	40029		9.74096	1.20394	3.8072	10		15.0354	2.20333	6.61	9		21.3184	2.82001	9.35293	11		20.3489	3.65809	9.6784	7		12.337	2.81271	6.28942	5		20.7117	2.82365	7.98649	8		1.54353	0.626231	0.0445909		2.18853	1.12996	0.00217707
FFA30	Fatty acids	Polyunsaturated fatty acids	Peroxisomal beta-oxidation		Docosahexaenoic acid (DHA, Cervonic acid)	22:6n-3		HMDB02183	PUFA	PUFA	40030		153.531	18.9564	59.9453	10		164.811	13.9955	41.9866	9		199.902	31.4607	104.343	11		183.203	25.1411	66.5171	7		121.774	31.1408	69.6329	5		223.867	30.1933	85.3996	8		1.07347	0.102286	0.644533		1.30203	0.380768	0.233329
AC02	Fatty esters	Acylcarnitines			L-Octanoylcarnitine	AC(8:0)		HMDB00791	AC	AC	60002		3.50882	1.3321	4.21248	10		3.98259	1.01298	3.03895	9		3.81585	0.974574	3.2323	11		3.45594	0.865703	2.29043	7		2.87992	1.00547	2.2483	5		4.9033	1.41526	4.00297	8		1.13502	0.182721	0.784236		1.0875	0.121017	0.852525
AC04	Fatty esters	Acylcarnitines			Decanoylcarnitine	AC(10:0)		HMDB00651	AC	AC	60005		3.09235	1.15738	3.65995	10		3.0004	0.744957	2.10706	8		3.27218	0.462281	1.38684	9		2.35117	0.450775	1.10417	6		2.44839	0.694075	1.38815	4		4.22175	0.70816	1.87362	7		0.970266	-0.0435475	0.950573		1.05815	0.0815477	0.887713
AC11	Fatty esters	Acylcarnitines			Oleoylcarnitine	AC(18:1n-9)		HMDB05065	AC	AC	60016		18.811	7.54615	23.863	10		9.03674	2.28773	6.86319	9		12.3457	2.57093	8.52682	11		12.0341	3.02281	7.99761	7		4.42332	1.45785	3.25985	5		13.8473	2.81457	7.96081	8		0.480396	-1.0577	0.24181		0.6563	-0.607573	0.434447
FAA04	Fatty amides	Primary amides	Fatty acid amides		Octadecanamide (Stearamide)	18:0 amide		HMDB34146	FAA	FAA	70004		0.0286332	0.0169414	0.0535735	10		0.0868607	0.0272716	0.0818149	9		0.230258	0.0996561	0.330522	11		0.0541374	0.0116292	0.0307681	7		0.247359	0.0936108	0.20932	5		0.212353	0.128797	0.364293	8		3.03357	1.60101	0.0810893		8.04163	3.00749	0.0724995
FAA06	Fatty amides	Primary amides	Fatty acid amides			20:0 amide			FAA	FAA	70006		0.0472857	0.0237418	0.0750782	10		0.116303	0.0254341	0.0763022	9		0.515442	0.212351	0.70429	11		0.121728	0.0262232	0.06938	7		0.707565	0.418393	0.935555	5		0.290834	0.148653	0.420453	8		2.45959	1.29842	0.0634691		10.9006	3.44633	0.0526117
FAA09	Fatty amides	Primary amides	Fatty acid amides				21:1n-x amide		FAA	FAA	70009		0.0101328	0.00461393	0.0145905	10		0.0320131	0.00736825	0.0221048	9		0.134004	0.0518923	0.172107	11		0.0337286	0.00754838	0.0199711	7		0.193221	0.101559	0.227093	5		0.0699947	0.033902	0.0958895	8		3.15934	1.65962	0.0197667		13.2247	3.72517	0.0384004
FAA10	Fatty amides	Primary amides	Fatty acid amides		Docosanamide (Behenamide)	22:0 amide		HMDB00583	FAA	FAA	70010		0.1073	0.051462	0.162737	10		0.403607	0.10821	0.324631	9		1.46879	0.522914	1.73431	11		0.398705	0.0797062	0.210883	7		2.09402	0.96404	2.15566	5		0.816011	0.398647	1.12755	8		3.76149	1.9113	0.0204184		13.6886	3.77491	0.0265163
FAA11	Fatty amides	Primary amides	Fatty acid amides				22:2n-x amide		FAA	FAA	70011		0.0983488	0.0469536	0.14848	10		0.334077	0.0918981	0.275694	9		1.32778	0.491596	1.63044	11		0.339764	0.0701956	0.18572	7		1.98335	0.934094	2.0887	5		0.664644	0.325158	0.919687	8		3.39686	1.7642	0.0307672		13.5007	3.75496	0.0316266
FAA13	Fatty amides	Primary amides	Fatty acid amides				23:1n-x amide		FAA	FAA	70013		0.0068169	0.00318026	0.0100569	10		0.0231773	0.00648791	0.0194637	9		0.0966421	0.0371096	0.123079	11		0.0226806	0.00464755	0.0122963	7		0.144474	0.0710577	0.15889	5		0.0488156	0.0243362	0.0688333	8		3.39997	1.76552	0.0318286		14.1768	3.82546	0.0362462
FAA14	Fatty amides	Primary amides	Fatty acid amides				24:1n-x amide		FAA	FAA	70014		0.168169	0.0770958	0.243798	10		0.530994	0.131254	0.393762	9		2.30735	0.900874	2.98786	11		0.556923	0.11774	0.311512	7		3.44342	1.76047	3.93653	5		1.13052	0.55685	1.57501	8		3.15751	1.65879	0.0257469		13.7204	3.77825	0.0392125
NAE_02	Fatty amides	N-acyl ethanolamines	N-acyl ethanolamines		Palmitoyl ethanolamide	NAE(16:0)		HMDB02100	NAE	NAE	75002		13.7404	3.13749	9.92161	10		21.6753	4.13483	12.4045	9		23.1108	3.74756	12.4292	11		26.0303	4.14416	10.9644	7		20.9857	5.93478	13.2706	5		20.2694	4.67096	13.2115	8		1.57748	0.657624	0.140135		1.68195	0.750137	0.0732704
NAE_04	Fatty amides	N-acyl ethanolamines	N-acyl ethanolamines		Stearoyl ethanolamide	NAE(18:0)		HMDB13078	NAE	NAE	75004		15.591	3.61127	11.4198	10		25.2795	4.75426	14.2628	9		27.0734	4.9868	16.5394	11		30.0229	5.08804	13.4617	7		25.1645	7.48632	16.7399	5		23.6675	5.99369	16.9527	8		1.62142	0.697257	0.118809		1.73648	0.796162	0.0826585
NAE_05	Fatty amides	N-acyl ethanolamines	N-acyl ethanolamines		N-Oleoyl ethanolamide	NAE(18:1n-9)		HMDB02088	NAE	NAE	75005		1.69399	0.370759	1.17244	10		1.79177	0.489771	1.46931	9		1.47677	0.399889	1.32628	11		1.39841	0.44349	1.17336	7		0.78772	0.194724	0.435416	5		2.33037	0.5746	1.62521	8		1.05772	0.080962	0.873863		0.871772	-0.197977	0.696598
MG02	Glycerolipids	Monoacylglycerols				MG(16:0/0:0/0:0)		HMDB11564	MG	MG	80006		0.0250304	0.0102448	0.032397	10		0.0488127	0.0115092	0.0345275	9		0.3139	0.143317	0.475328	11		0.0679938	0.0111915	0.02961	7		0.311772	0.211863	0.473741	5		0.232175	0.164839	0.466235	8		1.95014	0.963576	0.139808		12.5408	3.64855	0.0718312
MG04	Glycerolipids	Monoacylglycerols				MG(18:0/0:0/0:0)		HMDB11131	MG	MG	80008		0.0620609	0.0338176	0.106941	10		0.174891	0.0427306	0.128192	9		0.556395	0.18428	0.611188	11		0.22036	0.0421154	0.111427	7		0.65999	0.318981	0.713264	5		0.356488	0.184372	0.521482	8		2.81806	1.4947	0.0518211		8.96531	3.16435	0.0235891
DG02	Glycerolipids	Diacylglycerols				DG(32:0)	DG(16:0+16:0+0:0)		DG	DG	90032		0.153604	0.0885476	0.280012	10		0.484716	0.133474	0.400423	9		1.32004	0.489953	1.62499	11		0.501796	0.0888308	0.235024	7		1.46252	0.520072	1.16292	5		1.00722	0.636067	1.79907	8		3.15563	1.65793	0.0502585		8.59381	3.1033	0.0396877
DG03	Glycerolipids	Diacylglycerols				DG(32:1)	DG(16:0+16:1+0:0)+ DG (14:0+18:1+0:0)		DG	DG	90033		0.0150464	0.00610959	0.0193202	10		0.0744653	0.0200549	0.0601646	9		0.479349	0.30502	1.01164	11		0.0710834	0.024081	0.0637123	7		0.382016	0.290399	0.649352	5		0.44192	0.396459	1.12136	8		4.94903	2.30715	0.0186329		31.858	4.99358	0.158983
DG05	Glycerolipids	Diacylglycerols				DG(34:0)	DG(16:0+18:0+0:0)		DG	DG	90043		0.182418	0.10605	0.335358	10		0.639945	0.174296	0.522888	9		1.58146	0.546165	1.81142	11		0.698906	0.143943	0.380837	7		1.80723	0.675132	1.50964	5		1.15339	0.679002	1.92051	8		3.50812	1.8107	0.0347088		8.66943	3.11594	0.0291909
DG06	Glycerolipids	Diacylglycerols				DG(34:1)	DG(16:0+18:1+0:0)		DG	DG	90044		0.160378	0.0720412	0.227814	10		0.439762	0.100704	0.302113	9		0.718307	0.212166	0.703676	11		0.549245	0.129327	0.342167	7		0.678437	0.203604	0.455271	5		0.577791	0.282922	0.800225	8		2.74203	1.45525	0.0349922		4.47883	2.16312	0.0280622
DG07	Glycerolipids	Diacylglycerols				DG(34:2)	DG(16:0+18:2+0:0)		DG	DG	90045		0.0267109	0.0132302	0.0418374	10		0.107846	0.0312606	0.0937817	9		0.664852	0.490625	1.62722	11		0.11073	0.0380322	0.100624	7		0.265922	0.1778	0.397572	5		0.77241	0.676262	1.91276	8		4.03755	2.01348	0.0362066		24.8907	4.63753	0.22266
DG08	Glycerolipids	Diacylglycerols				DG(36:2)	DG(18:1+18:1+0:0)		DG	DG	90056		0.0495732	0.025319	0.0800658	10		0.198863	0.0504264	0.151279	9		0.522502	0.261859	0.868487	11		0.188471	0.0581865	0.153947	7		0.295199	0.105549	0.236015	5		0.59275	0.359181	1.01592	8		4.01149	2.00414	0.0142477		10.54	3.3978	0.10189
DG63	Glycerolipids	Diacylglycerols				DG(38:4)	DG(18:0+20:4+0:0)		DG	DG	90066		0.108381	0.0324367	0.102574	10		0.480809	0.280957	0.84287	9		0.183957	0.0375428	0.124515	11		0.595077	0.353847	0.93619	7		0.240727	0.0520187	0.116317	5		0.122705	0.0399708	0.113055	8		4.43629	2.14935	0.22345		1.69732	0.763259	0.147818
TG121	Glycerolipids	Triacylglycerols				TG(40:0)	TG(12:0+16:0+12:0) + TG(10:0+16:0+14:0)		TG	TG	100038		0.00694449	0.00241877	0.00764883	10		0.022731	0.00757537	0.0227261	9		0.0469073	0.0160892	0.0533619	11		0.0147195	0.00230793	0.0061062	7		0.0502457	0.0242132	0.0541424	5		0.0457869	0.0182246	0.051547	8		3.27324	1.71072	0.0763351		6.75462	2.75587	0.0329394
TG04	Glycerolipids	Triacylglycerols				TG(44:0)	TG(16:0+16:0+12:0) + TG(16:0+14:0+14:0)		TG	TG	100057		0.0273051	0.00538799	0.0170383	10		0.117788	0.0427334	0.1282	9		0.197521	0.0775436	0.257183	11		0.0527544	0.00996105	0.0263545	7		0.184386	0.0762148	0.170422	5		0.242701	0.100525	0.284328	8		4.31377	2.10895	0.0677965		7.23387	2.85477	0.0531023
TG05	Glycerolipids	Triacylglycerols				TG(44:1)	TG(14:0+18:1+12:0) + TG(16:0+16:1+12:0)		TG	TG	100058		0.0373102	0.0105802	0.0334574	10		0.143286	0.0638804	0.191641	9		0.18721	0.0679358	0.225317	11		0.0566421	0.0112971	0.0298894	7		0.203455	0.0933768	0.208797	5		0.241889	0.0939733	0.265797	8		3.8404	1.94126	0.138366		5.01765	2.32701	0.0530156
TG06	Glycerolipids	Triacylglycerols				TG(44:2)	TG(14:0+18:2+12:0)		TG	TG	100059		0.0152595	0.00617256	0.0195194	10		0.0530185	0.0220011	0.0660034	9		0.066308	0.0268421	0.0890252	11		0.0208086	0.00487117	0.0128879	7		0.0686445	0.0282953	0.0632702	5		0.089709	0.0377462	0.106762	8		3.47445	1.79678	0.131898		4.34535	2.11947	0.0906871
TG84	Glycerolipids	Triacylglycerols				TG(45:1)	TG(14:0+15:0+16:1)		TG	TG	100069		0.0270434	0.00817435	0.0258496	10		0.108054	0.0280723	0.0842169	9		0.256579	0.112451	0.372957	11		0.0864312	0.0207038	0.054777	7		0.318222	0.157162	0.351424	5		0.199841	0.125843	0.355939	8		3.99557	1.9984	0.0209766		9.48768	3.24605	0.0688334
TG09	Glycerolipids	Triacylglycerols				TG(46:0)	TG(16:0+16:0+14:0)		TG	TG	100072		0.0788893	0.018744	0.0592737	10		0.357161	0.10261	0.307831	9		0.613097	0.243823	0.808671	11		0.194057	0.0407738	0.107877	7		0.590485	0.226239	0.505887	5		0.705962	0.313189	0.885831	8		4.52737	2.17867	0.0269033		7.77161	2.95821	0.053527
TG10	Glycerolipids	Triacylglycerols				TG(46:1)	TG(12:0+18:1+16:0)		TG	TG	100073		0.127798	0.028857	0.0912538	10		0.570814	0.262262	0.786786	9		0.567761	0.193679	0.64236	11		0.18936	0.0394481	0.10437	7		0.599991	0.247969	0.554476	5		0.882152	0.326924	0.92468	8		4.46654	2.15916	0.130758		4.44266	2.15142	0.047368
TG11	Glycerolipids	Triacylglycerols				TG(46:2)	TG(14:0+18:2+14:0) + TG(16:1+18:1+12:0)		TG	TG	100074		0.072183	0.0178966	0.0565939	10		0.253936	0.107126	0.321379	9		0.329479	0.113907	0.377786	11		0.115733	0.0254175	0.0672485	7		0.373681	0.178916	0.400068	5		0.403894	0.150216	0.424875	8		3.51795	1.81473	0.130777		4.56449	2.19045	0.0485223
TG13_TG14	Glycerolipids	Triacylglycerols				TG(47:0)	TG(16:0+16:0+15:0)		TG	TG	100085		0.0439358	0.0139273	0.0440419	10		0.162419	0.0398293	0.119488	9		0.412609	0.170013	0.563869	11		0.122389	0.0274103	0.0725207	7		0.437489	0.18245	0.407971	5		0.369537	0.213483	0.603822	8		3.69673	1.88625	0.0186321		9.39116	3.2313	0.0556393
TG15	Glycerolipids	Triacylglycerols				TG(47:1)	TG(18:1+14:0+15:0) + TG(16:1+17:0+14:0)		TG	TG	100086		0.0555291	0.0134268	0.0424591	10		0.212569	0.0542938	0.162881	9		0.454527	0.195235	0.647523	11		0.143295	0.0341887	0.0904547	7		0.517838	0.209096	0.467553	5		0.415083	0.242676	0.686391	8		3.82806	1.93661	0.0204959		8.18539	3.03305	0.0685157
TG152	Glycerolipids	Triacylglycerols				TG(47:2)	TG(12:0+18:2+17:0) + TG(12:0+18:1+17:1) + TG(14:0+18:2+15:0)		TG	TG	100087		0.0352554	0.0106744	0.0337555	10		0.136235	0.0369604	0.110881	9		0.307725	0.134114	0.444806	11		0.101199	0.0238888	0.0632039	7		0.363782	0.155227	0.347098	5		0.260474	0.163857	0.463457	8		3.86422	1.95018	0.0268002		8.72846	3.12573	0.0700117
TG16	Glycerolipids	Triacylglycerols				TG(48:0)	TG(16:0/16:0/16:0)	HMDB05356	TG	TG	100089		0.125898	0.0293614	0.092849	10		0.52399	0.126371	0.379114	9		0.874085	0.325877	1.08081	11		0.335528	0.0745507	0.197243	7		0.853543	0.307987	0.688681	5		0.964304	0.416326	1.17755	8		4.16203	2.05729	0.0136265		6.94283	2.79552	0.044875
TG17	Glycerolipids	Triacylglycerols				TG(48:1)	TG(14:0+18:1+16:0) + TG(16:0+16:1+16:0)		TG	TG	100090		0.349234	0.0799885	0.252946	10		1.81433	0.93257	2.79771	9		1.31556	0.376018	1.24711	11		0.533348	0.130513	0.345306	7		1.34397	0.526066	1.17632	5		2.54336	1.01605	2.87382	8		5.19517	2.37717	0.155602		3.767	1.91342	0.0289721
TG18	Glycerolipids	Triacylglycerols				TG(48:2)	TG(14:0+18:1+16:1) + TG(16:0+18:2+14:0)		TG	TG	100091		0.260364	0.0625947	0.197942	10		1.04285	0.515126	1.54538	9		0.885454	0.261977	0.868878	11		0.315198	0.0690091	0.182581	7		0.881846	0.359808	0.804555	5		1.56375	0.569015	1.60942	8		4.00535	2.00193	0.168932		3.40083	1.76589	0.0402634
TG19	Glycerolipids	Triacylglycerols				TG(48:3)	TG(18:1+18:2+12:0)		TG	TG	100092		0.0807555	0.0197513	0.0624589	10		0.28647	0.136494	0.409483	9		0.309386	0.0978282	0.324459	11		0.120113	0.0263175	0.0696296	7		0.352323	0.170075	0.380299	5		0.422383	0.159751	0.451844	8		3.54738	1.82675	0.172649		3.83114	1.93777	0.0431022
TG22	Glycerolipids	Triacylglycerols				TG(49:0)	TG(16:0+17:0+16:0) + TG(18:0+17:0+14:0)		TG	TG	100100		0.0272772	0.00756183	0.0239126	10		0.107205	0.0244984	0.0734952	9		0.255836	0.0993669	0.329563	11		0.0812355	0.0180176	0.0476702	7		0.276343	0.113214	0.253155	5		0.228585	0.122235	0.345734	8		3.93022	1.97461	0.0115685		9.37912	3.22945	0.044463
TG23	Glycerolipids	Triacylglycerols				TG(49:1)	TG(15:0+18:1+16:0)		TG	TG	100101		0.093489	0.016591	0.0524653	10		0.303173	0.073304	0.219912	9		0.494661	0.17913	0.594108	11		0.173068	0.0406549	0.107563	7		0.545198	0.21061	0.470939	5		0.529045	0.213132	0.602827	8		3.24287	1.69727	0.0214596		5.29112	2.40357	0.0494105
TG24	Glycerolipids	Triacylglycerols				TG(49:2)	TG(15:0+18:2+16:0) + TG(18:1+16:1+15:0) + TG(18:1+14:0+17:1) + TG(16:0+18:2+15:0)		TG	TG	100102		0.0715308	0.0130702	0.0413317	10		0.231517	0.0551983	0.165595	9		0.446183	0.192059	0.636988	11		0.145499	0.0361346	0.0956033	7		0.478203	0.189392	0.423494	5		0.44777	0.242067	0.684668	8		3.2366	1.69448	0.0202556		6.23764	2.641	0.0799845
TG25	Glycerolipids	Triacylglycerols				TG(49:3)	TG(17:1+16:1+16:1) + TG(18:2+15:0+16:1)		TG	TG	100103		0.0181644	0.00383025	0.0121123	10		0.0623483	0.0157911	0.0473732	9		0.135842	0.0706596	0.234351	11		0.0406869	0.0112093	0.0296571	7		0.135549	0.0542967	0.121411	5		0.136605	0.0933642	0.264074	8		3.43244	1.77923	0.0237754		7.47845	2.90274	0.127118
TG26	Glycerolipids	Triacylglycerols				TG(50:0)	TG(16:0+16:0+18:0)		TG	TG	100105		0.0713246	0.0174545	0.0551958	10		0.285562	0.0628299	0.18849	9		0.480406	0.183546	0.608752	11		0.187292	0.0436201	0.115408	7		0.460475	0.163812	0.366294	5		0.530138	0.234974	0.664606	8		4.0037	2.00133	0.00912813		6.73548	2.75178	0.0503445
TG27	Glycerolipids	Triacylglycerols				TG(50:1)	TG(16:0+18:1+16:0)		TG	TG	100106		0.851933	0.173658	0.549153	10		3.72953	1.74296	5.22887	9		2.8407	0.795331	2.63782	11		1.42192	0.413032	1.09278	7		2.39158	0.877311	1.96173	5		5.36277	1.92203	5.43632	8		4.37772	2.13018	0.138302		3.33442	1.73743	0.0327431
TG28	Glycerolipids	Triacylglycerols				TG(50:2)	TG(16:0+18:1+16:1) + TG(18:1+18:1+14:0) + TG(16:0+18:2+16:0)		TG	TG	100107		0.945789	0.226778	0.717134	10		4.07036	2.17087	6.5126	9		2.51637	0.634661	2.10493	11		1.12239	0.252234	0.667347	7		2.32012	0.927355	2.07363	5		5.60699	2.29623	6.49473	8		4.30367	2.10557	0.189379		2.6606	1.41175	0.0372737
TG29	Glycerolipids	Triacylglycerols				TG(50:3)	TG(16:1+18:1+16:1) + TG(16:0+18:2+16:1)		TG	TG	100108		0.36781	0.0927264	0.293227	10		1.00017	0.455305	1.36591	9		0.822325	0.205912	0.682934	11		0.342303	0.0737066	0.195009	7		0.78379	0.320323	0.716263	5		1.4665	0.475357	1.34451	8		2.71925	1.44321	0.207878		2.23574	1.16075	0.0640358
TG30	Glycerolipids	Triacylglycerols				TG(50:4)	TG(16:1+18:2+16:1) + TG(16:1+18:3+16:0) + TG(18:1+18:3+14:0) + TG(14:0+18.4+18:0)		TG	TG	100109		0.0673884	0.0174962	0.0553279	10		0.172744	0.0831224	0.249367	9		0.167265	0.0430668	0.142836	11		0.0741931	0.0159109	0.0420963	7		0.16847	0.0762903	0.17059	5		0.254114	0.0900141	0.254598	8		2.56341	1.35806	0.247239		2.48211	1.31157	0.0508211
TG33	Glycerolipids	Triacylglycerols				TG(51:1)	TG(16:0+17:0+18:1)		TG	TG	100114		0.0689922	0.0136211	0.0430737	10		0.224656	0.0772308	0.231692	9		0.271975	0.0843838	0.27987	11		0.103149	0.0272185	0.0720133	7		0.271925	0.105394	0.235667	5		0.366495	0.112489	0.318167	8		3.25626	1.70321	0.080315		3.94211	1.97897	0.037806
TG34	Glycerolipids	Triacylglycerols				TG(51:2)	TG(16:0+17:1+18:1)		TG	TG	100115		0.13053	0.0261484	0.0826885	10		0.371769	0.114968	0.344905	9		0.441216	0.137049	0.454539	11		0.167764	0.0423904	0.112155	7		0.428976	0.160349	0.358551	5		0.610009	0.175221	0.495599	8		2.84816	1.51003	0.071672		3.3802	1.75711	0.0483849
TG35	Glycerolipids	Triacylglycerols				TG(51:3)	TG(16:0+17:1+18:2) + TG(18:2+18:1+15:0)		TG	TG	100116		0.0586428	0.0116054	0.0366995	10		0.137694	0.0374809	0.112443	9		0.202449	0.0738175	0.244825	11		0.0691326	0.0156427	0.0413868	7		0.186315	0.0680705	0.15221	5		0.256335	0.0931958	0.263597	8		2.34802	1.23144	0.0730038		3.45225	1.78754	0.0818165
TG38	Glycerolipids	Triacylglycerols				TG(52:1)	TG(16:0+18:1+18:0)		TG	TG	100119		0.344406	0.0814794	0.25766	10		1.5557	0.7646	2.2938	9		1.17321	0.385663	1.2791	11		0.506406	0.196033	0.518655	7		0.805942	0.319027	0.713367	5		2.41651	0.844806	2.38947	8		4.51705	2.17538	0.152999		3.40648	1.76828	0.0595825
TG39	Glycerolipids	Triacylglycerols				TG(52:2)	TG(16:0+18:1+18:1)		TG	TG	100120		2.81852	0.607732	1.92182	10		12.0607	5.32126	15.9638	9		9.84972	3.69105	12.2418	11		5.39564	1.67735	4.43784	7		6.93727	2.53509	5.66864	5		18.0547	6.83321	19.3272	8		4.27909	2.0973	0.121734		3.49464	1.80514	0.0880621
TG40	Glycerolipids	Triacylglycerols				TG(52:3)	TG(16:0+18:1+18:2)		TG	TG	100121		1.88807	0.45485	1.43836	10		7.0075	3.31449	9.94347	9		3.85257	0.929817	3.08385	11		2.51745	0.557845	1.47592	7		3.46291	1.26337	2.82497	5		8.81363	3.58703	10.1456	8		3.71145	1.89198	0.163132		2.04048	1.02891	0.0778893
TG41	Glycerolipids	Triacylglycerols				TG(52:4)	TG(16:0+18:2+18:2)		TG	TG	100122		0.582363	0.155405	0.491435	10		1.30569	0.499589	1.49877	9		1.09167	0.265524	0.880645	11		0.552988	0.0969458	0.256494	7		0.933338	0.341437	0.763477	5		1.90276	0.534393	1.51149	8		2.24206	1.16483	0.198308		1.87456	0.906551	0.123344
TG42	Glycerolipids	Triacylglycerols				TG(52:5)	TG(16:0+18:2+18:3)		TG	TG	100123		0.101345	0.0226586	0.0716527	10		0.226515	0.0902772	0.270832	9		0.258389	0.0657376	0.218027	11		0.12351	0.0266726	0.0705691	7		0.248057	0.108351	0.242279	5		0.347007	0.104874	0.296628	8		2.23509	1.16034	0.211569		2.5496	1.35027	0.0427824
TG43	Glycerolipids	Triacylglycerols				TG(53:0)	TG(17:0+18:0+18:0) + TG(20:0+17:0+16:0)		TG	TG	100130		0.0120523	0.00549544	0.0173781	10		0.0487151	0.0145529	0.0436586	9		0.126469	0.0601411	0.199466	11		0.042252	0.00972964	0.0257422	7		0.124413	0.0407993	0.0912299	5		0.113971	0.0823038	0.23279	8		4.04198	2.01506	0.0395715		10.4934	3.39141	0.0869165
TG44	Glycerolipids	Triacylglycerols				TG(53:1)	TG(18:0+18:1+17:0)		TG	TG	100131		0.0180607	0.0029285	0.00926072	10		0.0786452	0.0218939	0.0656818	9		0.090826	0.034041	0.112901	11		0.0436676	0.01243	0.0328866	7		0.101725	0.0345257	0.0772019	5		0.111575	0.044996	0.127268	8		4.3545	2.12251	0.0245237		5.02894	2.33026	0.0586573
TG45	Glycerolipids	Triacylglycerols				TG(53:2)	TG(18:1+18:1+17:0)		TG	TG	100132		0.0869507	0.0183093	0.0578991	10		0.281913	0.123362	0.370087	9		0.222739	0.0560224	0.185805	11		0.101347	0.0278753	0.073751	7		0.213494	0.0835896	0.186912	5		0.401305	0.129658	0.366727	8		3.24222	1.69698	0.155026		2.56167	1.35708	0.0397546
TG83	Glycerolipids	Triacylglycerols				TG(53:4)	TG(18:2+17:1+18:1)		TG	TG	100134		0.0214892	0.00513974	0.0162533	10		0.0489317	0.0193702	0.0581105	9		0.044453	0.0109739	0.0363962	11		0.0190563	0.00404916	0.0107131	7		0.0392256	0.0151998	0.0339877	5		0.0749808	0.0202773	0.057353	8		2.27703	1.18716	0.203641		2.06862	1.04867	0.0787574
TG48	Glycerolipids	Triacylglycerols				TG(54:1)	TG(18:0+18:1+18:0)		TG	TG	100138		0.0569996	0.0111903	0.0353869	10		0.255422	0.100206	0.300617	9		0.378198	0.179776	0.596251	11		0.107631	0.0341717	0.0904099	7		0.209877	0.0792761	0.177267	5		0.582021	0.241002	0.681657	8		4.48112	2.16386	0.0837384		6.6351	2.73012	0.104648
TG49	Glycerolipids	Triacylglycerols				TG(54:2)	TG(18:0+18:1+18:1)		TG	TG	100139		0.52789	0.128452	0.406199	10		2.77919	1.54647	4.63941	9		1.95385	0.732019	2.42783	11		0.713964	0.218836	0.578986	7		1.19654	0.501752	1.12195	5		4.44057	1.72752	4.88616	8		5.26471	2.39635	0.184395		3.70125	1.88801	0.0823025
TG50	Glycerolipids	Triacylglycerols				TG(54:3)	TG(20:2+20:1+14:0) + TG(20:2+18:1+16:0) + TG(20:1+18:2+16:0) + TG(18:2+18:1+18:0)		TG	TG	100140		1.54346	0.368902	1.16657	10		8.37681	4.51817	13.5545	9		9.45995	5.31756	17.6363	11		2.88736	0.697255	1.84476	7		4.56213	1.88187	4.20799	5		17.0536	8.0355	22.7278	8		5.42729	2.44023	0.169646		6.12905	2.61566	0.168037
TG51	Glycerolipids	Triacylglycerols				TG(54:4)	TG(18:2+18:1+18:1) + TG(18:2+18:2+18:0)		TG	TG	100141		0.764692	0.193964	0.613368	10		3.84475	2.24796	6.74389	9		2.3829	0.852823	2.82849	11		1.00699	0.204814	0.541887	7		1.61548	0.668676	1.4952	5		5.71104	2.49128	7.04642	8		5.02785	2.32994	0.20885		3.11615	1.63977	0.0912342
TG53	Glycerolipids	Triacylglycerols				TG(54:5)	TG(18:1+20:4+16:0)		TG	TG	100143		0.101318	0.0200166	0.0632979	10		0.240372	0.0412206	0.123662	9		0.158344	0.0243357	0.0807123	11		0.167782	0.0308405	0.0815962	7		0.206723	0.0443838	0.0992451	5		0.21213	0.0487752	0.137957	8		2.37245	1.24638	0.00603042		1.56283	0.644164	0.0896925
TG54	Glycerolipids	Triacylglycerols				TG(54:6)	TG(18:2+18:3+18:1)		TG	TG	100144		0.0360315	0.0109383	0.032815	9		0.115951	0.0613338	0.173478	8		0.173671	0.0657642	0.218115	11		0.0610178	0.015145	0.04007	7		0.146698	0.0664404	0.132881	4		0.228009	0.0977502	0.276479	8		3.21803	1.68618	0.238057		4.81998	2.26903	0.0644348
TG173	Glycerolipids	Triacylglycerols				TG(55:2)	TG(18:1+18:1+19:0) + TG(18:0+18:1+19:1)		TG	TG	100150		0.0120455	0.0021753	0.00687891	10		0.052113	0.0195576	0.0586728	9		0.0471597	0.0171257	0.0567994	11		0.0206535	0.00496332	0.0131317	7		0.054524	0.0192395	0.0430208	5		0.0713224	0.0272963	0.0772055	8		4.32633	2.11314	0.0752774		3.91511	1.96905	0.0684587
TG58	Glycerolipids	Triacylglycerols				TG(56:0)	TG(20:0+18:0+18:0) + TG(22:0+20:0+14:0)		TG	TG	100154		0.00713968	0.00245247	0.0077554	10		0.035597	0.0103007	0.0309022	9		0.100853	0.0513544	0.170323	11		0.0274498	0.00627675	0.0166067	7		0.0885999	0.0314346	0.07029	5		0.0993265	0.0702244	0.198625	8		4.98579	2.31782	0.0251195		14.1258	3.82026	0.098196
TG59	Glycerolipids	Triacylglycerols				TG(56:1)	TG(22:0+18:1+16:0) + TG(24:0+16:1+16:0)		TG	TG	100155		0.0111458	0.00294424	0.00931049	10		0.0630366	0.0178521	0.0535562	9		0.119432	0.0624102	0.206991	11		0.0357365	0.00818573	0.0216574	7		0.0971117	0.0321084	0.0717965	5		0.143171	0.0845742	0.239212	8		5.65565	2.49969	0.0197868		10.7154	3.42162	0.113603
TG60	Glycerolipids	Triacylglycerols				TG(56:2)	TG(18:1+20:1+18:0)		TG	TG	100156		0.0369171	0.00712263	0.0225237	10		0.198532	0.10441	0.313231	9		0.21254	0.0828747	0.274864	11		0.0629925	0.0158712	0.0419914	7		0.135763	0.0530989	0.118733	5		0.375621	0.138643	0.39214	8		5.37778	2.42701	0.160749		5.75723	2.52538	0.0605078
TG61	Glycerolipids	Triacylglycerols				TG(56:3)	TG(18:1+20:1+18:1)		TG	TG	100157		0.0836733	0.0206578	0.0653256	10		0.471507	0.277374	0.832121	9		0.23557	0.071738	0.237928	11		0.114847	0.0281312	0.0744281	7		0.187119	0.0816299	0.18253	5		0.636914	0.299929	0.848328	8		5.63509	2.49444	0.200311		2.81536	1.49332	0.0653145
TG63	Glycerolipids	Triacylglycerols				TG(56:5)	TG(20:4+18:1+18:0)		TG	TG	100160		0.0464034	0.0133982	0.0423688	10		0.0935611	0.0229276	0.0687829	9		0.0595164	0.00883675	0.0293082	11		0.0735893	0.0155566	0.0411588	7		0.0817749	0.0194438	0.0434776	5		0.0715913	0.0246817	0.0698103	8		2.01625	1.01168	0.0862575		1.28259	0.359055	0.415966
TG64	Glycerolipids	Triacylglycerols				TG(56:6)	TG(22:5+18:1+16:0) + TG(20:4+18:1+18:1)		TG	TG	100162		0.157109	0.0306489	0.0969202	10		0.329434	0.065558	0.196674	9		0.233985	0.0445558	0.147775	11		0.2079	0.0384876	0.101829	7		0.274409	0.0781056	0.17465	5		0.338924	0.0761295	0.215327	8		2.09685	1.06822	0.0356976		1.48931	0.574646	0.179573
TG65	Glycerolipids	Triacylglycerols				TG(56:7)	TG(22:5+18:2+16:0) + TG(20:4+18:2+18:1)		TG	TG	100163		0.0239817	0.00586362	0.0185424	10		0.0413813	0.00997426	0.0299228	9		0.032341	0.00753891	0.0250037	11		0.0260218	0.00599852	0.0158706	7		0.0438793	0.0147063	0.0328842	5		0.0408292	0.011013	0.0311496	8		1.72554	0.787046	0.141563		1.34857	0.43143	0.399111
TG66	Glycerolipids	Triacylglycerols				TG(56:7)	TG(22:6+18:1+16:0)		TG	TG	100164		0.0686679	0.0185418	0.0586342	10		0.0852155	0.0154111	0.0462333	9		0.0992923	0.0276759	0.0917905	11		0.0466276	0.00984797	0.0260553	7		0.133013	0.0458467	0.102516	5		0.108462	0.0236242	0.0668193	8		1.24098	0.31148	0.507221		1.44598	0.532045	0.379313
TG69	Glycerolipids	Triacylglycerols				TG(58:1)	TG(24:0+18:1+16:0)		TG	TG	100168		0.0072172	0.00220436	0.00697081	10		0.0392804	0.0101533	0.0304598	9		0.0876959	0.0565424	0.18753	11		0.0247673	0.00699185	0.0184987	7		0.058539	0.0172807	0.0386408	5		0.106514	0.0776167	0.219533	8		5.44261	2.4443	0.0134438		12.151	3.603	0.185296
TG70	Glycerolipids	Triacylglycerols				TG(58:2)	TG(18:1+22:0+18:1)		TG	TG	100169		0.0103082	0.00181105	0.00572705	10		0.0675084	0.0255461	0.0766383	9		0.123798	0.0622102	0.206328	11		0.0302066	0.00716616	0.0189599	7		0.0746	0.0251871	0.0563202	5		0.173113	0.0838257	0.237095	8		6.549	2.71128	0.0556676		12.0097	3.58612	0.0981596
TG71	Glycerolipids	Triacylglycerols				TG(58:3)	TG(22:1+18:1+18:1) + TG(22:1+18:2+18:0)		TG	TG	100170		0.0111933	0.00235198	0.00743763	10		0.0637449	0.0387784	0.116335	9		0.0429854	0.0177859	0.0589892	11		0.0162435	0.00346334	0.00916312	7		0.0260348	0.0111005	0.0248214	5		0.100333	0.0445666	0.126053	8		5.6949	2.50967	0.212881		3.84027	1.94121	0.105775
TG74	Glycerolipids	Triacylglycerols				TG(58:7)	TG(22:5+18:2+18:0) + TG(22:4+18:2+18:1) + TG(22:5+18:1+18:1)		TG	TG	100174		0.0235195	0.0062601	0.0197962	10		0.0513851	0.0167151	0.0501454	9		0.0307788	0.0109296	0.0309135	8		0.0249252	0.00481986	0.0127521	7		0.0259955	0.0107534	0.0215068	4		0.0717063	0.0244149	0.059804	6		2.18479	1.12749	0.148877		1.30865	0.388078	0.553252
TG76	Glycerolipids	Triacylglycerols				TG(58:9)	TG(20:4+20:4+18:1) + TG(22:6+18:1+18:2)		TG	TG	100177		0.0257106	0.00598375	0.0189223	10		0.0561039	0.00784227	0.0235268	9		0.0565568	0.0134288	0.0402865	9		0.0488964	0.00834355	0.022075	7		0.0764346	0.0197821	0.0442341	5		0.0482497	0.0113476	0.0277958	6		2.18213	1.12574	0.00625609		2.19975	1.13734	0.0595624
ChoE_07	Sterols	Cholesteryl Ester				ChoE(18:1)		HMDB00918	ChoE	ChoE	120008		0.0112448	0.00449456	0.0142131	10		0.0383301	0.0152301	0.0456902	9		0.100601	0.0492841	0.163457	11		0.0388233	0.00728155	0.0192652	7		0.0967255	0.043138	0.0964596	5		0.0870246	0.0669583	0.189387	8		3.4087	1.76922	0.120851		8.9465	3.16132	0.100634
ChoE_08	Sterols	Cholesteryl Ester				ChoE(18:2)		HMDB00610	ChoE	ChoE	120009		0.0282556	0.00854505	0.0270218	10		0.0872957	0.0305266	0.0915799	9		0.221394	0.136014	0.451108	11		0.0694577	0.0196972	0.0521138	7		0.179925	0.0847656	0.189542	5		0.229396	0.1858	0.525522	8		3.0895	1.62737	0.0945399		7.8354	2.97001	0.186589
ChoE_12	Sterols	Cholesteryl Ester				ChoE(20:4)		HMDB06726	ChoE	ChoE	120013		0.0147819	0.00365764	0.0115665	10		0.0525302	0.0191725	0.0575175	9		0.0754149	0.0392747	0.13026	11		0.0382823	0.00769824	0.0203676	7		0.081371	0.0378956	0.084737	5		0.0784381	0.0534092	0.151064	8		3.55367	1.82931	0.0866977		5.10183	2.35101	0.154752
ChoE_17	Sterols	Cholesteryl Ester				ChoE(22:6)		HMDB06733	ChoE	ChoE	120017		0.0115469	0.00293435	0.00927922	10		0.0404958	0.0142743	0.0428229	9		0.104972	0.0604717	0.200562	11		0.0285541	0.00572594	0.0151494	7		0.0964444	0.0344469	0.0770255	5		0.104632	0.0832364	0.235428	8		3.50707	1.81026	0.0794227		9.09095	3.18443	0.153687
BA03	Bile acids	Primary bile acids			CA (31% bile)	Cholic acid		HMDB00619	BA	BA	130001		8.57311	5.90222	18.6645	10		2.3776	1.36708	4.10125	9		5.39378	2.26845	7.52361	11		5.13002	3.48072	9.20913	7		2.23107	1.09274	2.44345	5		4.20808	1.83228	5.18248	8		0.277333	-1.85031	0.330686		0.629151	-0.668521	0.624487
BA05	Bile acids	Primary bile acids			CDCA (45% bile)	Chenodeoxycholic acid		HMDB00518	BA	BA	130003		11.2623	7.49057	23.6873	10		2.22265	0.454087	1.36226	9		11.2127	7.26662	24.1007	11		4.33075	1.71727	4.54348	7		1.92088	0.862031	1.92756	5		12.9279	10.0225	28.3478	8		0.197353	-2.34115	0.258865		0.995596	-0.00636733	0.996261
BA06_BA07	Bile acids				UDCA + HDCA	Ursodeoxycholic + Hyodeoxycholic acid		HMDB00946	BA	BA	130007		6.74995	5.38076	16.1423	9		2.01406	1.12815	3.19088	8		8.92277	5.65538	17.8839	10		2.93239	1.31529	3.47992	7		2.96814	2.29814	4.59628	4		10.4201	8.14578	21.5517	7		0.298381	-1.74477	0.412118		1.3219	0.402615	0.785295
BA16H	Bile acids	Glycine-conjugated bile acids			GCDCA	Glycochenodeoxycholic acid		HMDB00637	BA	BA	130009		4.33961	1.25431	3.96646	10		2.48115	0.821996	2.46599	9		14.7325	9.13619	30.3013	11		19.5307	14.1804	37.5179	7		0.984876	0.499165	1.11617	5		5.34359	2.38786	6.7539	8		0.571745	-0.806556	0.243169		3.3949	1.76337	0.285136
BA15	Bile acids	Glycine-conjugated bile acids			GCA	Glycocholic acid		HMDB00138	BA	BA	130010		3.74753	1.13308	3.5831	10		2.60902	0.69188	2.07564	9		13.6542	7.1665	23.7686	11		18.9455	10.8743	28.7707	7		1.62749	0.533446	1.19282	5		4.11521	1.70369	4.81877	8		0.696197	-0.522434	0.415768		3.64353	1.86534	0.200667
BA18	Bile acids	Glycine-conjugated bile acids			GDCA	Glycodeoxycholic acid		HMDB00631	BA	BA	130011		4.56931	1.84018	5.52053	9		1.33954	0.303532	0.910597	9		16.3794	7.60236	25.2142	11		9.47695	7.00909	18.5443	7		0.875998	0.469157	1.04907	5		15.1889	9.24428	26.1468	8		0.293161	-1.77024	0.119615		3.58466	1.84184	0.15886
ST08	Sterols	Steroid sulfates				androsterone sulfate + etiocholanolone sulfate		HMDB02759	ST	ST	150001		3.31764	1.45217	4.59216	10		10.9706	4.09907	12.2972	9		11.1204	3.27583	10.8647	11		4.5	0.984306	2.60423	7		8.93382	2.44505	5.4673	5		18.1114	5.19001	14.6796	8		3.30676	1.72542	0.108949		3.35189	1.74498	0.0474013
ST02	Sterols	Steroid sulfates			DHEAS	Dehydroepiandrosterone sulfate (DHEAS)		HMDB01032	ST	ST	150002		4.35251	1.42676	4.5118	10		15.0028	4.8381	14.5143	9		19.1815	5.12811	17.008	11		8.88609	2.49038	6.58893	7		10.9095	3.16089	7.06797	5		28.659	6.64431	18.7929	8		3.44693	1.78531	0.0626661		4.40701	2.1398	0.0170225
ST01	Sterols	Steroids				Cortisol (hydrocortisone)		HMDB00063	ST	ST	150007		155.668	67.6025	213.778	10		315.74	86.0221	258.066	9		227.444	46.0002	152.565	11		253.662	44.0452	116.533	7		290.158	155.842	348.472	5		264.641	64.4976	182.427	8		2.02829	1.02026	0.157604		1.46108	0.547037	0.383432
DAPE02	Glycerophospholipids	Diacylglycerophosphoethanolamine				PE(16:0/18:1)		HMDB08927	PE_DAPE	PE	160003		0.33435	0.0884778	0.279791	10		0.38772	0.0832522	0.249756	9		0.921845	0.418808	1.38903	11		0.556118	0.0651747	0.172436	7		1.26307	0.927434	2.07381	5		0.427701	0.164084	0.464099	8		1.15962	0.213657	0.667933		2.75712	1.46316	0.197522
DAPE08	Glycerophospholipids	Diacylglycerophosphoethanolamine				PE(16:0/20:4)		HMDB08937	PE_DAPE	PE	160008		0.176378	0.0397833	0.125806	10		0.230771	0.0484228	0.145268	9		0.400429	0.109569	0.346488	10		0.313486	0.0367731	0.0972925	7		0.499491	0.231391	0.462781	4		0.236107	0.0945753	0.267499	8		1.30839	0.387789	0.393839		2.27029	1.18287	0.0800915
DAPE07	Glycerophospholipids	Diacylglycerophosphoethanolamine				PE(18:1/18:2)		HMDB09060	PE_DAPE	PE	160009		0.0476481	0.0125623	0.0397254	10		0.0524821	0.00843684	0.0253105	9		0.103018	0.0244836	0.0812029	11		0.0737771	0.00594806	0.0157371	7		0.0942831	0.0271186	0.060639	5		0.0772097	0.0343718	0.097218	8		1.10145	0.139408	0.758818		2.16205	1.1124	0.062757
DAPE21	Glycerophospholipids	Diacylglycerophosphoethanolamine				PE(16:0/22:6)		HMDB08946	PE_DAPE	PE	160015		0.221713	0.056768	0.179516	10		0.262731	0.0652066	0.19562	9		0.31454	0.0814168	0.270029	11		0.299332	0.0380176	0.100585	7		0.440902	0.14571	0.325817	5		0.190585	0.0812564	0.229828	8		1.185	0.24489	0.63964		1.41868	0.504546	0.370488
DAPE18	Glycerophospholipids	Diacylglycerophosphoethanolamine				PE(18:0/20:4)		HMDB09003	PE_DAPE	PE	160016		0.781303	0.202453	0.640214	10		0.972412	0.203601	0.610802	9		1.29903	0.309352	0.928057	9		1.09713	0.0999472	0.264435	7		1.1975	0.382982	0.765964	4		1.139	0.440497	1.16545	7		1.2446	0.315685	0.515687		1.66264	0.733478	0.1713
MEMAPE12	Glycerophospholipids	1-ether, 2-acylglycerophosphoethanolamine				PE(18:1e/22:4)			PE_1ME2MAPE	PE	170209		0.103369	0.0289083	0.091416	10		0.148075	0.0421783	0.126535	9		0.251685	0.0853612	0.269936	10		0.158597	0.0187069	0.0494938	7		0.387886	0.170259	0.340518	4		0.148476	0.0729307	0.206279	8		1.43249	0.518521	0.386023		2.43481	1.28381	0.127976
MEMAPE30	Glycerophospholipids	1-ether, 2-acylglycerophosphoethanolamine				PE(18:2e/22:6)			PE_1ME2MAPE	PE	170213		0.0795922	0.0205223	0.0648972	10		0.105958	0.0217166	0.0651498	9		0.176047	0.0521108	0.164789	10		0.118975	0.0141359	0.0374	7		0.198371	0.0685958	0.153385	5		0.127059	0.0650962	0.172228	7		1.33126	0.412796	0.38976		2.21187	1.14527	0.111272
MEMAPE01	Glycerophospholipids	1-ether, 2-acylglycerophosphoethanolamine				PE(O-16:0/18:1)			PE_1ME2MAPE	PE	170401		0.371041	0.113735	0.35966	10		0.433475	0.0940723	0.282217	9		0.846895	0.279733	0.884594	10		0.567086	0.0808419	0.213888	7		1.18263	0.61142	1.22284	4		0.458761	0.200595	0.567368	8		1.16827	0.224371	0.681583		2.28249	1.19061	0.14127
MEMAPE02	Glycerophospholipids	1-ether, 2-acylglycerophosphoethanolamine				PE(P-16:0/18:2)		HMDB11343	PE_1ME2MAPE	PE	170403		0.0498071	0.0174649	0.0552289	10		0.0689478	0.0174888	0.0524665	9		0.105216	0.029239	0.087717	9		0.0932142	0.0147244	0.0389571	7		0.0856408	0.0208291	0.0416582	4		0.0817728	0.0421771	0.11159	7		1.3843	0.469155	0.450588		2.11247	1.07893	0.113906
MEMAPE11	Glycerophospholipids	1-ether, 2-acylglycerophosphoethanolamine				PE(P-16:0/22:6)			PE_1ME2MAPE	PE	170407		0.223468	0.0553003	0.174875	10		0.292218	0.0429153	0.128746	9		0.516013	0.145569	0.482799	11		0.349532	0.0409083	0.108233	7		0.600401	0.262865	0.587783	5		0.357171	0.13566	0.383704	8		1.30765	0.386977	0.347563		2.30912	1.20734	0.0832547
MEMAPE08	Glycerophospholipids	1-ether, 2-acylglycerophosphoethanolamine				PE(P-18:0/20:4)		HMDB11386	PE_1ME2MAPE	PE	170408		0.648662	0.179215	0.566726	10		0.970581	0.159679	0.479038	9		1.40167	0.384882	1.27651	11		1.11326	0.119983	0.317445	7		1.41281	0.545975	1.22084	5		1.16209	0.466649	1.31988	8		1.49628	0.581383	0.201485		2.16086	1.11161	0.0977607
MEMAPE09	Glycerophospholipids	1-ether, 2-acylglycerophosphoethanolamine				PE(P-18:1/20:4)			PE_1ME2MAPE	PE	170409		0.481555	0.162632	0.514287	10		0.667586	0.128191	0.384574	9		0.924952	0.226167	0.750111	11		0.880139	0.114005	0.301628	7		0.919839	0.289005	0.646235	5		0.677822	0.289299	0.818261	8		1.38631	0.471254	0.388859		1.92076	0.94168	0.134504
MAPE08	Glycerophospholipids	1-Monoacylglycerophosphoethanolamine				PE(16:0/0:0)		HMDB11503	LPE_1MAPE	LPE	180002		50.298	9.84732	31.1399	10		37.3312	6.81883	20.4565	9		52.3053	10.9484	36.3118	11		47.3426	7.56624	20.0184	7		60.6889	24.5462	54.8869	5		34.562	4.33869	12.2717	8		0.742201	-0.430119	0.304457		1.03991	0.0564586	0.89381
MAPE14	Glycerophospholipids	1-Monoacylglycerophosphoethanolamine				PE(18:0/0:0)		HMDB11130	LPE_1MAPE	LPE	180005		143.414	21.1914	67.013	10		119.847	31.348	94.0439	9		111.268	17.666	58.5914	11		136.965	26.5031	70.1206	7		120.372	53.0624	118.651	5		92.7449	14.7302	41.6632	8		0.835674	-0.258988	0.53435		0.775851	-0.366148	0.255294
MAPE16	Glycerophospholipids	1-Monoacylglycerophosphoethanolamine				PE(18:1/0:0)			LPE_1MAPE	LPE	180006		83.4124	19.299	61.0288	10		60.1925	6.39211	19.1763	9		85.926	11.5754	38.3911	11		86.701	14.473	38.2919	7		70.3671	14.5636	32.5651	5		66.0219	10.5365	29.8017	8		0.721625	-0.470678	0.277786		1.03013	0.0428325	0.910319
MAPE29	Glycerophospholipids	1-Monoacylglycerophosphoethanolamine				PE(20:3/0:0)		HMDB11515	LPE_1MAPE	LPE	180012		3.43022	1.12574	3.5599	10		2.73521	0.381635	1.1449	9		2.58615	0.40021	1.32735	11		3.16315	0.410166	1.0852	7		2.13075	0.294087	0.657599	5		2.5336	0.536519	1.5175	8		0.797386	-0.32665	0.570525		0.753932	-0.407493	0.494258
MAPE31	Glycerophospholipids	1-Monoacylglycerophosphoethanolamine				PE(20:4/0:0)		HMDB11517	LPE_1MAPE	LPE	180013		91.6154	18.5371	58.6195	10		111.96	14.6182	43.8545	9		125.23	22.9362	76.0709	11		146.379	27.9834	74.0371	7		83.4304	17.6599	39.4887	5		117.92	20.4493	57.8394	8		1.22206	0.289317	0.408041		1.36691	0.450917	0.274445
MAPE32	Glycerophospholipids	Monoacylglycerophosphoethanolamine					LPE(20:5)		LPE_MAPE	LPE	180014		2.07845	0.509556	1.61136	10		1.56872	0.228833	0.6865	9		1.5585	0.296376	0.982966	11		1.47385	0.252981	0.669326	7		1.09869	0.248571	0.555822	5		1.93145	0.360795	1.02048	8		0.754754	-0.405921	0.378843		0.749837	-0.415352	0.378067
MAPE35	Glycerophospholipids	1-Monoacylglycerophosphoethanolamine				PE(22:4/0:0)		HMDB11523	LPE_1MAPE	LPE	180016		20.5149	4.199	13.2784	10		20.2934	2.42139	7.26418	9		22.0312	4.08566	13.5506	11		26.4681	4.55055	12.0396	7		18.21	5.20246	11.6331	5		18.5822	3.18622	9.01199	8		0.989203	-0.0156614	0.965146		1.07392	0.10288	0.798754
MAPE36	Glycerophospholipids	Monoacylglycerophosphoethanolamine					PE(22:5/0:0)		LPE_MAPE	LPE	180017		8.00311	1.85449	5.86442	10		6.67049	1.02084	3.06253	9		7.7414	1.20675	4.00232	11		7.57218	0.895563	2.36944	7		4.69099	1.00267	2.24204	5		8.5912	1.57687	4.46006	8		0.833487	-0.262769	0.55005		0.967299	-0.0479667	0.905377
MAPE37	Glycerophospholipids	Monoacylglycerophosphoethanolamine					PE(22:5/0:0)		LPE_MAPE	LPE	180018		8.62706	2.42341	7.66349	10		7.85868	1.07474	3.22422	9		8.70415	1.54093	5.11067	11		10.4316	1.55723	4.12004	7		5.86636	1.61009	3.60027	5		8.01507	1.5361	4.34475	8		0.910934	-0.134582	0.776747		1.00894	0.0128349	0.978452
MAPE38	Glycerophospholipids	Monoacylglycerophosphoethanolamine					PE(22:5/0:0)		LPE_MAPE	LPE	180019		2.34046	0.387401	1.22507	10		2.8537	0.626021	1.87806	9		3.35515	0.366955	1.21705	11		3.07345	0.553831	1.4653	7		2.31673	0.377035	0.843075	5		3.68652	0.637252	1.80242	8		1.21929	0.28604	0.485515		1.43355	0.519587	0.0724142
MAPE39	Glycerophospholipids	Monoacylglycerophosphoethanolamine					PE(22:5/0:0)		LPE_MAPE	LPE	180020		3.90869	0.675895	2.13737	10		3.40292	0.282214	0.846643	9		5.47209	0.862909	2.86195	11		5.36088	1.35745	3.59148	7		4.0551	0.497963	1.11348	5		4.1272	0.585956	1.65733	8		0.870604	-0.199911	0.503005		1.39998	0.485405	0.175816
MAPE41	Glycerophospholipids	1-Monoacylglycerophosphoethanolamine				PE(22:6/0:0)		HMDB11526	LPE_1MAPE	LPE	180021		53.0595	8.60578	27.2139	10		41.7536	6.01108	18.0332	9		47.9831	8.40367	27.8718	11		49.917	12.4102	32.8342	7		44.9515	8.98999	20.1022	5		41.1775	6.25594	17.6945	8		0.78692	-0.34571	0.306671		0.904325	-0.145087	0.678094
MAPE07	Glycerophospholipids	2-Monoacylglycerophosphoethanolamine				PE(0:0/16:0)		HMDB11473	LPE_2MAPE	LPE	190001		11.6713	2.27377	7.19029	10		9.13649	1.39361	4.18083	9		12.7927	2.12589	7.05078	11		11.137	1.36936	3.62298	7		13.2876	4.69862	10.5064	5		9.8189	1.61368	4.56417	8		0.78282	-0.353248	0.368085		1.09609	0.132363	0.722355
MAPE13	Glycerophospholipids	2-Monoacylglycerophosphoethanolamine				PE(0:0/18:0)		HMDB11129	LPE_2MAPE	LPE	190003		24.0978	4.16177	13.1607	10		22.3396	7.62184	22.8655	9		17.7389	2.66365	8.83432	11		23.1349	4.56833	12.0867	7		25.0154	12.9463	28.9489	5		13.6453	2.39908	6.78564	8		0.927041	-0.109295	0.837536		0.736121	-0.441986	0.205281
MAPE15	Glycerophospholipids	2-Monoacylglycerophosphoethanolamine				PE(0:0/18:1)		HMDB11476	LPE_2MAPE	LPE	190004		45.5616	9.65524	30.5325	10		34.4704	4.67386	14.0216	9		41.6293	4.99956	16.5817	11		44.5656	5.1934	13.7404	7		26.2983	1.76043	3.93645	5		40.5881	6.47055	18.3015	8		0.756567	-0.402459	0.320135		0.913693	-0.130219	0.71424
MAPE28	Glycerophospholipids	Monoacylglycerophosphoethanolamine					PE(0:0/20:3)	HMDB11485	LPE_MAPE	LPE	190006		2.55268	0.629586	1.99093	10		2.08474	0.298842	0.896525	9		2.20806	0.244799	0.811906	11		2.19284	0.18198	0.481475	7		1.46443	0.161253	0.360572	5		2.54741	0.367425	1.03923	8		0.816684	-0.292149	0.513881		0.864997	-0.209233	0.619432
MAPE30	Glycerophospholipids	2-Monoacylglycerophosphoethanolamine				PE(0:0/20:4)		HMDB11487	LPE_2MAPE	LPE	190007		79.5982	19.1605	60.5909	10		84.1688	13.8886	41.6658	9		95.2181	13.8705	46.0032	11		94.8425	12.5865	33.3009	7		52.6049	10.2491	22.9178	5		109.75	17.2304	48.735	8		1.05742	0.0805494	0.852077		1.19623	0.2585	0.511352
MAPE34	Glycerophospholipids	2-Monoacylglycerophosphoethanolamine				PE(0:0/22:4)		HMDB11493	LPE_2MAPE	LPE	190008		24.781	4.46245	14.1115	10		25.0685	3.29785	9.89356	9		27.9398	3.89206	12.9085	11		27.537	2.94632	7.79524	7		19.0191	2.33985	5.23206	5		30.6375	5.3322	15.0817	8		1.0116	0.0166377	0.960055		1.12747	0.173085	0.598287
MAPE40	Glycerophospholipids	2-Monoacylglycerophosphoethanolamine				PE(0:0/22:6)		HMDB11496	LPE_2MAPE	LPE	190009		37.5431	6.93405	21.9274	10		32.648	5.55818	16.6745	9		34.6188	4.09632	13.5859	11		34.0416	5.39328	14.2693	7		27.5189	4.1013	9.17078	5		37.3441	6.31491	17.8613	8		0.869613	-0.201554	0.594382		0.922107	-0.116994	0.714511
MEPE08	Glycerophospholipids	1-Monoetherglycerophosphoethanolamine				PE(O-16:0/0:0)			LPE_1MEPE	LPE	200001		8.54163	1.2826	4.05595	10		6.3757	0.85697	2.57091	9		10.0639	1.33809	4.43793	11		8.0991	0.961624	2.54422	7		7.60354	1.9305	4.31674	5		9.17165	1.8671	5.28096	8		0.746427	-0.421928	0.188156		1.17822	0.23661	0.423714
MEPE09	Glycerophospholipids	1-Monoetherglycerophosphoethanolamine				PE(P-16:1/0:0)			LPE_1MEPE	LPE	200002		74.3069	12.2691	38.7984	10		64.1425	10.4021	31.2064	9		76.5841	5.9902	19.8673	11		79.1044	13.3799	35.4	7		62.1684	5.89849	13.1894	5		69.3918	7.8134	22.0996	8		0.86321	-0.212216	0.54065		1.03065	0.0435494	0.870077
MEPE12	Glycerophospholipids	1-Monoetherglycerophosphoethanolamine				PE(P-18:0/0:0)			LPE_1MEPE	LPE	200003		71.5115	11.4189	36.1098	10		55.8301	6.89458	20.6838	9		71.3799	6.67928	22.1527	11		62.4814	7.96504	21.0735	7		66.2408	7.85555	17.5655	5		64.8844	9.98527	28.2426	8		0.780715	-0.357132	0.268892		0.99816	-0.00265754	0.991986
DAPC47	Glycerophospholipids	Diacylglycerophosphocholine				PC(30:0)	PC(16:0/14:0) + PC(14:0/16:0)		PC_DAPC	PC	220002		1.18173	0.349941	1.10661	10		1.7117	0.267437	0.80231	9		3.14833	0.536438	1.77916	11		2.51884	0.28165	0.745175	7		3.60558	0.72091	1.612	5		1.79715	0.64404	1.82162	8		1.44847	0.534532	0.253226		2.66416	1.41368	0.00730922
DAPC05	Glycerophospholipids	Diacylglycerophosphocholine				PC(14:0/18:2)		HMDB07874	PC_DAPC	PC	220005		0.0835226	0.0234558	0.0741739	10		0.109629	0.0180407	0.054122	9		0.199325	0.0421788	0.133381	10		0.139699	0.0213154	0.0563952	7		0.203523	0.0473642	0.0947285	4		0.148491	0.0541696	0.153215	8		1.31257	0.392391	0.397817		2.38648	1.25489	0.0274578
DAPC03	Glycerophospholipids	Diacylglycerophosphocholine				PC(16:0/16:0)		HMDB00564	PC_DAPC	PC	220006		10.1092	3.53857	11.1899	10		16.4633	3.11036	9.33108	9		26.0991	5.03881	16.7119	11		22.8038	2.75253	7.28251	7		28.8222	3.48654	7.79613	5		16.4402	7.20155	20.369	8		1.62854	0.703578	0.199394		2.5817	1.36832	0.0196481
DAPC04	Glycerophospholipids	Diacylglycerophosphocholine				PC(32:1)	PC(16:0/16:1) + PC(14:1/18:0) + PC(14:0/18:1)		PC_DAPC	PC	220007		2.38853	0.62638	1.98079	10		3.22004	0.476473	1.42942	9		4.95352	1.13423	3.76181	11		4.16447	0.46236	1.22329	7		5.64248	1.26698	2.83305	5		3.26317	1.42822	4.03962	8		1.34813	0.430955	0.313732		2.07388	1.05233	0.0694224
DAPE04	Glycerophospholipids	Diacylglycerophosphocholine				PC(16:0/17:0)			PC_DAPC	PC	220009		0.0513153	0.0163154	0.0515938	10		0.0678535	0.0116501	0.0349503	9		0.106804	0.0235657	0.0781584	11		0.0942658	0.0137732	0.0364404	7		0.103329	0.0289356	0.0647019	5		0.0761282	0.0302112	0.0854503	8		1.32229	0.403036	0.430208		2.08134	1.05751	0.072964
DAPE05	Glycerophospholipids	Diacylglycerophosphocholine				PC(33:1)	PC(15:0/18:1) + PC(16:0/17:1)		PC_DAPC	PC	220010		0.23517	0.0621066	0.196398	10		0.335675	0.0598708	0.179612	9		0.589697	0.167183	0.528679	10		0.420571	0.0616506	0.163112	7		0.583025	0.12458	0.27857	5		0.436988	0.244979	0.648154	7		1.42737	0.513364	0.262358		2.50754	1.32627	0.0712996
DAPC09	Glycerophospholipids	Diacylglycerophosphocholine				PC(14:0/20:4)		HMDB07883	PC_DAPC	PC	220011		0.0158257	0.00422419	0.0133581	10		0.0339159	0.00588425	0.0176528	9		0.0618466	0.0160199	0.0480598	9		0.0405536	0.00650352	0.0172067	7		0.0566528	0.00732576	0.0146515	4		0.0501965	0.0225409	0.0596376	7		2.14309	1.09969	0.0213329		3.90799	1.96643	0.021235
DAPC06	Glycerophospholipids	Diacylglycerophosphocholine				PC(16:0/18:0)		HMDB07970	PC_DAPC	PC	220012		1.28915	0.408584	1.29205	10		1.76041	0.421046	1.26314	9		2.33023	0.442072	1.46619	11		1.89636	0.153972	0.407372	7		3.18001	0.538304	1.20368	5		1.5377	0.60414	1.70877	8		1.36556	0.449489	0.433499		1.80757	0.854054	0.10194
DAPC07	Glycerophospholipids	Diacylglycerophosphocholine				PC(16:0/18:1)		HMDB07972	PC_DAPC	PC	220013		42.1495	14.3856	45.4913	10		71.733	14.8397	44.5191	9		104.618	27.0691	89.7779	11		94.5861	13.0341	34.485	7		116.147	29.0853	65.0368	5		69.1941	35.5384	100.518	8		1.70187	0.767121	0.170938		2.48207	1.31154	0.062569
DAPC08	Glycerophospholipids	Diacylglycerophosphocholine				PC(16:0/18:2)		HMDB07973	PC_DAPC	PC	220014		5.91214	1.34521	4.25394	10		7.24521	1.48545	4.45636	9		10.1932	1.82012	6.03666	11		10.3512	1.37459	3.63682	7		9.44361	2.43152	5.43705	5		7.20689	2.42593	6.86158	8		1.22548	0.293345	0.513779		1.72411	0.78585	0.078452
DAPE12	Glycerophospholipids	Diacylglycerophosphocholine				PC(16:0/19:1)			PC_DAPC	PC	220022		0.396368	0.107242	0.339129	10		0.571997	0.10735	0.32205	9		0.967094	0.22186	0.735827	11		0.736792	0.114676	0.303404	7		1.10231	0.241816	0.540718	5		0.639613	0.286811	0.811224	8		1.4431	0.529169	0.264419		2.43989	1.28682	0.0358216
DAPE13	Glycerophospholipids	Diacylglycerophosphocholine				PC(17:1/18:1)			PC_DAPC	PC	220025		0.134909	0.0311653	0.0985532	10		0.174549	0.0280579	0.0841737	9		0.338848	0.0659357	0.218684	11		0.230456	0.0212342	0.0561803	7		0.309955	0.0784366	0.17539	5		0.266913	0.0952497	0.269407	8		1.29383	0.371643	0.361845		2.51168	1.32865	0.0141425
DAPC14	Glycerophospholipids	Diacylglycerophosphocholine				PC(16:0/20:4)		HMDB07982	PC_DAPC	PC	220028		4.77266	1.09841	3.47347	10		7.84261	1.32096	3.96289	9		9.18458	1.64442	5.45393	11		9.86388	0.898831	2.37808	7		10.2634	1.89563	4.23876	5		6.4062	2.16586	6.12597	8		1.64324	0.71654	0.0896224		1.92441	0.944418	0.0416804
DAPC15	Glycerophospholipids	Diacylglycerophosphocholine				PC(16:0/20:5)		HMDB07984	PC_DAPC	PC	220029		0.386772	0.059665	0.188677	10		0.523922	0.117486	0.352457	9		0.537277	0.110991	0.368116	11		0.574845	0.130807	0.346084	7		0.718096	0.131875	0.294882	5		0.376369	0.127023	0.359275	8		1.3546	0.437869	0.298014		1.38913	0.474184	0.260432
DAPC11	Glycerophospholipids	Diacylglycerophosphocholine				PC(18:0/18:1)		HMDB08038	PC_DAPC	PC	220031		8.32342	2.73605	8.65216	10		12.0122	2.40722	7.22166	9		16.3727	3.89337	12.9129	11		14.9905	2.00408	5.30229	7		18.1471	2.38295	5.32845	5		11.5675	5.60561	15.855	8		1.44318	0.529247	0.330312		1.96706	0.976041	0.113411
DAPC12	Glycerophospholipids	Diacylglycerophosphocholine				PC(18:0/18:2)		HMDB08039	PC_DAPC	PC	220032		5.93266	1.62699	5.145	10		7.60251	1.23177	3.69531	9		12.1086	2.19963	7.29534	11		11.3553	1.10838	2.93251	7		10.0303	1.61655	3.61473	5		8.99723	3.32021	9.39096	8		1.28147	0.357797	0.432576		2.041	1.02928	0.038808
DAPC13	Glycerophospholipids	Diacylglycerophosphocholine				PC(18:2/18:2)		HMDB08138	PC_DAPC	PC	220034		0.179979	0.0399759	0.126415	10		0.199362	0.0406656	0.121997	9		2.87076	2.53669	8.41325	11		0.26811	0.0349632	0.0925039	7		0.374053	0.106061	0.23716	5		3.7032	3.50451	9.91226	8		1.1077	0.147561	0.738589		15.9506	3.99554	0.313797
DAPC41_DAPC42	Glycerophospholipids	Diacylglycerophosphocholine				PC(36:3)			PC_DAPC	PC	220036		1.22745	0.270653	0.855881	10		1.67893	0.297841	0.893523	9		2.74458	0.482094	1.59892	11		2.18536	0.200322	0.530003	7		2.42552	0.625188	1.39796	5		2.23445	0.705724	1.99609	8		1.36781	0.451873	0.276419		2.23599	1.16092	0.0151711
DAPC24	Glycerophospholipids	Diacylglycerophosphocholine				PC(16:0/22:6)		HMDB07991	PC_DAPC	PC	220045		0.887995	0.162381	0.513494	10		1.22463	0.218137	0.654411	9		1.3977	0.308108	1.02188	11		1.3272	0.159709	0.422549	7		1.80778	0.333612	0.745978	5		1.00838	0.395343	1.1182	8		1.37909	0.463718	0.226664		1.57399	0.654429	0.171691
DAPC18	Glycerophospholipids	Diacylglycerophosphocholine				PC(18:0/20:3)		HMDB08046	PC_DAPC	PC	220046		0.319729	0.0663853	0.209929	10		0.636972	0.128958	0.386873	9		0.824646	0.16938	0.561771	11		0.755611	0.110334	0.291917	7		1.04726	0.267201	0.597479	5		0.534786	0.178172	0.503946	8		1.99223	0.994382	0.0376193		2.57921	1.36693	0.015784
DAPC19	Glycerophospholipids	Diacylglycerophosphocholine				PC(18:0/20:4)		HMDB08048	PC_DAPC	PC	220047		3.58677	1.08404	3.42803	10		7.93667	1.52624	4.57872	9		9.93438	2.14978	7.13002	11		10.2637	1.3878	3.67178	7		10.5767	1.84574	4.1272	5		6.99733	2.9615	8.37639	8		2.21276	1.14585	0.0304664		2.76972	1.46974	0.0189501
DAPC23	Glycerophospholipids	Diacylglycerophosphocholine				PC(18:2/20:4)		HMDB08147	PC_DAPC	PC	220048		0.181889	0.0495717	0.156759	10		0.299749	0.0606836	0.182051	9		0.369709	0.0442842	0.146874	11		0.393015	0.0607021	0.160603	7		0.402925	0.0160054	0.0357892	5		0.249851	0.0655717	0.185465	8		1.64798	0.720698	0.147732		2.03261	1.02333	0.0105883
DAPC26	Glycerophospholipids	Diacylglycerophosphocholine				PC(18:0/22:4)		HMDB08054	PC_DAPC	PC	220050		0.250511	0.0964292	0.304936	10		0.376042	0.0753153	0.225946	9		0.431079	0.0983201	0.326091	11		0.424871	0.0547622	0.144887	7		0.526261	0.0778546	0.174088	5		0.315105	0.140069	0.396175	8		1.5011	0.586017	0.326913		1.7208	0.783077	0.206886
DAPC29	Glycerophospholipids	Diacylglycerophosphocholine				PC(18:0/22:5)		HMDB08056	PC_DAPC	PC	220051		0.0747058	0.0296997	0.0939187	10		0.205092	0.054252	0.162756	9		0.350845	0.110617	0.349802	10		0.281139	0.0578619	0.153088	7		0.289683	0.0533817	0.119365	5		0.276841	0.170133	0.45013	7		2.74533	1.45698	0.0446554		4.69635	2.23154	0.0359771
DAPC30	Glycerophospholipids	Diacylglycerophosphocholine				PC(18:0/22:6)		HMDB08057	PC_DAPC	PC	220052		0.666439	0.128781	0.40724	10		1.02863	0.165657	0.496971	9		1.20769	0.235844	0.782206	11		1.15813	0.126916	0.335789	7		1.48584	0.24685	0.551974	5		0.875764	0.30479	0.862076	8		1.54347	0.626181	0.0990009		1.81215	0.8577	0.065179
DAPC32	Glycerophospholipids	Diacylglycerophosphocholine				PC(18:1/22:6)		HMDB08123	PC_DAPC	PC	220053		0.137924	0.0345792	0.109349	10		0.20408	0.0390464	0.117139	9		0.314377	0.0637647	0.201642	10		0.24948	0.029913	0.0791424	7		0.328178	0.0502663	0.112399	5		0.227605	0.0992761	0.26266	7		1.47966	0.565264	0.220056		2.27935	1.18862	0.0256491
DAPC28	Glycerophospholipids	Diacylglycerophosphocholine				PC(40:5)			PC_DAPC	PC	220056		0.0372485	0.00997281	0.0315368	10		0.0761295	0.011489	0.0344669	9		0.129172	0.025733	0.0813749	10		0.107909	0.0132084	0.0349462	7		0.141033	0.0265662	0.0531323	4		0.0821741	0.0319675	0.0904178	8		2.04383	1.03127	0.0199425		3.46785	1.79404	0.00622435
DAPC34	Glycerophospholipids	Diacylglycerophosphocholine				PC(40:8)	PC(20:4/20:4) + PC(18:2/22:6) + PC(18:0/22:8)		PC_DAPC	PC	220057		0.0278168	0.010935	0.0345795	10		0.0411795	0.00686366	0.020591	9		0.0728893	0.0134727	0.0426045	10		0.0582296	0.00906992	0.0239967	7		0.0678992	0.00892093	0.0178419	4		0.052538	0.0186367	0.0527126	8		1.48039	0.565973	0.327618		2.62034	1.38975	0.0181926
DAPC50	Glycerophospholipids	Diacylglycerophosphocholine				PC(40:0)	PC (20:0/20:0) + PC(16:0/24:0) + PC(18:0/22:0)		PC_DAPC	PC	220058		0.0302664	0.0156261	0.0468782	9		0.0772522	0.0171376	0.0514127	9		0.254146	0.0847167	0.280974	11		0.096871	0.0174664	0.0462117	7		0.296059	0.139996	0.313041	5		0.166561	0.0890564	0.25189	8		2.55241	1.35186	0.0597804		8.39697	3.06987	0.0252857
DAPC37	Glycerophospholipids	Diacylglycerophosphocholine				PC(22:4/20:4)		HMDB08640	PC_DAPC	PC	220062		0.00918738	0.00247626	0.00783063	10		0.0217319	0.00389518	0.0116855	9		0.0377363	0.00682218	0.0204666	9		0.0329509	0.00533262	0.0141088	7		0.0309706	0.00455219	0.00910439	4		0.0258107	0.00971839	0.0257124	7		2.3654	1.24209	0.0129399		4.10741	2.03823	0.00275529
DAPC20	Glycerophospholipids	Diacylglycerophosphocholine				PC(38:5)	PC(18:1/20:4) + PC(16:0/22:5)		PC_DAPC	PC	220065		0.935591	0.215482	0.681414	10		1.4441	0.217171	0.651514	9		1.91085	0.400305	1.32766	11		1.8686	0.167216	0.442412	7		1.81745	0.351999	0.787094	5		1.48111	0.563745	1.59451	8		1.54352	0.626225	0.11565		2.0424	1.03027	0.0509474
MEMAPC01	Glycerophospholipids	1-ether, 2-acylglycerophosphocholine				PC(O-16:0/14:0)			PC_1ME2MAPC	PC	230501		0.0196258	0.00615874	0.0194757	10		0.0288621	0.00448956	0.0134687	9		0.0625597	0.0142879	0.0473877	11		0.0392434	0.00439214	0.0116205	7		0.0616295	0.0153874	0.0344072	5		0.045633	0.0200354	0.0566686	8		1.47062	0.556422	0.251052		3.18762	1.67248	0.0157435
MEMAPC03	Glycerophospholipids	1-ether, 2-acylglycerophosphocholine				PC(O-16:0/16:0)			PC_1ME2MAPC	PC	230502		0.262339	0.0763291	0.241374	10		0.403172	0.0674286	0.202286	9		0.765586	0.158346	0.525175	11		0.547893	0.0534566	0.141433	7		0.830403	0.227971	0.509758	5		0.507841	0.19928	0.56365	8		1.53683	0.619962	0.188697		2.91831	1.54513	0.0122944
MEMAPC17	Glycerophospholipids	1-ether, 2-acylglycerophosphocholine				PC(O-16:0/20:4)		HMDB13407	PC_1ME2MAPC	PC	230505		0.14081	0.0357489	0.113048	10		0.249125	0.0489644	0.146893	9		0.396187	0.0881557	0.29238	11		0.320344	0.0305794	0.0809054	7		0.388932	0.0886648	0.19826	5		0.301639	0.127726	0.361263	8		1.76923	0.823122	0.0876376		2.81364	1.49244	0.0185706
MEMAPC22	Glycerophospholipids	1-ether, 2-acylglycerophosphocholine				PC(O-18:0/20:4)		HMDB13420	PC_1ME2MAPC	PC	230508		0.066339	0.016795	0.0531104	10		0.130146	0.0298336	0.0895009	9		0.184577	0.0359278	0.119159	11		0.150206	0.0164475	0.043516	7		0.21172	0.0583917	0.130568	5		0.136452	0.0468092	0.132396	8		1.96184	0.972204	0.0725734		2.78233	1.47629	0.00984789
MEMAPC13	Glycerophospholipids	1-ether, 2-acylglycerophosphocholine				PC(O-18:1/18:2)			PC_1ME2MAPC	PC	230511		0.028911	0.0120578	0.03813	10		0.0320073	0.0103902	0.0311705	9		0.0586918	0.0100626	0.0333738	11		0.060773	0.015141	0.0400593	7		0.0451266	0.0101837	0.0227715	5		0.0353289	0.0121742	0.0344339	8		1.1071	0.14678	0.84972		2.03009	1.02154	0.0714962
MEMAPC32	Glycerophospholipids	1-ether, 2-acylglycerophosphocholine				PC(O-18:1/22:4)			PC_1ME2MAPC	PC	230514		0.00982901	0.00327283	0.0103496	10		0.0165029	0.00405686	0.0114745	8		0.0300413	0.0100964	0.0319276	10		0.0217895	0.00405893	0.00994231	6		0.0259421	0.00945241	0.0211362	5		0.0245698	0.014292	0.0378131	7		1.679	0.747602	0.21335		3.05639	1.61183	0.0836486
MEMAPC31	Glycerophospholipids	1-ether, 2-acylglycerophosphocholine				PC(O-20:0/20:4)		HMDB13442	PC_1ME2MAPC	PC	230516		0.0101966	0.0029836	0.00943498	10		0.0141695	0.00305368	0.00916103	9		0.03217	0.00827131	0.0248139	9		0.0206795	0.00271174	0.00717459	7		0.0330048	0.0130074	0.0260149	4		0.02004	0.0100205	0.0265118	7		1.38964	0.474708	0.365861		3.15498	1.65763	0.0313614
MEMAPC35	Glycerophospholipids	1-ether, 2-acylglycerophosphocholine				PC(O-22:1/20:4)			PC_1ME2MAPC	PC	230519		0.0147458	0.00583503	0.0175051	9		0.025398	0.00430686	0.0129206	9		0.0492755	0.0105245	0.0332815	10		0.0347253	0.00477789	0.0126411	7		0.0491147	0.01473	0.0329373	5		0.033241	0.0136762	0.0361838	7		1.72239	0.784411	0.161275		3.34167	1.74057	0.0128253
MEMAPC38	Glycerophospholipids	1-ether, 2-acylglycerophosphocholine				PC(O-24:1/20:4)			PC_1ME2MAPC	PC	230520		0.0306084	0.0116901	0.0369673	10		0.0622469	0.0125217	0.0375652	9		0.101549	0.0221018	0.069892	10		0.0841808	0.00969002	0.0256374	7		0.0947364	0.0258107	0.0577145	5		0.0732526	0.0323445	0.0855756	7		2.03366	1.02408	0.0819901		3.3177	1.73018	0.0109259
MEMAPC05	Glycerophospholipids	1-ether, 2-acylglycerophosphocholine				PC(O-34:0)	PC(O-16:0/18:0) + PC(O-18:0/16:0)		PC_1ME2MAPC	PC	230521		0.0474312	0.0131277	0.0415134	10		0.0767592	0.0138248	0.0414744	9		0.131248	0.0298333	0.0989459	11		0.093881	0.00996372	0.0263615	7		0.146542	0.0287403	0.0642653	5		0.0930859	0.0412096	0.116558	8		1.61833	0.694504	0.142389		2.76713	1.46839	0.0224914
MEMAPC06	Glycerophospholipids	1-ether, 2-acylglycerophosphocholine				PC(O-34:1)	PC(O-16:0/18:1) + PC(18:1e/16:0)		PC_1ME2MAPC	PC	230522		0.651362	0.181625	0.574348	10		1.00394	0.167734	0.503201	9		1.72648	0.401966	1.33317	11		1.29304	0.111635	0.295358	7		1.95997	0.48174	1.0772	5		1.14695	0.518555	1.46669	8		1.54129	0.624142	0.174919		2.65058	1.40631	0.0288881
MEMAPC24_MEMAPC25	Glycerophospholipids	1-ether, 2-acylglycerophosphocholine				PC(O-38:5)	PC(O-18:1/20:4) + PC(O-18:1/20:4)		PC_1ME2MAPC	PC	230524		0.270797	0.0735055	0.232445	10		0.407773	0.0680811	0.204243	9		0.651109	0.151191	0.501443	11		0.571541	0.0366321	0.0969195	7		0.542656	0.0997551	0.223059	5		0.51476	0.226536	0.640742	8		1.50582	0.590552	0.192405		2.40441	1.26568	0.039642
MEMAPC33_MEMAPC34	Glycerophospholipids	1-ether, 2-acylglycerophosphocholine				PC(O-40:5)			PC_1ME2MAPC	PC	230526		0.0152074	0.00381651	0.0120689	10		0.0308656	0.00639261	0.0169132	7		0.0429245	0.0103024	0.0309072	9		0.0332463	0.00440018	0.0116418	7		0.0601254	0.0167651	0.0290379	3		0.0315466	0.0136096	0.0333367	6		2.02965	1.02123	0.0409272		2.82261	1.49703	0.0298756
MEMAPC02	Glycerophospholipids	1-ether, 2-acylglycerophosphocholine				PC(P-16:0/14:0)		HMDB11203	PC_1ME2MAPC	PC	230528		0.0319195	0.010363	0.0327706	10		0.0507565	0.0088653	0.0265959	9		0.102643	0.0277081	0.0831242	9		0.0650478	0.00632287	0.0167287	7		0.0898022	0.0309653	0.0619306	4		0.0808641	0.0371954	0.0984097	7		1.59014	0.669153	0.18989		3.21567	1.68512	0.0374213
MEMAPC04	Glycerophospholipids	1-ether, 2-acylglycerophosphocholine				PC(P-16:0/16:0)		HMDB11206	PC_1ME2MAPC	PC	230529		0.359351	0.119172	0.376855	10		0.5451	0.0905298	0.271589	9		1.06569	0.224594	0.744894	11		0.679088	0.052867	0.139873	7		1.15452	0.359299	0.803416	5		0.762786	0.269222	0.761474	8		1.5169	0.601128	0.239311		2.9656	1.56833	0.0142839
MEMAPC08	Glycerophospholipids	1-ether, 2-acylglycerophosphocholine				PC(P-16:0/18:1)			PC_1ME2MAPC	PC	230530		0.740628	0.219309	0.693515	10		1.14843	0.179806	0.539419	9		2.05675	0.463678	1.53785	11		1.42891	0.140678	0.372198	7		2.36735	0.685452	1.53272	5		1.39012	0.540802	1.52962	8		1.55062	0.632842	0.174148		2.77704	1.47355	0.0222357
MEMAPC09	Glycerophospholipids	1-ether, 2-acylglycerophosphocholine				PC(P-16:0/18:2)		HMDB11211	PC_1ME2MAPC	PC	230531		0.12791	0.0364738	0.11534	10		0.166741	0.026363	0.079089	9		0.250397	0.0577795	0.191633	11		0.214492	0.0179265	0.0474289	7		0.228802	0.04155	0.0929086	5		0.201197	0.084675	0.239497	8		1.30358	0.382478	0.40947		1.95761	0.969091	0.0960603
MEMAPC19	Glycerophospholipids	1-ether, 2-acylglycerophosphocholine				PC(P-16:0/20:4)			PC_1ME2MAPC	PC	230533		0.730592	0.205761	0.650675	10		1.40004	0.304627	0.91388	9		2.02173	0.401467	1.33152	11		1.47424	0.102854	0.272126	7		2.15435	0.507955	1.13582	5		1.7185	0.588017	1.66316	8		1.91631	0.938333	0.0810749		2.76724	1.46845	0.0119949
MEMAPC29	Glycerophospholipids	1-ether, 2-acylglycerophosphocholine				PC(P-16:0/22:6)		HMDB11229	PC_1ME2MAPC	PC	230534		0.0276216	0.00752772	0.0238047	10		0.0453171	0.0101939	0.0305816	9		0.0775713	0.0140414	0.0444027	10		0.0664733	0.00661932	0.0175131	7		0.0681435	0.0178719	0.0399628	5		0.0539337	0.0224368	0.0593621	7		1.64064	0.714258	0.174935		2.80835	1.48972	0.00572111
MEMAPC26	Glycerophospholipids	1-ether, 2-acylglycerophosphocholine				PC(P-18:0/20:4)			PC_1ME2MAPC	PC	230538		0.0523835	0.0196738	0.0622141	10		0.104301	0.0177222	0.0531665	9		0.19369	0.0536859	0.178056	11		0.122317	0.0166487	0.0440484	7		0.217976	0.0796146	0.178024	5		0.1404	0.0615033	0.173957	8		1.9911	0.993565	0.0686687		3.69754	1.88656	0.0285588
MEMAPC27	Glycerophospholipids	1-ether, 2-acylglycerophosphocholine				PC(P-18:0/20:4)			PC_1ME2MAPC	PC	230539		0.0936885	0.0312873	0.098939	10		0.206556	0.0488234	0.14647	9		0.27297	0.0630349	0.209063	11		0.211355	0.0259938	0.0687732	7		0.306918	0.0725943	0.162326	5		0.230949	0.0914329	0.258611	8		2.20471	1.14059	0.0632373		2.91359	1.5428	0.0226986
MEMAPC15_MEMAPC16	Glycerophospholipids	1-ether, 2-acylglycerophosphocholine				PC(P-36:2)	PC(P-18:1/18:1) + PC(P-18:0/18:2)		PC_1ME2MAPC	PC	230541		0.103996	0.0304043	0.096147	10		0.160912	0.025934	0.0778021	9		0.234104	0.055988	0.185691	11		0.203184	0.0216953	0.0574003	7		0.268787	0.0573748	0.128294	5		0.157142	0.0726724	0.205549	8		1.54729	0.629746	0.177216		2.25109	1.17062	0.0618929
MAPC02	Glycerophospholipids	1-Monoacylglycerophosphocholine				PC(14:0/0:0)		HMDB10379	LPC_1MAPC	LPC	240001		6.38697	0.94576	2.99075	10		7.23415	0.896993	2.69098	9		9.17201	2.31906	7.69145	11		7.83343	1.16335	3.07792	7		11.2229	5.00858	11.1995	5		6.88137	0.937361	2.65126	8		1.13264	0.179692	0.526817		1.43605	0.522106	0.285978
MAPC04	Glycerophospholipids	1-Monoacylglycerophosphocholine				PC(15:0/0:0)		HMDB10381	LPC_1MAPC	LPC	240002		3.59586	0.635105	2.00838	10		2.97539	0.417351	1.25205	9		3.88065	0.745134	2.47133	11		3.34706	0.579091	1.53213	7		4.47389	1.54938	3.46451	5		2.95834	0.385853	1.09136	8		0.827448	-0.273259	0.436618		1.0792	0.10996	0.776535
MAPC16	Glycerophospholipids	1-Monoacylglycerophosphocholine				PC(18:1/0:0)			LPC_1MAPC	LPC	240010		169.247	26.3141	83.2126	10		161.48	19.2955	57.8866	9		214.006	73.8894	245.063	11		182.533	29.2074	77.2755	7		299.83	156.241	349.365	5		128.813	21.6787	61.3165	8		0.954109	-0.0677736	0.818192		1.26446	0.338516	0.578377
MAPC52	Glycerophospholipids	1-Monoacylglycerophosphocholine				PC(19:0/0:0)			LPC_1MAPC	LPC	240016		29.9955	5.50254	17.4005	10		74.1941	12.896	38.6879	9		160.874	78.1855	259.312	11		73.648	13.5828	35.9368	7		284.054	160.096	357.984	5		62.6945	21.3068	60.2648	8		2.47351	1.30656	0.00934253		5.36327	2.42311	0.125612
MAPC26	Glycerophospholipids	1-Monoacylglycerophosphocholine				PC(20:0/0:0)		HMDB10390	LPC_1MAPC	LPC	240017		1.50907	0.227328	0.718875	10		1.93297	0.332834	0.998503	9		1.9794	0.348662	1.15638	11		2.40999	0.479137	1.26768	7		1.75938	0.423761	0.947558	5		1.68791	0.324986	0.919199	8		1.2809	0.357156	0.29937		1.31167	0.391402	0.282863
MAPC28	Glycerophospholipids	1-Monoacylglycerophosphocholine				PC(20:1/0:0)			LPC_1MAPC	LPC	240018		7.26891	1.17649	3.7204	10		6.46528	1.04129	3.12388	9		7.33691	1.24938	4.14371	11		7.66264	1.05463	2.79029	7		8.11806	2.53071	5.65884	5		5.58309	0.976555	2.76212	8		0.889443	-0.169026	0.618946		1.00936	0.0134339	0.968972
MAPC38	Glycerophospholipids	1-Monoacylglycerophosphocholine				PC(20:4/0:0)		HMDB10395	LPC_1MAPC	LPC	240024		38.8717	6.91189	21.8573	10		46.2467	9.27673	27.8302	9		46.3877	12.4447	41.2745	11		45.0089	8.08659	21.3951	7		59.2704	24.6844	55.1961	5		39.384	11.2311	31.7663	8		1.18973	0.25063	0.526913		1.19335	0.255022	0.613637
MAPC43	Glycerophospholipids	1-Monoacylglycerophosphocholine				PC(22:4/0:0)			LPC_1MAPC	LPC	240027		3.36573	0.719043	2.27381	10		3.78848	0.62245	1.86735	9		4.05752	1.01599	3.36967	11		4.08362	0.663517	1.7555	7		5.56379	1.94586	4.35107	5		2.79059	0.650364	1.83951	8		1.1256	0.170697	0.665678		1.20554	0.269678	0.591778
MAPC49	Glycerophospholipids	1-Monoacylglycerophosphocholine				PC(22:6/0:0)		HMDB10404	LPC_1MAPC	LPC	240030		14.2668	2.49257	7.88218	10		11.16	1.90317	5.7095	9		13.919	3.45489	11.4586	11		11.8616	2.58682	6.84409	7		17.155	6.64619	14.8613	5		10.593	2.34259	6.62583	8		0.782238	-0.35432	0.343902		0.975625	-0.0356011	0.936933
MAPC03	Glycerophospholipids	2-Monoacylglycerophosphocholine				PC(0:0/14:0)		HMDB10379	LPC_2MAPC	LPC	250001		1.84882	0.261588	0.827214	10		2.0627	0.231509	0.694528	9		2.57885	0.487199	1.61586	11		2.27592	0.317058	0.838855	7		2.59695	1.02806	2.29882	5		2.25194	0.313596	0.886983	8		1.11568	0.157929	0.552262		1.39486	0.480125	0.215235
MAPC08	Glycerophospholipids	2-Monoacylglycerophosphocholine				PC(0:0/16:1)			LPC_2MAPC	LPC	250004		1.79871	0.375786	1.18834	10		1.50561	0.222971	0.668912	9		1.77008	0.364753	1.20975	11		1.5257	0.365201	0.966232	7		1.75435	0.695902	1.55608	5		1.69622	0.235047	0.664814	8		0.837051	-0.256612	0.523319		0.984082	-0.0231498	0.957008
MAPC15	Glycerophospholipids	2-Monoacylglycerophosphocholine				PC(0:0/18:1)			LPC_2MAPC	LPC	250008		89.8588	14.0444	44.4122	10		81.4504	9.00088	27.0026	9		93.3524	17.6966	58.693	11		89.2129	11.4386	30.2637	7		94.5064	33.8621	75.718	5		82.8634	14.7125	41.6133	8		0.906427	-0.141737	0.629487		1.03888	0.0550274	0.880365
MAPC27	Glycerophospholipids	2-Monoacylglycerophosphocholine				PC(0:0/20:1)			LPC_2MAPC	LPC	250012		1.48023	0.372915	1.17926	10		1.17624	0.143648	0.430944	9		1.27426	0.228149	0.756684	11		1.35312	0.192307	0.508798	7		1.31087	0.427675	0.95631	5		1.0721	0.17471	0.494154	8		0.794635	-0.331635	0.462055		0.860851	-0.216164	0.635936
MAPC37	Glycerophospholipids	2-Monoacylglycerophosphocholine				PC(0:0/20:4)		HMDB10395	LPC_2MAPC	LPC	250017		27.1761	5.12077	16.1933	10		29.9851	5.46912	16.4073	9		29.2634	4.30443	14.2762	11		28.5835	4.65143	12.3065	7		22.4689	5.97043	13.3503	5		34.9169	6.10182	17.2585	8		1.10336	0.141907	0.712155		1.07681	0.106759	0.756949
MAPC41	Glycerophospholipids	2-Monoacylglycerophosphocholine				PC(0:0/22:4)			LPC_2MAPC	LPC	250019		2.17618	0.319309	1.00974	10		2.85599	0.592347	1.77704	9		3.25854	0.480846	1.59479	11		3.13799	0.463615	1.22661	7		2.35379	0.510798	1.14218	5		3.47662	0.771524	2.1822	8		1.31239	0.392192	0.313126		1.49736	0.582423	0.0821488
MAPC44	Glycerophospholipids	2-Monoacylglycerophosphocholine				PC(0:0/22:5)			LPC_2MAPC	LPC	250020		2.12099	0.453756	1.4349	10		2.18452	0.415242	1.24573	9		2.23436	0.344841	1.14371	11		2.46307	0.340525	0.900944	7		1.84801	0.54879	1.22713	5		2.21963	0.491169	1.38924	8		1.02995	0.0425774	0.919575		1.05345	0.0751191	0.842721
MAPC48	Glycerophospholipids	2-Monoacylglycerophosphocholine				PC(0:0/22:6)		HMDB10404	LPC_2MAPC	LPC	250022		7.05939	1.70994	5.40729	10		6.06641	1.55192	4.65577	9		5.9707	0.919436	3.04943	11		5.42969	0.993866	2.62952	7		5.14964	1.35279	3.02494	5		7.06492	1.75965	4.97704	8		0.85934	-0.2187	0.675118		0.845782	-0.241642	0.571698
MEPC05	Glycerophospholipids	1-Monoetherglycerophosphocholine				PC(O-18:1/0:0)			LPC_1MEPC	LPC	270103		8.53721	1.79503	5.67639	10		5.5395	1.24122	3.72367	9		8.43666	0.57602	1.91044	11		6.80979	1.3003	3.44028	7		6.09281	1.1479	2.56678	5		8.06578	1.18399	3.34884	8		0.648865	-0.624009	0.196777		0.988222	-0.0170928	0.958433
MEPC03	Glycerophospholipids	1-Monoetherglycerophosphocholine				PC(P-16:0/0:0)		HMDB10407	LPC_1MEPC	LPC	270114		16.3162	3.27567	10.3586	10		13.4106	2.17536	6.52609	9		17.5551	1.53603	5.09443	11		14.6383	3.09065	8.1771	7		15.7258	3.06888	6.86222	5		16.5882	1.20658	3.41273	8		0.821917	-0.282935	0.480476		1.07593	0.105587	0.737562
MEPC07	Glycerophospholipids	1-Monoetherglycerophosphocholine				PC(P-18:0/0:0)		HMDB13122	LPC_1MEPC	LPC	270115		2.62843	0.551779	1.74488	10		2.15554	0.342589	1.02777	9		3.85649	0.896422	2.9731	11		2.37968	0.562637	1.4886	7		4.25468	1.82917	4.09014	5		2.98626	0.605805	1.71348	8		0.820088	-0.286149	0.48811		1.46722	0.553089	0.269056
MAPI02	Glycerophospholipids	Monoacylglycerophosphoinositol				LPI(16:0)			LPI_MAPI	LPI	290002		9.27491	1.49127	4.71579	10		6.60469	0.998831	2.99649	9		7.32233	1.14253	3.78935	11		6.95518	1.11364	2.94642	7		8.93892	1.9744	4.41488	5		5.82587	1.0184	2.88047	8		0.712103	-0.489843	0.16445		0.789477	-0.34103	0.306601
MAPI04	Glycerophospholipids	Monoacylglycerophosphoinositol				LPI(18:0)			LPI_MAPI	LPI	290004		67.8373	8.25741	26.1122	10		46.8584	7.17941	21.5382	9		53.6759	7.50712	24.8983	11		45.8242	9.55011	25.2672	7		53.1154	10.1494	22.6948	5		53.2267	8.4549	23.9141	8		0.690746	-0.533773	0.0749395		0.791244	-0.337806	0.218723
MAPI11	Glycerophospholipids	Monoacylglycerophosphoinositol				LPI(20:4)			LPI_MAPI	LPI	290011		18.1999	3.72885	11.7917	10		16.2351	4.31275	12.9383	9		16.3148	5.40211	17.9168	11		12.6375	2.93062	7.75368	7		29.6556	10.5569	23.6059	5		11.1048	3.6791	10.4061	8		0.892046	-0.16481	0.733292		0.896423	-0.157749	0.781332
MAPI12	Glycerophospholipids	Monoacylglycerophosphoinositol				LPI(20:4)			LPI_MAPI	LPI	290012		11.0268	1.46364	4.62842	10		9.44553	1.46756	4.40268	9		9.56059	1.28709	4.26879	11		9.30846	1.83836	4.86384	7		10.0373	1.71228	3.82877	5		9.35381	1.55213	4.39009	8		0.856601	-0.223305	0.457217		0.867035	-0.205837	0.459334
Cer_02	Sphingolipids	Ceramides	CER[NS]	Sphingoid base d18:1		Cer(d18:1/16:0)		HMDB04949	Cer	Cer	341001		0.547407	0.294369	0.930876	10		1.0815	0.306226	0.918679	9		5.22165	2.80015	9.28704	11		1.33315	0.371397	0.982625	7		5.31656	4.34884	9.72429	5		3.90711	3.04654	8.61691	8		1.97568	0.982353	0.225941		9.53889	3.25382	0.127214
Cer_13	Sphingolipids	Ceramides	CER[NS]	Sphingoid base d18:1		Cer(d18:1/18:0)		HMDB04950	Cer	Cer	341003		0.248025	0.0883448	0.279371	10		0.705846	0.328868	0.986603	9		2.71644	1.6172	5.36365	11		0.859672	0.399905	1.05805	7		2.16708	1.69425	3.78845	5		2.42255	2.07621	5.87242	8		2.84587	1.50887	0.211169		10.9523	3.45316	0.158289
Cer_16	Sphingolipids	Ceramides	CER[NS]	Sphingoid base d18:1		Cer(d18:1/19:0)			Cer	Cer	341004		0.014674	0.00686122	0.0216971	10		0.0363513	0.00950976	0.0285293	9		0.129587	0.0549255	0.182167	11		0.0468187	0.013291	0.0351647	7		0.125467	0.0751884	0.168126	5		0.0996937	0.0655912	0.18552	8		2.47727	1.30875	0.0778878		8.83106	3.14259	0.063794
Cer_03	Sphingolipids	Ceramides	CER[NS]	Sphingoid base d18:1		Cer(d18:1/20:0)		HMDB04951	Cer	Cer	341005		0.385164	0.23835	0.75373	10		0.57676	0.18	0.540001	9		1.76587	0.814919	2.70278	11		0.698391	0.214712	0.568074	7		1.88068	1.38455	3.09595	5		1.29041	0.82356	2.32938	8		1.49744	0.582498	0.537016		4.58473	2.19684	0.130552
Cer_04	Sphingolipids	Ceramides	CER[NS]	Sphingoid base d18:1		Cer(d18:1/21:0)			Cer	Cer	341006		0.0369569	0.0209073	0.0661147	10		0.0726191	0.0203297	0.0609891	9		0.322587	0.171407	0.568494	11		0.0917831	0.0289108	0.0764909	7		0.275179	0.209209	0.467806	5		0.272956	0.211696	0.598767	8		1.96496	0.974503	0.24007		8.72872	3.12577	0.128224
Cer_05	Sphingolipids	Ceramides	CER[NS]	Sphingoid base d18:1		Cer(d18:1/22:0)		HMDB04952	Cer	Cer	341007		0.749823	0.473788	1.49825	10		1.06151	0.308459	0.925376	9		3.53863	1.7561	5.82432	11		1.23893	0.352429	0.932439	7		3.97127	3.05224	6.82501	5		2.4937	1.70646	4.82659	8		1.41567	0.50149	0.597728		4.71929	2.23857	0.152388
Cer_06	Sphingolipids	Ceramides	CER[NS]	Mixed sphingoid base		Cer(40:2)			Cer	Cer	341008		0.195023	0.104403	0.330152	10		0.358014	0.0907313	0.272194	9		1.43187	0.681923	2.26168	11		0.508005	0.17199	0.455043	7		1.66102	1.28029	2.86282	5		0.888939	0.590134	1.66915	8		1.83576	0.876374	0.259744		7.34204	2.87618	0.101898
Cer_07	Sphingolipids	Ceramides	CER[NS]	Sphingoid base d18:1		Cer(d18:1/23:0)		HMDB00950	Cer	Cer	341009		0.0808366	0.0445101	0.140753	10		0.140724	0.0381302	0.114391	9		0.583139	0.300642	0.997117	11		0.170337	0.0462155	0.122275	7		0.656859	0.523129	1.16975	5		0.400549	0.291516	0.824533	8		1.74085	0.799792	0.326543		7.21379	2.85076	0.128108
Cer_09	Sphingolipids	Ceramides	CER[NS]	Sphingoid base d18:1		Cer(d18:1/24:0)		HMDB04956	Cer	Cer	341011		0.168118	0.0819494	0.259147	10		0.322858	0.0727994	0.218398	9		1.67392	0.892264	2.95931	11		0.370167	0.0816224	0.215953	7		1.84603	1.53275	3.42734	5		1.18719	0.878072	2.48356	8		1.92043	0.941427	0.179967		9.95684	3.31569	0.123263
Cer_10_Cer_11	Sphingolipids	Ceramides	CER[NS]	Mixed sphingoid base		Cer(d18:1/24:1)+Cer(d18:2/24:0)			Cer	Cer	341013		0.373367	0.172387	0.545136	10		0.703076	0.185536	0.556607	9		3.57997	1.92908	6.39803	11		0.839122	0.208024	0.550379	7		3.76478	3.1078	6.94926	5		2.6262	2.0323	5.74822	8		1.88307	0.913085	0.209826		9.58834	3.26128	0.128312
Cer_12	Sphingolipids	Ceramides	CER[NS]	Mixed sphingoid base		Cer(42:3)			Cer	Cer	341015		0.0683287	0.0293735	0.0928872	10		0.141402	0.0351473	0.105442	9		0.703853	0.371121	1.23087	11		0.1794	0.0416736	0.110258	7		0.644292	0.494829	1.10647	5		0.567218	0.443685	1.25493	8		2.06944	1.04924	0.126564		10.301	3.36471	0.118231
SphLip_34	Sphingolipids	Sphingomyelin		Sphingoid base d18:0		SM(38:0)			SM	SM	350003		0.0245444	0.00654324	0.0206915	10		0.0369046	0.00625957	0.0187787	9		0.108396	0.0459843	0.152513	11		0.0486328	0.0085817	0.022705	7		0.141445	0.0979978	0.21913	5		0.0596057	0.0256174	0.072457	8		1.50359	0.588407	0.192323		4.41633	2.14285	0.100006
SphLip_30	Sphingolipids	Sphingomyelin				SM(42:1)			SM	SM	350004		1.11103	0.313224	0.990501	10		1.62656	0.24814	0.744421	9		6.15961	2.81671	9.34196	11		2.20628	0.29424	0.778485	7		7.93114	6.10015	13.6404	5		3.41189	1.51614	4.28828	8		1.46401	0.549921	0.221099		5.54403	2.47093	0.104462
SphLip_32	Sphingolipids	Sphingomyelin		Sphingoid base d18:1		SM(43:1)			SM	SM	350005		0.0195341	0.00637463	0.0191239	9		0.0292963	0.00710785	0.020104	8		0.121611	0.0570206	0.189116	11		0.0431384	0.00752018	0.0198965	7		0.186209	0.151422	0.302843	4		0.0656607	0.0344071	0.097318	8		1.49976	0.584728	0.321296		6.22558	2.63821	0.104848
SphLip_08	Sphingolipids	Sphingomyelin		Mixed sphingoid base		SM(32:1)	SM(d16:1/16:0) + SM(d18:1/14:0)		SM	SM	350007		0.0836139	0.0248621	0.078621	10		0.139773	0.0267364	0.0802093	9		0.584198	0.181651	0.602469	11		0.216232	0.029095	0.0769783	7		0.685273	0.352972	0.789268	5		0.343018	0.161866	0.457825	8		1.67164	0.741266	0.141992		6.98685	2.80464	0.0205372
SphLip_09	Sphingolipids	Sphingomyelin		Mixed sphingoid base		SM(33:1)	SM(d17:1/16:0) + SM(d18:1/15:0)		SM	SM	350008		0.365173	0.0926405	0.292955	10		0.478116	0.0852967	0.25589	9		1.74177	0.68969	2.28744	11		0.721807	0.0679892	0.179882	7		2.12346	1.36646	3.0555	5		0.974067	0.550244	1.55632	8		1.30929	0.388782	0.385784		4.7697	2.2539	0.0751034
SphLip_02	Sphingolipids	Sphingomyelin		Sphingoid base d18:0		SM(d18:0/14:0)		HMDB12085	SM	SM	350009		0.00409307	0.0012988	0.00410717	10		0.0058284	0.00148759	0.00446276	9		0.0275986	0.010924	0.0362307	11		0.0105189	0.00174722	0.00462272	7		0.036943	0.023749	0.0531043	5		0.0122116	0.0056224	0.0159025	8		1.42397	0.509919	0.389651		6.74277	2.75334	0.0576225
SphLip_04	Sphingolipids	Sphingomyelin		Sphingoid base d18:0		SM(d18:0/16:0)		HMDB10168	SM	SM	350011		0.224005	0.0563798	0.178289	10		0.306974	0.0710519	0.213156	9		0.802115	0.29765	0.987195	11		0.441914	0.0703502	0.186129	7		0.979607	0.645102	1.44249	5		0.449326	0.175412	0.496141	8		1.37039	0.454586	0.368521		3.58079	1.84028	0.0834856
SphLip_05	Sphingolipids	Sphingomyelin		Sphingoid base d18:0		SM(d18:0/18:0)		HMDB12087	SM	SM	350012		0.144448	0.0351598	0.111185	10		0.145859	0.0283197	0.0849592	9		0.398327	0.148785	0.493464	11		0.198383	0.0344794	0.0912239	7		0.460025	0.306547	0.68546	5		0.250691	0.10888	0.30796	8		1.00977	0.0140275	0.975782		2.75759	1.46341	0.124723
SphLip_06	Sphingolipids	Sphingomyelin		Sphingoid base d18:0		SM(d18:0/22:0)		HMDB12091	SM	SM	350013		0.0311446	0.00955301	0.0302093	10		0.0435402	0.00817517	0.0245255	9		0.163202	0.0734217	0.243512	11		0.0623041	0.0141276	0.037378	7		0.196969	0.152508	0.341019	5		0.095763	0.0499565	0.141298	8		1.398	0.483367	0.343407		5.24013	2.3896	0.103829
SphLip_10	Sphingolipids	Sphingomyelin		Sphingoid base d18:1		SM(d18:1/16:0)		HMDB10169	SM	SM	350015		3.79684	0.957453	3.02773	10		5.43565	0.93999	2.81997	9		20.6132	8.47936	28.1228	11		8.30609	0.619191	1.63822	7		27.1553	18.3847	41.1093	5		10.2183	4.49425	12.7116	8		1.43162	0.517653	0.240387		5.42903	2.44069	0.0763426
SphLip_12	Sphingolipids	Sphingomyelin		Sphingoid base d18:1		SM(d18:1/17:0)			SM	SM	350016		0.0883519	0.0217668	0.0688327	10		0.131958	0.0239172	0.0717517	9		0.408227	0.142392	0.472259	11		0.170321	0.0231152	0.0611572	7		0.492344	0.285226	0.637786	5		0.253018	0.110565	0.312726	8		1.49355	0.578747	0.19424		4.62046	2.20804	0.0494952
SphLip_13	Sphingolipids	Sphingomyelin		Sphingoid base d18:1		SM(d18:1/18:0)		HMDB01348	SM	SM	350017		5.62035	1.74198	5.50862	10		7.77892	1.97579	5.92738	9		17.3158	5.72887	19.0005	11		11.2731	1.99377	5.27502	7		21.4921	11.8763	26.5562	5		9.26398	3.91996	11.0873	8		1.38406	0.468909	0.421997		3.08091	1.62335	0.0748736
SphLip_14	Sphingolipids	Sphingomyelin		Mixed sphingoid base		SM(36:2)	SM(d18:1/18:1) + SM(d18:2/18:0)		SM	SM	350018		0.724408	0.210469	0.665562	10		1.08319	0.221395	0.664184	9		2.84718	0.990515	3.28517	11		1.5108	0.169273	0.447853	7		3.92205	2.05054	4.58514	5		1.36022	0.569986	1.61217	8		1.49527	0.580406	0.256437		3.93035	1.97466	0.0602141
SphLip_16	Sphingolipids	Sphingomyelin		Mixed sphingoid base		SM(38:1)	SM(d18:1/20:0) + SM(16:1/22:0)		SM	SM	350019		0.808908	0.206735	0.653754	10		1.23245	0.322999	0.968996	9		2.57809	0.81875	2.71549	11		1.39882	0.14249	0.376994	7		3.34773	1.62418	3.63178	5		1.61509	0.652189	1.84467	8		1.5236	0.607482	0.275092		3.18713	1.67226	0.0595275
SphLip_19	Sphingolipids	Sphingomyelin		Mixed sphingoid base		SM(39:1)	SM(d18:1/21:0) + SM(d17:1/22:0) + SM(d16:1/23:0) + SM(d19:1/20:0)		SM	SM	350020		0.0718581	0.0202026	0.0638864	10		0.134368	0.0239516	0.0718549	9		0.411545	0.134264	0.445303	11		0.188905	0.0318124	0.0841678	7		0.479314	0.269829	0.603356	5		0.252175	0.10723	0.303292	8		1.86991	0.902968	0.0608053		5.72719	2.51783	0.0304225
SphLip_20	Sphingolipids	Sphingomyelin		Sphingoid base d18:1		SM(d18:1/22:0)		HMDB12103	SM	SM	350021		1.14023	0.309909	0.980017	10		1.73433	0.263764	0.791293	9		5.59344	2.2367	7.41831	11		2.31378	0.307353	0.813181	7		7.00601	4.8153	10.7673	5		3.23879	1.28189	3.62575	8		1.52103	0.605052	0.167243		4.90551	2.2944	0.0758116
SphLip_23	Sphingolipids	Sphingomyelin		Sphingoid base d18:1		SM(d18:1/23:0)		HMDB12105	SM	SM	350022		0.170135	0.0493895	0.156183	10		0.326809	0.0614971	0.184491	9		1.10385	0.46447	1.54047	11		0.415609	0.0590742	0.156296	7		1.32165	0.882304	1.97289	5		0.695767	0.397223	1.12352	8		1.92088	0.941768	0.0611852		6.4881	2.6978	0.0728793
SphLip_26_SphLip_27	Sphingolipids	Sphingomyelin		Mixed sphingoid base		SM(d18:1/24:1) + SM(d18:2/24:0)			SM	SM	350026		2.54678	0.63432	2.00589	10		3.4094	0.549888	1.64966	9		10.8434	4.45954	14.7906	11		4.65448	0.405636	1.07321	7		14.269	9.6003	21.4669	5		5.75441	2.40004	6.78833	8		1.33871	0.420843	0.32361		4.25768	2.09007	0.094147
SphLip_11	Sphingolipids	Sphingomyelin		Sphingoid base d18:2		SM(d18:2/16:0)			SM	SM	350029		0.118104	0.0350844	0.110947	10		0.209465	0.0442865	0.132859	9		0.718929	0.227369	0.754097	11		0.297646	0.0392887	0.103948	7		0.949599	0.462164	1.03343	5		0.370236	0.155033	0.438499	8		1.77356	0.826647	0.120816		6.08725	2.60579	0.0250755
SphLip_17	Sphingolipids	Sphingomyelin		Sphingoid base d18:2		SM(d18:2/20:0)			SM	SM	350030		0.160952	0.0566242	0.179061	10		0.381623	0.0836446	0.250934	9		0.877776	0.280548	0.930473	11		0.565964	0.153004	0.404811	7		1.18543	0.552128	1.2346	5		0.400155	0.153419	0.433934	8		2.37103	1.24551	0.0399346		5.45363	2.44722	0.0296024
SphLip_22	Sphingolipids	Sphingomyelin		Sphingoid base d18:2		SM(d18:2/22:0)			SM	SM	350031		0.462762	0.146229	0.462418	10		0.92974	0.150097	0.450292	9		2.7344	0.944905	3.1339	11		1.35645	0.233722	0.618369	7		3.41521	1.98337	4.43496	5		1.48435	0.598615	1.69314	8		2.00911	1.00656	0.0398965		5.90887	2.56288	0.0378238
SphLip_25	Sphingolipids	Sphingomyelin		Sphingoid base d18:2		SM(d18:2/23:0)			SM	SM	350032		0.103198	0.0306714	0.0969914	10		0.188196	0.0341019	0.102306	9		0.648978	0.245422	0.813974	11		0.254039	0.0323461	0.0855797	7		0.824904	0.50796	1.13583	5		0.366216	0.165266	0.467443	8		1.82365	0.866829	0.0804685		6.28869	2.65276	0.051069
CHEMICAL CLASSES
													CONTROL					PD
COD.OWL	Class	Subclass A	Subclass B	Subclass C	Common name	Individual notation	Individual composition or probable ID	Link	Simplified name	Simple name	Orden.Heat.map		Control					<10 years duration					≥10 years duration					LBDL					LBDE					LBDN					<10 years duration vs. Control				≥10 years duration vs. Control
GROUPS											0		Mean	SEM	SD	N		Mean	SEM	SD	N		Mean	SEM	SD	N		Mean	SEM	SD	N		Mean	SEM	SD	N		Mean	SEM	SD	N		fold change	log2(fold change)	Student's t-test (p)		fold change	log2(fold change)	Student's t-test (p)
AC	Acylcarnitines					Acylcarnitines							25.4122	9.78541	30.9442	10		15.6864	3.02613	9.07839	9		18.8388	3.43783	11.402	11		17.5053	3.77624	9.991	7		9.26195	3.10289	6.93828	5		22.4446	3.49057	9.87283	8		0.617277	-0.69601	0.363311		0.741327	-0.431817	0.538944
BA	Bile Acids					Bile Acids							38.1098	18.5634	58.7027	10		12.8202	3.15383	9.46148	9		69.4843	27.8595	92.3995	11		60.3463	32.6808	86.4653	7		10.0148	4.72894	10.5742	5		50.9013	29.4761	83.3711	8		0.336402	-1.57174	0.21039		1.82326	0.866523	0.370409
Cer	Sphingolipids					Ceramides							2.86772	1.51869	4.80252	10		5.20066	1.51243	4.53729	9		21.6675	11.2501	37.3124	11		6.33577	1.79872	4.75896	7		22.3092	17.6909	39.558	5		16.1565	12.1314	34.3129	8		1.81352	0.858789	0.293057		7.55566	2.91756	0.127636
ChoE	Sterols					Cholesteryl Esters							0.0658292	0.0189821	0.0600267	10		0.218652	0.077771	0.233313	9		0.502383	0.284269	0.942814	11		0.175117	0.035227	0.093202	7		0.454466	0.193999	0.433794	5		0.499491	0.389204	1.10084	8		3.3215	1.73184	0.088774		7.6316	2.93199	0.156185
DAPC	Glycerophospholipids					Diacylglycerophosphocholine							91.9134	27.0279	85.4696	10		146.859	25.9814	77.9441	9		214.491	45.8377	152.026	11		194.239	21.4139	56.6558	7		229.877	40.1299	89.7332	5		146.509	63.8629	180.632	8		1.5978	0.676085	0.16304		2.33362	1.22257	0.0369136
DAPE	Glycerophospholipids					Diacylglycerophosphoethanolamine							1.56139	0.373161	1.18004	10		1.90612	0.347729	1.04319	9		2.76627	0.737068	2.44458	11		2.33985	0.208488	0.551607	7		3.15585	1.30083	2.90875	5		1.92823	0.753624	2.13157	8		1.22078	0.287803	0.511085		1.77167	0.825108	0.165743
DG	Glycerolipids					Diacylglycerols							0.696111	0.332735	1.0522	10		2.42641	0.654048	1.96214	9		5.47047	2.20151	7.30157	11		2.71531	0.731211	1.9346	7		5.13204	1.78235	3.98545	5		4.66818	2.99546	8.47245	8		3.48566	1.80143	0.0263644		7.85861	2.97427	0.0564488
FA													1447.54	287.917	910.474	10		2103.7	199.208	597.625	9		2144.33	218.046	723.176	11		2151.48	277.345	733.786	7		1766.52	339.088	758.224	5		2328.5	168.305	476.037	8		1.4533	0.539332	0.0843589		1.48137	0.566928	0.065921
FA.16.1	Fatty acids				FA with 16:1 FA chains	FA 16:1							9.03618	1.90931	6.03777	10		19.0396	5.60906	16.8272	9		19.3958	3.94554	13.0859	11		16.1934	5.35228	14.1608	7		15.1854	3.45414	7.72369	5		24.4287	6.23056	17.6227	8		2.10704	1.07522	0.122724		2.14646	1.10196	0.0326999
FA.18.1	Fatty acids				FA with 18:1 FA chains	FA 18:1							179.261	31.2297	98.7571	10		235.455	33.209	99.6271	9		231.842	24.1885	80.2243	11		213.9	35.884	94.9402	7		182.233	37.4978	83.8477	5		282.612	21.7529	61.5266	8		1.31348	0.393393	0.234246		1.29333	0.371086	0.1945
FA.18.2	Fatty acids				FA with 18:2 FA chains	FA 18:2							58.5285	12.6408	39.9738	10		62.9656	11.5732	34.7195	9		100.938	39.8229	132.078	11		55.2233	10.476	27.7169	7		43.3014	11.2051	25.0553	5		134.243	51.726	146.303	8		1.07581	0.105426	0.800349		1.7246	0.786266	0.33014
FA_omega_3	Fatty acids					Fatty acids omega 3							172.25	19.5833	61.9277	10		186.299	15.9785	47.9355	9		223.15	34.3376	113.885	11		205.042	28.6201	75.7216	7		137.622	34.4288	76.9852	5		250.993	31.9376	90.3332	8		1.08156	0.113116	0.590718		1.2955	0.373508	0.225382
FA_omega_6	Fatty acids					Fatty acids omega 6							333.001	40.923	129.41	10		411.82	45.7594	137.278	9		495.715	75.365	249.957	11		457.527	73.5692	194.646	7		280.058	65.0149	145.378	5		569.532	65.5602	185.432	8		1.23669	0.306485	0.214954		1.48863	0.573983	0.0809435
FA_omega_9	Fatty acids					Fatty acids omega 9							181.107	31.3187	99.0385	10		235.017	34.434	103.302	9		234.834	24.835	82.3685	11		213.515	38.6448	102.245	7		183.194	37.3729	83.5684	5		285.97	21.1812	59.9095	8		1.29767	0.375922	0.261716		1.29666	0.374798	0.190839
FAA	Fatty amides					Primary fatty amides							0.466686	0.223412	0.706491	10		1.52703	0.390279	1.17084	9		6.08025	2.25226	7.46992	11		1.52767	0.310084	0.820406	7		8.81341	4.2675	9.54242	5		3.23317	1.58114	4.47215	8		3.27208	1.71021	0.0270069		13.0286	3.70361	0.0321092
FBA	Bile Acids					Free bile acids							25.9103	18.2106	57.587	10		6.39052	2.17059	6.51176	9		24.7181	13.4552	44.6259	11		12.3932	6.4001	16.9331	7		6.52646	3.43909	7.69004	5		26.2536	18.2166	51.5243	8		0.24664	-2.01952	0.314146		0.953985	-0.0679618	0.958033
GCBA	Bile Acids					Glycine-conjugated bile acids							12.1995	3.6838	11.6492	10		6.42971	1.55059	4.65178	9		44.7662	21.3403	70.7777	11		47.9532	31.7935	84.1178	7		3.48836	1.46853	3.28374	5		24.6477	12.7956	36.1914	8		0.527046	-0.923999	0.174353		3.66951	1.87559	0.161838
LPC	Glycerophospholipids					Lysophosphatidylcholines							435.509	62.4666	197.537	10		463.87	43.7514	131.254	9		631.164	183.982	610.198	11		496.198	68.8894	182.264	7		849.51	392.404	877.442	5		424.588	47.6059	134.65	8		1.06512	0.0910188	0.720386		1.44926	0.535312	0.333406
LPE	Glycerophospholipids					Lysophosphatidylethanolamines							850.868	134.676	425.882	10		752.732	71.8744	215.623	9		864.334	80.7166	267.707	11		911.984	112.712	298.208	7		719.4	80.9858	181.09	5		787.673	81.0677	229.294	8		0.884664	-0.176798	0.542176		1.01583	0.0226546	0.931068
LPI	Glycerophospholipids					Lysophosphatidylinositols							106.339	11.206	35.4363	10		79.1437	12.915	38.745	9		86.8736	13.1642	43.6609	11		74.7254	14.5904	38.6025	7		101.747	23.3803	52.2801	5		79.5112	12.7918	36.1808	8		0.744259	-0.426123	0.128378		0.81695	-0.29168	0.279005
MAPC_total	Glycerophospholipids					Monoacylglycerophosphocholine							408.027	59.127	186.976	10		442.765	41.9585	125.875	9		601.316	183.007	606.964	11		472.37	64.8462	171.567	7		823.437	390.18	872.47	5		396.947	45.9859	130.068	8		1.08514	0.117875	0.644892		1.47371	0.559457	0.334637
MAPE_total	Glycerophospholipids					Monoacylglycerophosphoethanolamine							696.508	112.705	356.404	10		626.384	58.3772	175.132	9		706.306	76.8221	254.79	11		762.299	94.5437	250.139	7		583.388	74.3795	166.318	5		644.225	77.6495	219.626	8		0.899321	-0.153092	0.600249		1.01407	0.0201548	0.942557
MEMAPC	Glycerophospholipids					1-ether, 2-acylglycerophosphocholines							3.83482	1.07056	3.38541	10		6.30043	0.973801	2.9214	9		10.4521	2.14105	7.10106	11		7.73354	0.51561	1.36418	7		11.2579	2.42199	5.41574	5		7.65662	2.93279	8.29518	8		1.64295	0.716293	0.109304		2.72559	1.44657	0.0147389
MEMAPC.O_plasmanyles	Glycerophospholipids					1-ether, 2-acylglycerophosphocholines O_plasmanyles							1.56673	0.429464	1.35808	10		2.47227	0.39466	1.18398	9		4.20231	0.897182	2.97562	11		3.26844	0.262906	0.695583	7		4.41925	0.968911	2.16655	5		2.93757	1.23837	3.50263	8		1.57799	0.658085	0.141771		2.68222	1.42343	0.018797
MEMAPC.P_plasmenyles	Glycerophospholipids					1-ether, 2-acylglycerophosphocholines P_plasmenyles							2.26809	0.645171	2.04021	10		3.82816	0.63285	1.89855	9		6.24983	1.27527	4.22958	11		4.46511	0.349364	0.924329	7		6.83868	1.57012	3.51088	5		4.71905	1.70766	4.82999	8		1.68783	0.755172	0.103706		2.75555	1.46234	0.0140489
MEMAPE	Glycerophospholipids					1-ether, 2-acylglycerophosphoethanolamine							1.95749	0.539109	1.70481	10		2.68684	0.410435	1.23131	9		4.08747	1.1221	3.72158	11		3.2808	0.326812	0.864663	7		4.45635	1.76983	3.95747	5		2.98705	1.24091	3.50982	8		1.37259	0.456903	0.304971		2.08812	1.0622	0.108677
MEMAPE.O_plasmanyles	Glycerophospholipids					1-ether, 2-acylglycerophosphoethanolamine O_plasmanyles							0.371041	0.113735	0.35966	10		0.433475	0.0940723	0.282217	9		0.846895	0.279733	0.884594	10		0.567086	0.0808419	0.213888	7		1.18263	0.61142	1.22284	4		0.458761	0.200595	0.567368	8		1.16827	0.224371	0.681583		2.28249	1.19061	0.14127
MEMAPE.P_plasmenyles	Glycerophospholipids					1-ether, 2-acylglycerophosphoethanolamine P_plasmenyles							1.40349	0.394558	1.2477	10		1.99933	0.295004	0.885011	9		2.92872	0.758679	2.51625	11		2.43614	0.236477	0.625659	7		3.00156	1.06836	2.38893	5		2.26864	0.915811	2.59031	8		1.42454	0.510498	0.251394		2.08674	1.06125	0.0948284
MEPC.O_plasmanyles	Glycerophospholipids					1-Monoetherglycerophosphocholine O_plasmanyles							8.53721	1.79503	5.67639	10		5.5395	1.24122	3.72367	9		8.43666	0.57602	1.91044	11		6.80979	1.3003	3.44028	7		6.09281	1.1479	2.56678	5		8.06578	1.18399	3.34884	8		0.648865	-0.624009	0.196777		0.988222	-0.0170928	0.958433
MEPC.P_plasmenyles	Glycerophospholipids					1-Monoetherglycerophosphocholine P_plasmenyles							18.9446	3.79872	12.0126	10		15.5661	2.47259	7.41777	9		21.4116	2.02843	6.72754	11		17.0179	3.64091	9.63295	7		19.9804	4.12736	9.22906	5		19.5744	1.5264	4.31731	8		0.821663	-0.283381	0.477096		1.13022	0.176605	0.563393
MEPE.O_plasmanyles	Glycerophospholipids					1-Monoetherglycerophosphoethanolamine O_plasmanyles							8.54163	1.2826	4.05595	10		6.3757	0.85697	2.57091	9		10.0639	1.33809	4.43793	11		8.0991	0.961624	2.54422	7		7.60354	1.9305	4.31674	5		9.17165	1.8671	5.28096	8		0.746427	-0.421928	0.188156		1.17822	0.23661	0.423714
MEPE.P_plasmenyles	Glycerophospholipids					1-Monoetherglycerophosphoethanolamine P_plasmenyles							145.818	22.2354	70.3144	10		119.973	16.646	49.9379	9		147.964	9.9524	33.0084	11		141.586	20.1356	53.2738	7		128.409	10.3913	23.2357	5		134.276	16.3739	46.3123	8		0.822753	-0.281468	0.373702		1.01471	0.0210737	0.93121
MG	Glycerolipids					Total Monoacylglycerols							0.0870913	0.0439501	0.138983	10		0.223704	0.0536973	0.161092	9		0.870295	0.318913	1.05772	11		0.288353	0.0527694	0.139615	7		0.971762	0.524711	1.17329	5		0.588663	0.340115	0.96199	8		2.56862	1.36099	0.063533		9.99291	3.32091	0.0344552
MUFA	Fatty acids					Monounsaturated fatty acids							189.112	33.211	105.022	10		255.847	36.3122	108.937	9		253.987	27.365	90.7594	11		231.638	40.7366	107.779	7		199.197	38.3812	85.823	5		309.878	24.8872	70.3916	8		1.35289	0.436043	0.191928		1.34305	0.425515	0.145335
MUSat.ChoE	Sterols					Monounsaturated Cholesteryl Esters							0.0112448	0.00449456	0.0142131	10		0.0383301	0.0152301	0.0456902	9		0.100601	0.0492841	0.163457	11		0.0388233	0.00728155	0.0192652	7		0.0967255	0.043138	0.0964596	5		0.0870246	0.0669583	0.189387	8		3.4087	1.76922	0.120851		8.9465	3.16132	0.100634
NAE	Fatty amides					N-Acyl ethanolamines							31.0254	6.81061	21.537	10		48.7466	9.17801	27.534	9		51.6609	8.81583	29.2388	11		57.4516	9.44168	24.9803	7		46.9379	13.5258	30.2446	5		46.2673	10.945	30.9572	8		1.57118	0.651851	0.134487		1.66512	0.735623	0.0837586
PC	Glycerophospholipids					Phosphatidylcholines							95.7482	28.0841	88.8096	10		153.159	26.7076	80.1227	9		224.943	47.7289	158.299	11		201.972	21.8635	57.8454	7		241.134	41.1624	92.0418	5		154.166	66.7184	188.708	8		1.59961	0.677717	0.159047		2.34932	1.23224	0.034834
PC_20.4	Glycerophospholipids				PC with 20:4 FA(arachidonic acid)	PC-AA (20:4)							10.9384	2.8213	8.92174	10		20.2197	3.41984	10.2595	9		25.431	4.82239	15.9941	11		25.5105	2.48491	6.57447	7		27.1778	4.05974	9.07785	5		18.407	6.87336	19.4408	8		1.8485	0.886357	0.0500057		2.32492	1.21718	0.020553
PC_DHA	Glycerophospholipids				PC with 22:6 FA	PC-DHA (22:6)							1.7478	0.326825	1.03351	10		2.54383	0.42111	1.26333	9		3.02796	0.622991	2.06623	11		2.85952	0.302353	0.79995	7		3.74425	0.60243	1.34708	5		2.18303	0.823723	2.32984	8		1.45545	0.541468	0.149422		1.73245	0.79281	0.0888232
PE	Glycerophospholipids					Phosphatidylethanolamines							3.51889	0.901201	2.84985	10		4.59296	0.750844	2.25253	9		6.85374	1.85405	6.14917	11		5.62065	0.534345	1.41374	7		7.6122	3.06658	6.85707	5		4.91528	1.98685	5.61966	8		1.30523	0.384304	0.378649		1.9477	0.961773	0.127428
PE_20.4	Glycerophospholipids				PE with 20:4 FA (arachidonic acid)	PE-AA (20:4)							2.0879	0.542307	1.71493	10		2.84135	0.482381	1.44714	9		3.75349	0.948205	3.14484	11		3.40401	0.331492	0.877046	7		3.69025	1.18774	2.65586	5		3.07265	1.23729	3.49957	8		1.36087	0.444525	0.318165		1.79774	0.846181	0.154207
PE_DHA	Glycerophospholipids				PE with 22:6 FA	PE-DHA (22:6)							0.524773	0.131095	0.414559	10		0.660907	0.120653	0.361959	9		0.990596	0.272303	0.903127	11		0.76784	0.0885614	0.234311	7		1.23967	0.457224	1.02238	5		0.658934	0.271725	0.768554	8		1.25941	0.332752	0.458619		1.88766	0.916602	0.145038
PUFA	Fatty acids					Polyunsaturated fatty acids							510.402	59.718	188.845	10		605.246	60.6776	182.033	9		726.815	103.814	344.313	11		669.905	102.859	272.14	7		423.677	100.128	223.892	5		829.307	81.5663	230.704	8		1.18582	0.245888	0.281715		1.424	0.509954	0.0946727
PUSat.ChoE	Sterols					Polyunsaturated Cholesteryl Esters							0.0545844	0.0147778	0.0467314	10		0.180322	0.0627741	0.188322	9		0.401781	0.235396	0.780722	11		0.136294	0.0302864	0.0801303	7		0.35774	0.151341	0.338409	5		0.412466	0.322374	0.91181	8		3.30354	1.72401	0.083414		7.36073	2.87985	0.171533
Sat.DG	Glycerolipids					Saturated Diacylglycerols							0.336022	0.194568	0.615279	10		1.12466	0.299949	0.899848	9		2.9015	1.03406	3.42959	11		1.2007	0.218279	0.577511	7		3.26974	1.19495	2.67198	5		2.1606	1.31364	3.71553	8		3.34699	1.74286	0.0379135		8.63486	3.11017	0.0334831
Sat.MG	Glycerolipids					Saturated Monoacylglycerols							0.0870913	0.0439501	0.138983	10		0.223704	0.0536973	0.161092	9		0.870295	0.318913	1.05772	11		0.288353	0.0527694	0.139615	7		0.971762	0.524711	1.17329	5		0.588663	0.340115	0.96199	8		2.56862	1.36099	0.063533		9.99291	3.32091	0.0344552
Sat.TG	Glycerolipids					Saturated Triacylglycerols							0.400766	0.099369	0.314232	10		1.66117	0.393301	1.1799	9		3.10778	1.22022	4.047	11		1.05768	0.226674	0.599724	7		3.06598	1.15291	2.578	5		3.30031	1.55429	4.3962	8		4.14498	2.05137	0.0125433		7.75461	2.95505	0.0511223
SFA	Fatty acids					Saturated fatty acids							748.022	215.255	680.697	10		1242.61	185.219	555.657	9		1163.53	159.601	529.337	11		1249.94	175.835	465.215	7		1143.65	315.623	705.754	5		1189.31	187.932	531.552	8		1.66119	0.73222	0.103147		1.55547	0.637353	0.132954
SM	Sphingolipids					Sphingomyelins							15.2717	4.09707	12.9561	10		22.3763	3.94041	11.8212	9		65.9582	24.8126	82.294	11		32.0007	3.29949	8.72964	7		84.2954	52.6443	117.716	5		35.1806	15.0704	42.6256	8		1.46521	0.551107	0.230568		4.31897	2.11069	0.070059
sn1.MAPC	Glycerophospholipids					1-Monoacylglycerophosphocholine							274.508	41.4528	131.085	10		315.478	36.0544	108.163	9		461.613	166.458	552.078	11		338.388	50.2349	132.909	7		691.448	351.552	786.094	5		261.386	34.0164	96.2129	8		1.14925	0.20069	0.470645		1.6816	0.749836	0.298242
sn1.MAPE	Glycerophospholipids					1-Monoacylglycerophosphoethanolamine							445.744	73.9864	233.966	10		394.113	46.5098	139.529	9		447.33	48.5669	161.078	11		496.935	67.2152	177.835	7		400.151	62.3218	139.356	5		373.542	42.5431	120.33	8		0.884168	-0.177608	0.572568		1.00356	0.00512164	0.985641
sn1.MEPC	Glycerophospholipids					1-Monoetherglycerophosphocholine							27.4819	5.50957	17.4228	10		21.1056	3.38301	10.149	9		29.8483	2.39841	7.95464	11		23.8277	4.74455	12.5529	7		26.0732	5.23236	11.6999	5		27.6402	2.26659	6.41089	8		0.767984	-0.380852	0.350748		1.08611	0.119169	0.700438
sn1.MEPE	Glycerophospholipids					1-Monoetherglycerophosphoethanolamine							154.36	23.3442	73.8207	10		126.348	17.3906	52.1718	9		158.028	10.9734	36.3946	11		149.685	21.0307	55.642	7		136.013	11.6313	26.0083	5		143.448	18.008	50.9343	8		0.81853	-0.288893	0.358116		1.02376	0.0338806	0.889129
sn2.MAPC	Glycerophospholipids					2-Monoacylglycerophosphocholine							133.519	21.6304	68.4012	10		127.287	16.364	49.0921	9		139.703	23.3262	77.3643	11		133.982	17.5873	46.5315	7		131.989	42.153	94.257	5		135.562	23.6521	66.8982	8		0.953324	-0.0689619	0.824113		1.04631	0.0653113	0.848865
sn2.MAPE	Glycerophospholipids					2-Monoacylglycerophosphoethanolamine							223.253	40.0843	126.758	10		207.832	24.1354	72.4063	9		229.938	26.6358	88.3408	11		235.258	25.6849	67.956	7		163.744	14.8097	33.1154	5		241.784	35.1165	99.3243	8		0.930925	-0.103263	0.752571		1.02994	0.0425625	0.889099
ST	Sterols					Steroids							163.339	67.9903	215.004	10		341.714	85.3409	256.023	9		257.746	48.7307	161.622	11		267.048	43.7765	115.822	7		310.001	157.495	352.17	5		311.412	64.8031	183.291	8		2.09206	1.06492	0.117172		1.57799	0.658086	0.266653
TG	Glycerolipids					Triacylglycerols							13.5417	2.72743	8.6249	10		56.3647	26.1989	78.5967	9		48.5802	15.5952	51.7233	11		21.3381	5.09275	13.4742	7		37.7139	14.2239	31.8055	5		87.966	30.8762	87.3311	8		4.16232	2.05739	0.141854		3.58746	1.84296	0.0498042
UFA	Fatty acids				MUFA+PUFA	Unsaturated fatty acids. UFA and short FA lead to higher membrane fluidity.							699.514	89.4643	282.911	10		861.093	68.5708	205.713	9		980.802	120.839	400.778	11		901.544	128.049	338.785	7		622.874	104.674	234.059	5		1139.19	70.804	200.264	8		1.23099	0.299817	0.176846		1.40212	0.487609	0.0814846
Unsat...2..DG	Glycerolipids					Polyunsaturated (>2sat) Diacylglycerols							0.108381	0.0324367	0.102574	10		0.480809	0.280957	0.84287	9		0.183957	0.0375428	0.124515	11		0.595077	0.353847	0.93619	7		0.240727	0.0520187	0.116317	5		0.122705	0.0399708	0.113055	8		4.43629	2.14935	0.22345		1.69732	0.763259	0.147818
Unsat...3..TG	Glycerolipids					Polyunsaturated (>3sat) Triacylglycerols							2.01642	0.450118	1.4234	10		6.59916	3.07804	9.23411	9		4.77048	1.26427	4.19312	11		2.4335	0.434245	1.14891	7		3.95896	1.43086	3.1995	5		9.37981	3.34801	9.46959	8		3.27272	1.71049	0.177401		2.36582	1.24234	0.0617535
Unsat..1..DG	Glycerolipids					Monounsaturated (1sat) Diacylglycerols							0.175425	0.0780537	0.246828	10		0.514227	0.118018	0.354053	9		1.19766	0.506275	1.67912	11		0.620329	0.148579	0.393103	7		1.06045	0.487836	1.09083	5		1.01971	0.668602	1.89109	8		2.93133	1.55156	0.0258762		6.82718	2.77129	0.0726442
Unsat..1..TG	Glycerolipids					Monounsaturated (1sat) Triacylglycerols							2.04916	0.391936	1.23941	10		9.0985	4.04736	12.1421	9		8.23834	2.54384	8.43697	11		3.42542	0.923599	2.44361	7		7.46537	2.85689	6.38821	5		13.9004	4.77578	13.5079	8		4.44011	2.1506	0.120523		4.02035	2.00732	0.0359846
Unsat.DG	Glycerolipids					Unsaturated Diacylglycerols							0.36009	0.146521	0.463339	10		1.30175	0.454424	1.36327	9		2.56897	1.22454	4.06134	11		1.51461	0.568586	1.50434	7		1.8623	0.741127	1.65721	5		2.50757	1.6871	4.77184	8		3.61506	1.85402	0.0778821		7.13424	2.83476	0.102709
Unsat.TG	Glycerolipids					Unsaturated Triacylglycerols							13.1409	2.67928	8.47263	10		54.7035	25.898	77.6939	9		45.4724	14.8415	49.2237	11		20.2805	4.88976	12.9371	7		34.6479	13.0942	29.2795	5		84.6657	30.3365	85.8045	8		4.16285	2.05757	0.148288		3.46038	1.79093	0.0560351
RATIOS
													CONTROL					PD
COD.OWL	Class	Subclass A	Subclass B	Subclass C	Common name	Individual notation	Individual composition or probable ID	Link	Simplified name	Simple name	Orden.Heat.map		Control					<10 years duration					≥10 years duration					LBDL					LBDE					LBDN					<10 years duration vs. Control				≥10 years duration vs. Control
GROUPS											0		Mean	SEM	SD	N		Mean	SEM	SD	N		Mean	SEM	SD	N		Mean	SEM	SD	N		Mean	SEM	SD	N		Mean	SEM	SD	N		fold change	log2(fold change)	Student's t-test (p)		fold change	log2(fold change)	Student's t-test (p)
ratio_1-MEPC/1-MEPE	1-MEPC / 1-MEPE					sn1-MEPC / sn1-MEPE							0.186522	0.0304388	0.096256	10		0.178287	0.0270599	0.0811797	9		0.194294	0.0166047	0.0550716	11		0.154783	0.0195288	0.0516684	7		0.202782	0.044795	0.100165	5		0.205553	0.0173741	0.0491413	8		0.955849	-0.065146	0.843615		1.04167	0.0588938	0.820612
ratio_Cer/SM	Cer / SM				ASM. Acid sphingomyelinase.	Cer / SM							0.168077	0.0967165	0.305844	10		0.202356	0.041033	0.123099	9		0.205875	0.067285	0.223159	11		0.197085	0.0548582	0.145141	7		0.193106	0.0578839	0.129432	5		0.217589	0.0869603	0.245961	8		1.20395	0.267772	0.749793		1.22489	0.292647	0.748164
ratio_DAPC/DAPE	DAPC / DAPE					DAPC / DAPE							54.6144	10.3649	32.7767	10		92.9471	18.3315	54.9945	9		348.616	273.384	906.712	11		83.2508	6.94228	18.3675	7		680.724	600.865	1343.57	5		85.6152	15.3486	43.4125	8		1.70188	0.767128	0.0789142		6.38322	2.67428	0.307709
ratio_FA (16:0/18:2n-6)	16:0/18:2n-6				Lipogenic index	16:0/18:2n-6							7.96736	1.56178	4.93878	10		15.0149	2.80075	8.40225	9		12.6598	2.50398	8.30476	11		15.8834	2.91	7.69914	7		18.6239	4.12766	9.22973	5		8.76108	2.05193	5.80374	8		1.88455	0.914223	0.0373694		1.58896	0.668082	0.137042
ratio_FA (16:1n-7/16:0)	16:1n-7/16:0				SCD (n-7). Stearoyl-CoA Desaturase activity-16C	16:1n-7/16:0							0.0312997	0.0203723	0.0644227	10		0.0111902	0.0050406	0.0151218	9		0.0170703	0.00591986	0.019634	11		0.0051718	0.000819392	0.00216791	7		0.0166771	0.00955811	0.0213726	5		0.0211121	0.00734072	0.0207627	8		0.357518	-1.48391	0.360349		0.545384	-0.874656	0.516857
ratio_FA (18:0/16:0)	18:0/16:0				LCE. Long-chain elongase	18:0/16:0							0.716249	0.0370404	0.117132	10		0.780706	0.0241734	0.0725201	9		0.682231	0.0250427	0.0830571	11		0.753885	0.0283809	0.0750889	7		0.762081	0.0484746	0.108392	5		0.680412	0.0297794	0.0842289	8		1.08999	0.124319	0.173231		0.952506	-0.0702005	0.448708
ratio_FA (18:1n-9/18:0)	18:1n-9/18:0				SCD (n-9). Stearoyl-CoA Desaturase activity-18C	18:1n-9/18:0							1.11528	0.489541	1.54806	10		0.496775	0.102602	0.307806	9		0.559023	0.0722444	0.239607	11		0.412097	0.0585738	0.154972	7		0.452869	0.133169	0.297774	5		0.683901	0.0978301	0.276705	8		0.445427	-1.16674	0.2451		0.50124	-0.996426	0.288876
ratio_FA (22:4n-6/20:4n-6)	22:4n-6/20:4n-6					22:4n-6/20:4n-6							0.0976578	0.00920331	0.0291034	10		0.105516	0.0088076	0.0264228	9		0.119771	0.0144275	0.0478506	11		0.10899	0.00976812	0.025844	7		0.130302	0.0174744	0.0390739	5		0.106584	0.0176459	0.0499102	8		1.08046	0.111649	0.547642		1.22643	0.294467	0.221958
ratio_FA (22:5n-3/20:5n-3)	22:5n-3/20:5n-3				ELOVL5,2, reduction, dehydration, reduction_2	22:5n-3/20:5n-3							1.38674	0.123501	0.390544	10		1.47491	0.100159	0.300476	9		1.55973	0.134671	0.446654	11		1.40593	0.0900147	0.238156	7		1.35475	0.216144	0.483312	5		1.72699	0.127327	0.360134	8		1.06359	0.0889383	0.591697		1.12475	0.1696	0.358811
ratio_FA (22:5n-6/22:4n-6)	22:5n-6/22:4n-6					22:5n-6/22:4n-6							0.440059	0.0305697	0.0966697	10		0.485323	0.0357912	0.107374	9		0.610605	0.0440897	0.146229	11		0.575287	0.0631378	0.167047	7		0.541136	0.0573473	0.128232	5		0.543985	0.0510169	0.144298	8		1.10286	0.141247	0.346972		1.38755	0.472543	0.00567508
ratio_FA (22:6n-3/22:5n-3)	22:6n-3/22:5n-3				FADS2 D4_n-3	22:6n-3/22:5n-3							22.2106	3.83812	12.1372	10		21.6257	3.495	10.485	9		20.6678	3.04118	10.0865	11		23.7493	3.90667	10.3361	7		21.2797	6.43571	14.3907	5		18.6667	2.44712	6.92151	8		0.973667	-0.0384996	0.912321		0.930538	-0.103863	0.753985
ratio_FA_omega_6/omega_3	FA omega 6/omega 3					FA omega 6/omega 3							1.93964	0.0927638	0.293345	10		2.19643	0.139057	0.41717	9		2.37782	0.29402	0.975155	11		2.20843	0.136574	0.361341	7		2.18008	0.238458	0.533208	5		2.44556	0.397401	1.12402	8		1.13239	0.179368	0.135903		1.2259	0.293846	0.180801
ratio_LPC/LPE	LPC / LPE					LPC / LPE							0.543487	0.0563359	0.17815	10		0.640067	0.057395	0.172185	9		0.876255	0.368114	1.2209	11		0.56853	0.0682596	0.180598	7		1.39952	0.788622	1.76341	5		0.552764	0.0503365	0.142373	8		1.1777	0.235977	0.247119		1.61228	0.689106	0.39163
ratio_LPC/PC	LPC /PC				PLA2. Phospholipase A2 activity	LPC / PC							13.1598	4.25859	13.4668	10		4.09969	0.95825	2.87475	9		4.46692	1.55802	5.16735	11		2.76522	0.578718	1.53114	7		3.02179	0.779827	1.74375	5		6.44598	2.0962	5.92895	8		0.311532	-1.68255	0.0649371		0.339437	-1.55878	0.0806655
ratio_LPE/PE	LPE / PE				PLA2. Phospholipase A2 activity	LPE / PE							516.466	165.214	522.452	10		248.403	86.8166	260.45	9		376.612	146.492	485.859	11		177.757	34.3715	90.9383	7		393.087	281.963	630.488	5		396.079	142.072	401.841	8		0.480968	-1.05599	0.182767		0.72921	-0.455593	0.532567
ratio_MAPC/MAPE	MAPC / MAPE					MAPC / MAPE							0.625605	0.0700589	0.221546	10		0.7346	0.0687973	0.206392	9		1.05872	0.462978	1.53552	11		0.64851	0.0788954	0.208738	7		1.70437	0.99261	2.21954	5		0.64949	0.0726648	0.205527	8		1.17422	0.231707	0.28427		1.69232	0.758999	0.375833
ratio_MEMAPC/MEMAPE	MEMAPC / MEMAPE					MEMAPC / MEMAPE							2.13833	0.258598	0.817759	10		2.53054	0.276858	0.830573	9		8.58185	6.06889	20.1282	11		2.44203	0.150861	0.399141	7		15.5286	13.431	30.0326	5		2.80473	0.316322	0.894693	8		1.18342	0.242962	0.314633		4.01335	2.00481	0.313656
ratio_MUFA_PUFA/SFA	MUFA+PUFA / SFA				Desaturase activity. Membrane fluidity	MUFA_PUFA/SFA							1.52623	0.352152	1.1136	10		0.841838	0.171285	0.513855	9		1.04348	0.211272	0.70071	11		0.768017	0.107053	0.283237	7		0.839977	0.397495	0.888827	5		1.18485	0.225546	0.637939	8		0.551578	-0.858362	0.104175		0.683693	-0.548579	0.244374
ratio_PC/PE	PC / PE					PC / PE							25.7724	4.21669	13.3344	10		36.6518	5.3854	16.1562	9		131.042	99.5367	330.126	11		36.2464	2.95195	7.81012	7		250.306	219.118	489.963	5		33.2589	4.1555	11.7535	8		1.42213	0.508057	0.126355		5.08457	2.34613	0.315445
ratio_PC/PE(16:0/18:1)	PC(16:0/18:1) / PE(16:0/18:1)				PE(16:0/18:1) methylation by PEMT	DAPC07/DAPE02							103.899	25.1126	79.4132	10		253.767	73.8727	221.618	9		890.529	747.905	2480.52	11		174.184	22.8874	60.5543	7		1867.61	1628.39	3641.19	5		190.295	63.8959	180.725	8		2.44243	1.28832	0.0841795		8.57109	3.09948	0.317858
ratio_PC/PE(16:0/20:4)	PC(16:0/20:4) / PE(16:0/20:4)				PE(16:0/20:4) methylation by PEMT	DAPC14/DAPE08							27.8738	4.11505	13.0129	10		41.8045	7.23253	21.6976	9		28.307	3.29474	10.4189	10		33.4111	3.27149	8.65554	7		37.6232	16.5728	33.1457	4		34.3675	5.69165	16.0984	8		1.49978	0.584751	0.103823		1.01554	0.0222516	0.935405
ratio_PC/PE(16:0/22:6)	PC(16:0/22:6) / PE(16:0/22:6)				PE(16:0/22:6) methylation by PEMT	DAPC24/DAPE21							6.29596	1.86773	5.90629	10		5.36799	0.464078	1.39223	9		12.9246	8.70564	28.8734	11		4.55745	0.289717	0.766519	7		22.8899	19.2719	43.0932	5		5.51641	0.397594	1.12457	8		0.852609	-0.230044	0.639954		2.05285	1.03763	0.472308
ratio_PC/PE(16:1e/18:2)	PC(16:1e/18:2) / PE(16:1e/18:2)				PE(16:1e/18:2) methylation by PEMT	MEMAPC09/MEMAPE02							3.55715	0.462603	1.46288	10		3.5421	0.704341	2.11302	9		2.85801	0.324056	0.972168	9		2.62073	0.371553	0.983037	7		2.76324	0.686039	1.37208	4		4.02899	0.787057	2.08236	7		0.99577	-0.00611567	0.985683		0.803456	-0.315708	0.242309
ratio_PC/PE(16:1e/22:6)	PC(16:1e/22:6) / PE(16:1e/22:6)				PE(16:1e/22:6) methylation by PEMT	MEMAPC29/MEMAPE11							0.122421	0.0174549	0.0551974	10		0.151365	0.0254265	0.0762795	9		0.312905	0.151424	0.478845	10		0.199124	0.0218448	0.057796	7		0.410251	0.315103	0.704592	5		0.149459	0.0183825	0.0486354	7		1.23643	0.306177	0.352969		2.55598	1.35387	0.242146
ratio_PC/PE(18:0/20:4)	PC(18:0/20:4) / PE(18:0/20:4)				PE(18:0/20:4) methylation by PEMT	DAPC19/DAPE18							4.73885	1.14726	3.62797	10		11.0063	2.70038	8.10113	9		8.15354	0.774831	2.32449	9		9.45179	1.14263	3.02311	7		11.6766	5.26652	10.533	4		8.50995	2.13525	5.64935	7		2.32257	1.21572	0.0563477		1.72058	0.782891	0.0275727
ratio_PC/PE(18:1e/22:4)	PC(18:1e/22:4) / PE(18:1e/22:4)				PE(18:1e/22:4) methylation by PEMT	MEMAPC32/MEMAPE12							0.121975	0.0231128	0.0730891	10		0.144473	0.0269043	0.076097	8		0.132443	0.0151942	0.0455825	9		0.146343	0.0209357	0.0512818	6		0.0825475	0.0214143	0.0428285	4		0.162788	0.0229387	0.0606901	7		1.18444	0.244209	0.532934		1.08581	0.118777	0.716484
ratio_PC/PE_20:4	PC/PE 20:4				PC/PE with 20:4 FA (arachidonic acid)	PC/PE 20:4							5.79141	0.799168	2.52719	10		8.04232	1.25494	3.76483	9		23.8949	17.4871	57.9982	11		7.64746	0.563055	1.4897	7		45.4962	38.3679	85.7933	5		6.77649	0.762338	2.15622	8		1.38867	0.473699	0.140702		4.12593	2.04472	0.32532
ratio_PC-DHA/PC	PC-DHA / PC				PC with Docosahexaenoic acid vs. total PC.	PC-DHA/PC							0.0341893	0.00776401	0.024552	10		0.0176458	0.00166597	0.00499792	9		0.0142738	0.00168546	0.00559004	11		0.0147104	0.00137713	0.00364353	7		0.0158908	0.00189015	0.0042265	5		0.0166746	0.00268272	0.00758787	8		0.516121	-0.954219	0.0643275		0.417492	-1.26018	0.0314163
ratio_PUFA/MUFA	PUFA / MUFA				Desaturase activity.	PUFA/MUFA							3.11296	0.418954	1.32485	10		3.01989	0.806092	2.41828	9		2.94314	0.388298	1.28784	11		3.45296	0.968016	2.56113	7		2.43843	0.699191	1.56344	5		2.89885	0.446822	1.2638	8		0.970104	-0.043788	0.917162		0.945449	-0.0809281	0.76916
ratio_SM/PC	SM / PC					SM/PC							0.187762	0.0156464	0.0494783	10		0.152055	0.0106016	0.0318048	9		0.384655	0.154917	0.513801	11		0.162119	0.010669	0.0282274	7		0.410777	0.277197	0.619832	5		0.301372	0.145641	0.411935	8		0.809824	-0.304319	0.0823571		2.04863	1.03466	0.234161
ratio_TG/DG	TG / DG				DGAT. Diacylglycerol acyltransferase.	TG / DG							108.996	49.555	156.707	10		39.4553	15.5139	46.5418	9		44.8091	33.7792	112.033	11		10.7372	2.72951	7.2216	7		7.1659	1.07034	2.39335	5		92.1259	44.2483	125.153	8		0.361988	-1.46598	0.208168		0.411108	-1.28241	0.290298
